# Supplementary material for: Guide for Nonequilibrium Molecular Dynamics Simulations of Organic Solvent Transport in Nanopores: The Case of 2D MXene Membranes
Source: J Chem Theory Comput. 2024 Nov 4;20(21):9642–54. doi: 10.1021/acs.jctc.4c00693 (PMC11562068; doi:10.1021/acs.jctc.4c00693)
Supplement: Supplementary file 2 — ct4c00693_si_002.zip [file ct4c00693_si_002.zip]

Archive with 5 entries (4 files):
- Simulation Files/
- Simulation Files/calculate_flux.py
- Simulation Files/data_Ti3C2O2_hexane.lmp
- Simulation Files/Hexane_nf100_Cell1.ids
- Simulation Files/in_Ti3C2O2-hexane_NEMD.lmp
