# Supplementary material for: Guide for Nonequilibrium Molecular Dynamics Simulations of Organic Solvent Transport in Nanopores: The Case of 2D MXene Membranes
Source: J Chem Theory Comput. 2024 Nov 4;20(21):9642–54. doi: 10.1021/acs.jctc.4c00693 (PMC11562068; doi:10.1021/acs.jctc.4c00693)
Supplement: Supplementary file 2 — ct4c00693_si_002.zip [file ct4c00693_si_002.zip › Simulation Files/calculate_flux.py]

id_file = 'Hexane_nf100_Cell1.ids' # The id file dumped by LAMMPS
n_frames = 101 # Number of frames in LAMMPS trajectory
sim_time = 9.5 # Duration of simulation, ns

### Get atom ids for different timesteps and make a single "ids" list

ids = []

with open(id_file) as infile:
    copy = False
    for line in infile:
        if line.strip() == "ITEM: ATOMS id":
            copy = True
        elif line.strip() == "ITEM: TIMESTEP":
            copy = False
        elif copy:
            ids.append(line)

## Remove "\n"

for i, v  in enumerate(ids):
    ids[i]=int(v)

### Get the number of atoms in a channel for different timesteps

numw = []
 
with open(id_file) as infile2:
    copy = False
    for line2 in infile2:
        if line2.strip() == "ITEM: NUMBER OF ATOMS":
            copy = True
        elif line2.strip() == "ITEM: BOX BOUNDS pp pp pp":
            copy = False
        elif copy:
            numw.append(line2)

for a, b  in enumerate(numw):
    numw[a]=int(b)

### Make a 2D matrix of "ids", every row is a different timestep
### The number of elements in a row is specified by "numw"
    
it = iter(ids)
cond = [[next(it) for _ in range(size)] for size in numw]

### Compare timestep i with timesteps i+1, i+2, i+3, i+4, i+5 and find the atoms exiting the channel

wats_exit = []

wats_exit_no = []

for i in range(n_frames-6):         # i: frame
    wats_in = []
    counter = 0                     # count no of solvent atoms conducted within this frame
    for x in range((i+1),(i+6)):    # compare with frames i+1, i+2, i+3, i+4, i+5            
        for y in cond[x]:
            wats_in.append(y)
    for j in cond[i]:
        if not j in wats_in:
            counter +=1
            wats_exit.append(j)
    wats_exit_no.append(counter)

print("Number of solvent atoms conducted by channel:", len(wats_exit))

### Check if any atoms are passing the channel more than once

import collections
wats_passagain = [item for item, count in collections.Counter(wats_exit).items() if count > 1]

if len(wats_passagain) != 0:
    print("WARNING: There are atoms passing the channel more than once, you may want to check these IDs:", wats_passagain)

### Plot time vs conducted atoms

## Set the time scale

import numpy
frame_int = 1/((n_frames-6)/sim_time) ## time interval for x-axis
time_axis = numpy.arange((0+frame_int),(sim_time+frame_int),frame_int)

from matplotlib.pyplot import *
plot(time_axis,wats_exit_no)
ylabel("Number of conducted solvent atoms")
xlabel("Time (ns)")
show()
