# Supplementary material for: Guide for Nonequilibrium Molecular Dynamics Simulations of Organic Solvent Transport in Nanopores: The Case of 2D MXene Membranes
Source: J Chem Theory Comput. 2024 Nov 4;20(21):9642–54. doi: 10.1021/acs.jctc.4c00693 (PMC11562068; doi:10.1021/acs.jctc.4c00693)
Supplement: Supplementary file 2 — ct4c00693_si_002.zip [file ct4c00693_si_002.zip › Simulation Files/data_Ti3C2O2_hexane.lmp]

LAMMPS data file via write_data, version 29 Sep 2021, timestep = 1000000

7820 atoms
104 atom types
5738 bonds
95 bond types
10872 angles
180 angle types
13590 dihedrals
225 dihedral types

-0.023388 30.020864 xlo xhi
-3.963335 25.960021 ylo yhi
-21.26141319946739 55.26465319946118 zlo zhi

Masses

1 47.867
2 47.867
3 12.011
4 15.99
5 1.008
6 12.011
7 1.008
8 1.008
9 12.011
10 1.008
11 1.008
12 12.011
13 1.008
14 1.008
15 12.011
16 1.008
17 1.008
18 12.011
19 1.008
20 1.008
21 12.011
22 1.008
23 1.008
24 1.008
25 1.008
26 12.011
27 1.008
28 1.008
29 12.011
30 1.008
31 1.008
32 12.011
33 1.008
34 1.008
35 12.011
36 1.008
37 1.008
38 12.011
39 1.008
40 1.008
41 12.011
42 1.008
43 1.008
44 1.008
45 1.008
46 12.011
47 1.008
48 1.008
49 12.011
50 1.008
51 1.008
52 12.011
53 1.008
54 1.008
55 12.011
56 1.008
57 1.008
58 12.011
59 1.008
60 1.008
61 12.011
62 1.008
63 1.008
64 1.008
65 1.008
66 12.011
67 1.008
68 1.008
69 12.011
70 1.008
71 1.008
72 12.011
73 1.008
74 1.008
75 12.011
76 1.008
77 1.008
78 12.011
79 1.008
80 1.008
81 12.011
82 1.008
83 1.008
84 1.008
85 1.008
86 12.011
87 1.008
88 1.008
89 12.011
90 1.008
91 1.008
92 12.011
93 1.008
94 1.008
95 12.011
96 1.008
97 1.008
98 12.011
99 1.008
100 1.008
101 12.011
102 1.008
103 1.008
104 1.008

Pair Coeffs # lj/cut/coul/long

1 0.017 2.8286
2 0.017 2.8286
3 0.1051 3.4309
4 0.06 3.1181
5 0.03 2.5
6 0.066 3.5
7 0.03 2.5
8 0.03 2.5
9 0.066 3.5
10 0.03 2.5
11 0.03 2.5
12 0.066 3.5
13 0.03 2.5
14 0.03 2.5
15 0.066 3.5
16 0.03 2.5
17 0.03 2.5
18 0.066 3.5
19 0.03 2.5
20 0.03 2.5
21 0.066 3.5
22 0.03 2.5
23 0.03 2.5
24 0.03 2.5
25 0.03 2.5
26 0.066 3.5
27 0.03 2.5
28 0.03 2.5
29 0.066 3.5
30 0.03 2.5
31 0.03 2.5
32 0.066 3.5
33 0.03 2.5
34 0.03 2.5
35 0.066 3.5
36 0.03 2.5
37 0.03 2.5
38 0.066 3.5
39 0.03 2.5
40 0.03 2.5
41 0.066 3.5
42 0.03 2.5
43 0.03 2.5
44 0.03 2.5
45 0.03 2.5
46 0.066 3.5
47 0.03 2.5
48 0.03 2.5
49 0.066 3.5
50 0.03 2.5
51 0.03 2.5
52 0.066 3.5
53 0.03 2.5
54 0.03 2.5
55 0.066 3.5
56 0.03 2.5
57 0.03 2.5
58 0.066 3.5
59 0.03 2.5
60 0.03 2.5
61 0.066 3.5
62 0.03 2.5
63 0.03 2.5
64 0.03 2.5
65 0.03 2.5
66 0.066 3.5
67 0.03 2.5
68 0.03 2.5
69 0.066 3.5
70 0.03 2.5
71 0.03 2.5
72 0.066 3.5
73 0.03 2.5
74 0.03 2.5
75 0.066 3.5
76 0.03 2.5
77 0.03 2.5
78 0.066 3.5
79 0.03 2.5
80 0.03 2.5
81 0.066 3.5
82 0.03 2.5
83 0.03 2.5
84 0.03 2.5
85 0.03 2.5
86 0.066 3.5
87 0.03 2.5
88 0.03 2.5
89 0.066 3.5
90 0.03 2.5
91 0.03 2.5
92 0.066 3.5
93 0.03 2.5
94 0.03 2.5
95 0.066 3.5
96 0.03 2.5
97 0.03 2.5
98 0.066 3.5
99 0.03 2.5
100 0.03 2.5
101 0.066 3.5
102 0.03 2.5
103 0.03 2.5
104 0.03 2.5

Bond Coeffs # harmonic

1 339.989 1.09
2 339.989 1.09
3 339.989 1.09
4 267.991 1.529
5 339.989 1.09
6 339.989 1.09
7 267.991 1.529
8 339.989 1.09
9 339.989 1.09
10 267.991 1.529
11 339.989 1.09
12 339.989 1.09
13 267.991 1.529
14 339.989 1.09
15 339.989 1.09
16 267.991 1.529
17 339.989 1.09
18 339.989 1.09
19 339.989 1.09
20 339.989 1.09
21 339.989 1.09
22 339.989 1.09
23 267.991 1.529
24 339.989 1.09
25 339.989 1.09
26 267.991 1.529
27 339.989 1.09
28 339.989 1.09
29 267.991 1.529
30 339.989 1.09
31 339.989 1.09
32 267.991 1.529
33 339.989 1.09
34 339.989 1.09
35 267.991 1.529
36 339.989 1.09
37 339.989 1.09
38 339.989 1.09
39 339.989 1.09
40 339.989 1.09
41 339.989 1.09
42 267.991 1.529
43 339.989 1.09
44 339.989 1.09
45 267.991 1.529
46 339.989 1.09
47 339.989 1.09
48 267.991 1.529
49 339.989 1.09
50 339.989 1.09
51 267.991 1.529
52 339.989 1.09
53 339.989 1.09
54 267.991 1.529
55 339.989 1.09
56 339.989 1.09
57 339.989 1.09
58 339.989 1.09
59 339.989 1.09
60 339.989 1.09
61 267.991 1.529
62 339.989 1.09
63 339.989 1.09
64 267.991 1.529
65 339.989 1.09
66 339.989 1.09
67 267.991 1.529
68 339.989 1.09
69 339.989 1.09
70 267.991 1.529
71 339.989 1.09
72 339.989 1.09
73 267.991 1.529
74 339.989 1.09
75 339.989 1.09
76 339.989 1.09
77 339.989 1.09
78 339.989 1.09
79 339.989 1.09
80 267.991 1.529
81 339.989 1.09
82 339.989 1.09
83 267.991 1.529
84 339.989 1.09
85 339.989 1.09
86 267.991 1.529
87 339.989 1.09
88 339.989 1.09
89 267.991 1.529
90 339.989 1.09
91 339.989 1.09
92 267.991 1.529
93 339.989 1.09
94 339.989 1.09
95 339.989 1.09

Angle Coeffs # harmonic

1 32.9939 107.8
2 32.9939 107.8
3 37.4991 110.7
4 32.9939 107.8
5 37.4991 110.7
6 37.4991 110.7
7 37.4991 110.7
8 37.4991 110.7
9 58.3518 112.7
10 32.9939 107.8
11 37.4991 110.7
12 37.4991 110.7
13 37.4991 110.7
14 37.4991 110.7
15 58.3518 112.7
16 32.9939 107.8
17 37.4991 110.7
18 37.4991 110.7
19 37.4991 110.7
20 37.4991 110.7
21 58.3518 112.7
22 32.9939 107.8
23 37.4991 110.7
24 37.4991 110.7
25 37.4991 110.7
26 37.4991 110.7
27 58.3518 112.7
28 32.9939 107.8
29 37.4991 110.7
30 37.4991 110.7
31 37.4991 110.7
32 37.4991 110.7
33 37.4991 110.7
34 32.9939 107.8
35 32.9939 107.8
36 32.9939 107.8
37 32.9939 107.8
38 32.9939 107.8
39 37.4991 110.7
40 32.9939 107.8
41 37.4991 110.7
42 37.4991 110.7
43 37.4991 110.7
44 37.4991 110.7
45 58.3518 112.7
46 32.9939 107.8
47 37.4991 110.7
48 37.4991 110.7
49 37.4991 110.7
50 37.4991 110.7
51 58.3518 112.7
52 32.9939 107.8
53 37.4991 110.7
54 37.4991 110.7
55 37.4991 110.7
56 37.4991 110.7
57 58.3518 112.7
58 32.9939 107.8
59 37.4991 110.7
60 37.4991 110.7
61 37.4991 110.7
62 37.4991 110.7
63 58.3518 112.7
64 32.9939 107.8
65 37.4991 110.7
66 37.4991 110.7
67 37.4991 110.7
68 37.4991 110.7
69 37.4991 110.7
70 32.9939 107.8
71 32.9939 107.8
72 32.9939 107.8
73 32.9939 107.8
74 32.9939 107.8
75 37.4991 110.7
76 32.9939 107.8
77 37.4991 110.7
78 37.4991 110.7
79 37.4991 110.7
80 37.4991 110.7
81 58.3518 112.7
82 32.9939 107.8
83 37.4991 110.7
84 37.4991 110.7
85 37.4991 110.7
86 37.4991 110.7
87 58.3518 112.7
88 32.9939 107.8
89 37.4991 110.7
90 37.4991 110.7
91 37.4991 110.7
92 37.4991 110.7
93 58.3518 112.7
94 32.9939 107.8
95 37.4991 110.7
96 37.4991 110.7
97 37.4991 110.7
98 37.4991 110.7
99 58.3518 112.7
100 32.9939 107.8
101 37.4991 110.7
102 37.4991 110.7
103 37.4991 110.7
104 37.4991 110.7
105 37.4991 110.7
106 32.9939 107.8
107 32.9939 107.8
108 32.9939 107.8
109 32.9939 107.8
110 32.9939 107.8
111 37.4991 110.7
112 32.9939 107.8
113 37.4991 110.7
114 37.4991 110.7
115 37.4991 110.7
116 37.4991 110.7
117 58.3518 112.7
118 32.9939 107.8
119 37.4991 110.7
120 37.4991 110.7
121 37.4991 110.7
122 37.4991 110.7
123 58.3518 112.7
124 32.9939 107.8
125 37.4991 110.7
126 37.4991 110.7
127 37.4991 110.7
128 37.4991 110.7
129 58.3518 112.7
130 32.9939 107.8
131 37.4991 110.7
132 37.4991 110.7
133 37.4991 110.7
134 37.4991 110.7
135 58.3518 112.7
136 32.9939 107.8
137 37.4991 110.7
138 37.4991 110.7
139 37.4991 110.7
140 37.4991 110.7
141 37.4991 110.7
142 32.9939 107.8
143 32.9939 107.8
144 32.9939 107.8
145 32.9939 107.8
146 32.9939 107.8
147 37.4991 110.7
148 32.9939 107.8
149 37.4991 110.7
150 37.4991 110.7
151 37.4991 110.7
152 37.4991 110.7
153 58.3518 112.7
154 32.9939 107.8
155 37.4991 110.7
156 37.4991 110.7
157 37.4991 110.7
158 37.4991 110.7
159 58.3518 112.7
160 32.9939 107.8
161 37.4991 110.7
162 37.4991 110.7
163 37.4991 110.7
164 37.4991 110.7
165 58.3518 112.7
166 32.9939 107.8
167 37.4991 110.7
168 37.4991 110.7
169 37.4991 110.7
170 37.4991 110.7
171 58.3518 112.7
172 32.9939 107.8
173 37.4991 110.7
174 37.4991 110.7
175 37.4991 110.7
176 37.4991 110.7
177 37.4991 110.7
178 32.9939 107.8
179 32.9939 107.8
180 32.9939 107.8

Dihedral Coeffs # opls

1 0.45 0 0.5999 0
2 0.45 0 0.5999 0
3 0.45 0 0.5999 0
4 0.45 0 0.5999 0
5 0.45 0 0.5999 0
6 0.45 0 0.5999 0
7 0.45 0 0.5999 0
8 0.45 0 0.5999 0
9 0.45 0 0.5999 0
10 0.45 0 0.5999 0
11 0.45 0 0.5999 0
12 0.3499 0.2 0.4001 0
13 0.45 0 0.5999 0
14 0.45 0 0.5999 0
15 0.45 0 0.5999 0
16 0.45 0 0.5999 0
17 0.45 0 0.5999 0
18 0.45 0 0.5999 0
19 0.45 0 0.5999 0
20 0.45 0 0.5999 0
21 0.3499 0.2 0.4001 0
22 0.45 0 0.5999 0
23 0.45 0 0.5999 0
24 0.45 0 0.5999 0
25 0.45 0 0.5999 0
26 0.45 0 0.5999 0
27 0.45 0 0.5999 0
28 0.45 0 0.5999 0
29 0.45 0 0.5999 0
30 0.3499 0.2 0.4001 0
31 0.45 0 0.5999 0
32 0.45 0 0.5999 0
33 0.45 0 0.5999 0
34 0.45 0 0.5999 0
35 0.45 0 0.5999 0
36 0.45 0 0.5999 0
37 0.45 0 0.5999 0
38 0.45 0 0.5999 0
39 0.45 0 0.5999 0
40 0.45 0 0.5999 0
41 0.45 0 0.5999 0
42 0.45 0 0.5999 0
43 0.45 0 0.5999 0
44 0.45 0 0.5999 0
45 0.45 0 0.5999 0
46 0.45 0 0.5999 0
47 0.45 0 0.5999 0
48 0.45 0 0.5999 0
49 0.45 0 0.5999 0
50 0.45 0 0.5999 0
51 0.45 0 0.5999 0
52 0.45 0 0.5999 0
53 0.45 0 0.5999 0
54 0.45 0 0.5999 0
55 0.45 0 0.5999 0
56 0.45 0 0.5999 0
57 0.3499 0.2 0.4001 0
58 0.45 0 0.5999 0
59 0.45 0 0.5999 0
60 0.45 0 0.5999 0
61 0.45 0 0.5999 0
62 0.45 0 0.5999 0
63 0.45 0 0.5999 0
64 0.45 0 0.5999 0
65 0.45 0 0.5999 0
66 0.3499 0.2 0.4001 0
67 0.45 0 0.5999 0
68 0.45 0 0.5999 0
69 0.45 0 0.5999 0
70 0.45 0 0.5999 0
71 0.45 0 0.5999 0
72 0.45 0 0.5999 0
73 0.45 0 0.5999 0
74 0.45 0 0.5999 0
75 0.3499 0.2 0.4001 0
76 0.45 0 0.5999 0
77 0.45 0 0.5999 0
78 0.45 0 0.5999 0
79 0.45 0 0.5999 0
80 0.45 0 0.5999 0
81 0.45 0 0.5999 0
82 0.45 0 0.5999 0
83 0.45 0 0.5999 0
84 0.45 0 0.5999 0
85 0.45 0 0.5999 0
86 0.45 0 0.5999 0
87 0.45 0 0.5999 0
88 0.45 0 0.5999 0
89 0.45 0 0.5999 0
90 0.45 0 0.5999 0
91 0.45 0 0.5999 0
92 0.45 0 0.5999 0
93 0.45 0 0.5999 0
94 0.45 0 0.5999 0
95 0.45 0 0.5999 0
96 0.45 0 0.5999 0
97 0.45 0 0.5999 0
98 0.45 0 0.5999 0
99 0.45 0 0.5999 0
100 0.45 0 0.5999 0
101 0.45 0 0.5999 0
102 0.3499 0.2 0.4001 0
103 0.45 0 0.5999 0
104 0.45 0 0.5999 0
105 0.45 0 0.5999 0
106 0.45 0 0.5999 0
107 0.45 0 0.5999 0
108 0.45 0 0.5999 0
109 0.45 0 0.5999 0
110 0.45 0 0.5999 0
111 0.3499 0.2 0.4001 0
112 0.45 0 0.5999 0
113 0.45 0 0.5999 0
114 0.45 0 0.5999 0
115 0.45 0 0.5999 0
116 0.45 0 0.5999 0
117 0.45 0 0.5999 0
118 0.45 0 0.5999 0
119 0.45 0 0.5999 0
120 0.3499 0.2 0.4001 0
121 0.45 0 0.5999 0
122 0.45 0 0.5999 0
123 0.45 0 0.5999 0
124 0.45 0 0.5999 0
125 0.45 0 0.5999 0
126 0.45 0 0.5999 0
127 0.45 0 0.5999 0
128 0.45 0 0.5999 0
129 0.45 0 0.5999 0
130 0.45 0 0.5999 0
131 0.45 0 0.5999 0
132 0.45 0 0.5999 0
133 0.45 0 0.5999 0
134 0.45 0 0.5999 0
135 0.45 0 0.5999 0
136 0.45 0 0.5999 0
137 0.45 0 0.5999 0
138 0.45 0 0.5999 0
139 0.45 0 0.5999 0
140 0.45 0 0.5999 0
141 0.45 0 0.5999 0
142 0.45 0 0.5999 0
143 0.45 0 0.5999 0
144 0.45 0 0.5999 0
145 0.45 0 0.5999 0
146 0.45 0 0.5999 0
147 0.3499 0.2 0.4001 0
148 0.45 0 0.5999 0
149 0.45 0 0.5999 0
150 0.45 0 0.5999 0
151 0.45 0 0.5999 0
152 0.45 0 0.5999 0
153 0.45 0 0.5999 0
154 0.45 0 0.5999 0
155 0.45 0 0.5999 0
156 0.3499 0.2 0.4001 0
157 0.45 0 0.5999 0
158 0.45 0 0.5999 0
159 0.45 0 0.5999 0
160 0.45 0 0.5999 0
161 0.45 0 0.5999 0
162 0.45 0 0.5999 0
163 0.45 0 0.5999 0
164 0.45 0 0.5999 0
165 0.3499 0.2 0.4001 0
166 0.45 0 0.5999 0
167 0.45 0 0.5999 0
168 0.45 0 0.5999 0
169 0.45 0 0.5999 0
170 0.45 0 0.5999 0
171 0.45 0 0.5999 0
172 0.45 0 0.5999 0
173 0.45 0 0.5999 0
174 0.45 0 0.5999 0
175 0.45 0 0.5999 0
176 0.45 0 0.5999 0
177 0.45 0 0.5999 0
178 0.45 0 0.5999 0
179 0.45 0 0.5999 0
180 0.45 0 0.5999 0
181 0.45 0 0.5999 0
182 0.45 0 0.5999 0
183 0.45 0 0.5999 0
184 0.45 0 0.5999 0
185 0.45 0 0.5999 0
186 0.45 0 0.5999 0
187 0.45 0 0.5999 0
188 0.45 0 0.5999 0
189 0.45 0 0.5999 0
190 0.45 0 0.5999 0
191 0.45 0 0.5999 0
192 0.3499 0.2 0.4001 0
193 0.45 0 0.5999 0
194 0.45 0 0.5999 0
195 0.45 0 0.5999 0
196 0.45 0 0.5999 0
197 0.45 0 0.5999 0
198 0.45 0 0.5999 0
199 0.45 0 0.5999 0
200 0.45 0 0.5999 0
201 0.3499 0.2 0.4001 0
202 0.45 0 0.5999 0
203 0.45 0 0.5999 0
204 0.45 0 0.5999 0
205 0.45 0 0.5999 0
206 0.45 0 0.5999 0
207 0.45 0 0.5999 0
208 0.45 0 0.5999 0
209 0.45 0 0.5999 0
210 0.3499 0.2 0.4001 0
211 0.45 0 0.5999 0
212 0.45 0 0.5999 0
213 0.45 0 0.5999 0
214 0.45 0 0.5999 0
215 0.45 0 0.5999 0
216 0.45 0 0.5999 0
217 0.45 0 0.5999 0
218 0.45 0 0.5999 0
219 0.45 0 0.5999 0
220 0.45 0 0.5999 0
221 0.45 0 0.5999 0
222 0.45 0 0.5999 0
223 0.45 0 0.5999 0
224 0.45 0 0.5999 0
225 0.45 0 0.5999 0

Atoms # full

3206 73 10 0.0861 6.959271750134076 5.853802849885889 -12.763696014056633 0 0 0
4588 142 32 -0.1763 3.2973766430210305 10.18090621073603 -15.903863153648732 0 0 1
2964 61 8 0.0807 1.1155750401792486 2.545736632600682 -16.33280141705906 0 0 0
2967 61 11 0.0861 0.6690450144070769 3.4366922677453786 -13.965737212724596 0 0 0
1957 10 21 -0.2355 0.6451793559361392 0.7837308596028985 -20.188248265865553 1 0 0
5756 200 40 0.0862 5.0543621722022944 8.698443249282327 -20.157961659301677 0 0 1
4592 142 36 0.0865 2.618422899113907 8.359064086033078 -16.557823689076514 0 0 1
2793 52 17 0.0865 6.9869493090596295 -3.4210180332500997 -17.601214510542697 0 0 0
1835 4 19 0.0862 3.0037777097879035 -3.1302498300665382 -10.64089431721062 1 0 0
2195 22 19 0.0862 6.391261194701628 3.3083074380063513 -15.573607338090966 0 0 0
4585 142 29 -0.1756 3.9258489938770835 10.99178250717033 -14.714781159896267 0 0 1
3830 104 14 0.0865 2.9138268949538593 -3.2141960032402657 -15.89127799227304 0 0 0
3210 73 14 0.0865 4.988649444235444 6.912939331794169 -11.840332228019616 0 0 0
2761 51 5 0.0807 1.068291512871437 10.026529268775233 -18.07189087655812 1 0 0
2198 22 22 0.0808 5.028409303341742 3.156266741928001 -13.4193675989992 0 0 0
2772 51 16 0.0865 0.01766261851276596 8.59328778239853 -16.957655934302135 1 0 0
2405 33 9 -0.1756 7.021815795034328 -1.014414752698771 -12.096632117579029 0 0 0
4599 142 43 0.0808 3.883532491372495 5.922876871743794 -14.810776869378065 0 0 1
3215 73 19 0.0862 2.4537569481563755 5.49738061894985 -10.824291405222562 0 0 0
2379 31 23 0.0808 6.29982184546342 10.008617869287942 -16.48138202535671 0 0 0
2194 22 18 -0.1757 5.900331211485804 2.393642443264526 -15.240799545804006 0 0 0
2061 16 5 0.0807 4.971652649860275 -3.4295951323187954 -12.71635885904187 0 0 0
1830 4 14 0.0865 1.1569185076518642 -1.0984405564242126 -10.967037525412096 1 0 0
2974 61 18 -0.1757 2.832151469100356 2.2996042129476804 -10.490892358994888 0 0 0
3208 73 12 -0.1763 5.105515372931266 5.851492401085679 -11.607241581129015 0 0 0
4595 142 39 0.0862 2.2166562153499085 8.303966833770716 -14.020731956945182 0 0 1
4598 142 42 0.0808 2.603227339369966 6.03303516705208 -13.543825632363564 0 0 1
2965 61 9 -0.1756 1.5908359465670672 2.899060960991577 -14.187338566566027 0 0 0
6351 230 35 -0.1761 2.002607669256621 6.625078054257043 -20.02262195900226 0 0 1
3288 77 12 -0.1763 1.8207559923895926 10.081710752508068 -10.472748506652554 0 0 0
2968 61 12 -0.1763 2.0694148771840113 2.15606611698168 -12.941334058827824 0 0 0
3209 73 13 0.0865 4.5422377535284415 5.28214078793991 -12.347376719399339 0 0 0
3205 73 9 -0.1756 6.558102330404852 5.497086613323855 -11.814798359201937 0 0 0
2971 61 15 -0.1761 2.421388026137161 3.0591105360253 -11.750060079210545 0 0 0
2183 22 7 0.0807 3.2534235800802533 1.2735147177594133 -20.536848416613445 0 0 0
3827 104 11 0.0861 3.165090531474689 -3.6941554710673725 -18.318268598891205 0 0 0
4600 142 44 0.0806 2.2555736609932677 6.101362841028794 -15.223885317598588 0 0 1
2200 22 24 0.0806 5.406845398273912 1.4119622051685203 -13.280582912836365 0 0 0
2192 22 16 0.0865 4.03742420745903 2.9268100683194747 -15.818927375905067 0 0 0
1958 10 22 0.0808 1.3345298741909748 0.2492213410331489 -19.54069392871264 1 0 0
2969 61 13 0.0865 2.9856675551559393 1.6113129427654405 -13.156450505844436 0 0 0
2762 51 6 -0.2357 0.46618255425905164 10.686199172324889 -18.70525497233832 1 0 0
5755 200 39 0.0862 6.122926847635837 9.75861849915457 -19.24907998085528 0 0 1
5754 200 38 -0.1757 5.4819860057792456 9.700607752845096 -20.126795435092202 0 0 1
5760 200 44 0.0806 3.6152246675146307 10.86280142025035 -20.64013734865615 0 0 1
5759 200 43 0.0808 3.74119761568495 10.221688710888222 -18.98076285837683 0 0 1
1959 10 23 0.0808 1.1790919824711241 0.674417945697832 -21.133170873865737 1 0 0
2197 22 21 -0.2355 5.724700654403141 2.364988642840705 -13.699135338091748 0 0 0
3940 109 24 0.0806 5.77441939525064 6.575781341688909 -16.04640863439414 0 0 0
4593 142 37 0.0865 4.349668118855219 8.28998281525015 -16.268970967329217 0 0 1
2377 31 21 -0.2355 7.372675205920035 9.900726102897135 -16.653801286972246 0 0 0
2406 33 10 0.0861 6.129997941699412 -0.41603207913676654 -12.271068841849178 0 0 0
3523 89 7 0.0807 7.004323449418494 9.704371353118825 -11.694716465613919 0 0 0
2189 22 13 0.0865 5.206975106810126 3.166952836757309 -17.926144832868605 0 0 0
2963 61 7 0.0807 2.0931717789956563 1.2976031794288043 -15.532200988730722 0 0 0
2047 15 11 0.0861 6.580471048456482 -0.9608018947919544 -20.770810045872434 1 0 0
2977 61 21 -0.2355 4.15957225294107 1.5613314996421783 -10.574642642131263 0 0 0
2973 61 17 0.0865 1.4952169062452325 3.5982001969391346 -11.557978014360657 0 0 0
2188 22 12 -0.1763 5.022244888319385 2.1334586059999925 -17.638548179986703 0 0 0
6359 230 43 0.0808 3.5823592013718617 4.959816186588565 -17.381906745004237 0 0 1
3838 104 22 0.0808 2.1367101152232095 -2.6265670479086913 -13.888104658388517 0 0 0
3281 77 5 0.0807 4.609967032818638 10.459528195272041 -10.960605988230707 0 0 0
4596 142 40 0.0862 3.9490852100994926 8.160634429252282 -13.733073734772704 0 0 1
3833 104 17 0.0865 3.1321356179027355 -0.5953423476990766 -16.15471791375372 0 0 0
3835 104 19 0.0862 4.309218768584162 -0.29090791549861605 -13.964841836107396 0 0 0
2199 22 23 0.0808 6.691384617797565 2.5892142212112566 -13.244997908986566 0 0 0
3828 104 12 -0.1763 3.710728665126114 -2.7426377604056698 -16.46247305690382 0 0 0
3935 109 19 0.0862 5.935416965587437 5.399590930657333 -18.34764322363751 0 0 0
6352 230 36 0.0865 0.9852370021431845 6.238067503313786 -20.030410551496068 0 0 1
2778 51 22 0.0808 0.14439561118631633 7.860943131372028 -13.965948697232424 1 0 0
2187 22 11 0.0861 3.5883469560976167 0.6225383726021723 -18.201479245481686 0 0 0
4590 142 34 0.0865 2.2268568579439307 10.38609845085003 -15.865014801209147 0 0 1
6350 230 34 0.0865 2.904698044290449 8.3482667425231 -20.776122767403717 0 0 1
2792 52 16 0.0865 7.0624975783666635 -2.381199392092865 -16.180722736620485 0 0 0
2181 22 5 0.0807 4.1235836512301125 2.826158820818304 -20.32260982646291 0 0 0
1954 10 18 -0.1757 0.5338863046899768 2.3087551923979057 -19.784080709382945 1 0 0
5752 200 36 0.0865 6.753530537026882 10.989822090341578 -21.241104435734343 0 0 1
3934 109 18 -0.1757 6.538700051070017 6.2773586563469 -18.10051956605022 0 0 0
5757 200 41 -0.2355 4.3033449756260165 10.608207815979805 -19.831055610434852 0 0 1
3521 89 5 0.0807 6.6626087761186135 10.058887590853125 -13.249990400185144 0 0 0
5707 198 31 0.0861 1.2969273566435588 -2.127672766240664 -20.380345147550077 1 1 1
3839 104 23 0.0808 1.7918181571662568 -0.8940740506782414 -14.079367859115681 0 0 0
6353 230 37 0.0865 2.5992510165846947 5.997314332481148 -20.685401589312605 0 0 1
3207 73 11 0.0861 6.637537488621232 4.4105745694509935 -11.809890492707872 0 0 0
5764 201 28 0.0807 0.8025940208442799 -2.4414769050542837 -16.048396938650637 1 0 1
2190 22 14 0.0865 5.901485642457305 1.5482745385563643 -17.904571885075597 0 0 0
2966 61 10 0.0861 2.377735154710199 3.633172060554307 -14.331215204646687 0 0 0
2962 61 6 -0.2357 1.3077355827232908 2.0375517403205943 -15.387485287085573 0 0 0
3524 89 8 0.0807 6.348753772413355 8.394809991638141 -12.539130656475795 0 0 0
3837 104 21 -0.2355 2.521751470119407 -1.621141023471682 -13.719211395488674 0 0 0
2589 42 13 0.0865 0.2500223008930693 5.1274876778863 -10.642376996918236 0 0 0
2978 61 22 0.0808 4.073130508409787 0.7850238016889004 -11.330319269817883 0 0 0
3821 104 5 0.0807 4.106486545440941 -1.719096275934048 -19.82622286119208 0 0 0
2182 22 6 -0.2357 4.059672454440493 1.785604328987923 -20.008703935800497 0 0 0
5762 201 26 -0.2357 0.24413585931670087 -1.5799131745165944 -16.411959677152748 1 0 1
3290 77 14 0.0865 1.8581529415780385 9.12598339242628 -11.000029409645943 0 0 0
3834 104 18 -0.1757 3.91472199279327 -1.2380572055950692 -14.340327534849804 0 0 0
2378 31 22 0.0808 7.441921942045624 9.018972970437439 -17.29685140118779 0 0 0
2185 22 9 -0.1756 3.7916110607803817 1.654438294129515 -18.484430739537903 0 0 0
3831 104 15 -0.1761 3.871011515881299 -1.352746369191666 -15.885614217624266 0 0 0
3832 104 16 0.0865 4.839685644893026 -1.0225414477890784 -16.252812382437178 0 0 0
3522 89 6 -0.2357 7.0524809037127945 9.21890682235577 -12.674390328144899 0 0 0
4594 142 38 -0.1757 3.148021955780226 7.9213090121735386 -14.433770113994417 0 0 1
2970 61 14 0.0865 1.3172696601229714 1.4360628194858231 -12.608188654282745 0 0 0
2961 61 5 0.0807 0.4564280520159881 1.3698380239677301 -15.24251366057097 0 0 0
2193 22 17 0.0865 4.356183583673181 1.1915271624304231 -15.74729151434969 0 0 0
3823 104 7 0.0807 5.3777512847145115 -2.7280937968186127 -18.942233766546515 0 0 0
2191 22 15 -0.1761 4.731462971751766 2.1408131461568 -16.131787782980073 0 0 0
6357 230 41 -0.2355 3.1228243506205433 4.95939930230381 -18.36709815431443 0 0 1
6356 230 40 0.0862 3.486810581828408 7.1320611632331214 -18.63556863702565 0 0 1
3836 104 20 0.0862 4.619857878021929 -2.0214624298010087 -14.060613280324532 0 0 0
6355 230 39 0.0862 1.9658802934207997 6.703581123331146 -17.86425719107531 0 0 1
4587 142 31 0.0861 3.561281287445908 10.598940564196289 -13.769443570010305 0 0 1
4597 142 41 -0.2355 2.9828980861920327 6.438113091236235 -14.483104063726348 0 0 1
3826 104 10 0.0861 2.413782065227816 -2.146704560166109 -17.91975682323659 0 0 0
6358 230 42 0.0808 2.238234827355389 4.330061516766979 -18.332798214581686 0 0 1
3216 73 20 0.0862 2.9743156455769633 7.117205416184035 -10.372496049117155 0 0 0
4591 142 35 -0.1761 3.4068412645410437 8.633232765044502 -15.856424972827542 0 0 1
3825 104 9 -0.1756 3.368667694832614 -2.6737322347224364 -17.998779056018638 0 0 0
2184 22 8 0.0807 4.949050504905968 1.1977581024617872 -20.236478317057095 0 0 0
2980 61 24 0.0806 4.976993137442828 2.273081696754828 -10.690503744857766 0 0 0
3829 104 13 0.0865 4.590837922091242 -3.3763644418497 -16.388414460949843 0 0 0
2783 52 7 0.0807 6.844429934484434 -0.4850645409131198 -17.29802896310675 0 0 0
3824 104 8 0.0807 4.831645450770469 -1.1868307530375823 -18.38086633676868 0 0 0
2186 22 10 0.0861 2.8714257254910525 2.222493806404853 -18.341456586510482 0 0 0
2972 61 16 0.0865 3.1675224166767126 3.786261875296958 -12.074900291522772 0 0 0
6354 230 38 -0.1757 2.669415251564006 6.413623039140636 -18.638578569616882 0 0 1
3936 109 20 0.0862 5.940715313878155 7.164481136296556 -18.320901117084308 0 0 0
3840 104 24 0.0806 2.6180753326191084 -1.463623167985598 -12.647550718354731 0 0 0
3822 104 6 -0.2357 4.485840277432387 -2.096964534692638 -18.88050542610266 0 0 0
6360 230 44 0.0806 3.7847500252221615 4.603629104826756 -19.162713085663295 0 0 1
3937 109 21 -0.2355 6.674738183650985 6.303553872566729 -16.60091572591018 0 0 0
6349 230 33 0.0865 1.3155502370358236 8.684340399896152 -20.08745759556952 0 0 1
1955 10 19 0.0862 0.17709513732978305 2.414750089813531 -18.762228216544713 1 0 0
3924 109 8 0.0807 6.837176444370758 3.9337583629281214 -20.251243970037567 0 0 0
4589 142 33 0.0865 3.6718229445718613 10.555256161342747 -16.851313444500768 0 0 1
2196 22 20 0.0862 6.602936950498555 1.5692394641805623 -15.381878455984095 0 0 0
1956 10 20 0.0862 1.5145651175768011 2.778993658610788 -19.84588409157766 1 0 0
3283 77 7 0.0807 4.393277858112631 8.66948417228754 -10.922957884319052 0 0 0
5763 201 27 0.0807 0.951774629402476 -0.873129532703322 -16.85388596248791 1 0 1
2773 51 17 0.0865 0.12875841178027186 9.686962048812667 -15.57799870974024 1 0 0
2779 51 23 0.0808 0.09464098829670362 6.716970453764421 -15.31467164376448 1 0 0
3297 77 21 -0.2355 0.33622282416131444 10.716698004745155 -13.15155373183379 0 0 0
2590 42 14 0.0865 0.031392170120014384 5.494594236656117 -12.349173490663746 0 0 0
2407 33 11 0.0861 6.718712176207924 -2.0577667262545716 -12.038417496907595 0 0 0
3300 77 24 0.0806 1.1977812311812996 10.466176950848272 -13.773679077934647 0 0 0
6348 230 32 -0.1763 1.8791001040749369 7.985297770543992 -20.702485356753453 0 0 1
5702 198 26 -0.2357 0.14996918908348722 -3.6661609135609248 -21.160023836882754 1 1 1
3933 109 17 0.0865 7.485721825714204 6.371142594942239 -19.943490145939244 0 0 0
3939 109 23 0.0808 6.808237220329713 5.295153356444393 -16.20067116444572 0 0 0
3282 77 6 -0.2357 4.4005152079687475 9.591157077811813 -10.338556607397203 0 0 0
5709 198 33 0.0865 2.93507003171208 -3.896035105521737 -21.176414249015295 1 1 1
3289 77 13 0.0865 0.9673189313423792 10.06042405268299 -9.796338009414454 0 0 0
3754 100 18 -0.1757 4.306008979708774 -1.4672377123725897 -3.0950227370054084 0 0 0
2951 60 15 -0.1761 6.781144445914258 1.0125821685830794 -7.07121526129383 0 0 0
3446 85 10 0.0861 5.015851024975457 3.642742110613506 -4.336257730304858 0 0 0
3743 100 7 0.0807 2.4028599145560405 3.153627931997731 -3.039525033532237 0 0 0
2975 61 19 0.0862 2.014725283119702 1.610064571968659 -10.280583744308732 0 0 0
7449 285 73 0.0865 1.356093762678771 1.5892560412412005 -7.8669359338756 0 0 0
2666 46 10 0.0861 2.0131873887111893 10.249127926008473 -4.182434375567038 0 0 0
4080 116 24 0.0806 0.1937407359951635 5.2602150680603055 -2.5073788580422476 0 0 0
3755 100 19 0.0862 4.362286030792777 -1.2721031477038236 -4.166891773305565 0 0 0
2950 60 14 0.0865 6.144392579336066 2.640622503888401 -6.183981037510326 0 0 0
3284 77 8 0.0807 5.176275306270627 9.472117825724913 -9.5816400443515 0 0 0
4074 116 18 -0.1757 0.10793587037887573 6.666321929941433 -4.1509785100087315 0 0 0
7448 285 72 -0.1763 1.7136222209121967 2.074504855808032 -6.964643244096841 0 0 0
7447 285 71 0.0861 3.4786431242324096 0.8261681378878336 -6.772766221544321 0 0 0
1839 4 23 0.0808 4.976505952432381 -2.4631273510552156 -9.105326039159333 1 0 0
4071 116 15 -0.1761 1.116524135456146 7.373371166890652 -5.018225760039637 0 0 0
3443 85 7 0.0807 2.991553691375637 4.3200215143999925 -5.4239949062618305 0 0 0
3218 73 22 0.0808 3.0023570936874906 6.477579046504742 -7.909950413227018 0 0 0
3457 85 21 -0.2355 4.348302899395704 9.108427267938287 -1.7181108067995854 0 0 0
3753 100 17 0.0865 4.614586247750477 -0.5495365266650238 -1.148968511249383 0 0 0
3741 100 5 0.0807 1.3541731387910798 2.7681263342563245 -1.877438250843988 0 0 0
3453 85 17 0.0865 3.782056306436849 7.377627400833784 -3.8023233199090667 0 0 0
3355 80 19 0.0862 0.011721067062019586 -2.875845432576228 -4.529019591124347 1 1 0
3750 100 14 0.0865 4.365605021411564 1.2160153446414574 -3.628636401456039 0 0 0
2444 35 8 0.0807 4.5900511318658666 8.967484016489648 -7.792823152828392 0 0 0
181 1 2 1.18556 7.046023082699299 0.9752343673673142 0.23071608754337145 0 0 0
2948 60 12 -0.1763 6.162197740722217 2.3595533100120076 -7.240032910701763 0 0 0
7453 285 77 0.0865 0.9636712582185232 2.911975421431017 -5.12902228600851 0 0 0
3748 100 12 -0.1763 4.190606210769341 0.9710591989620944 -2.5802023360873183 0 0 0
4068 116 12 -0.1763 0.5040789951923498 8.528852652666957 -5.855023914148941 0 0 0
5 1 3 -0.867938 0.9827149502189148 4.835210343012615 0.24333823175389147 0 0 0
2945 60 9 -0.1756 6.830589056613363 3.4264515821970174 -8.110941923682164 0 0 0
1833 4 17 0.0865 0.6696187854091039 -3.2299505143342184 -9.607718480971329 1 0 0
7443 285 67 0.0807 0.8339175221943149 -0.41236486480719536 -5.628075613382175 0 0 0
7491 287 75 -0.1761 2.725403001881717 -2.956399768336352 0.07366288449289615 1 0 0
1838 4 22 0.0808 3.9861750835148033 -1.123073051814918 -9.476783736304156 1 0 0
3447 85 11 0.0861 5.915690197439018 5.023040533840677 -4.959281127458275 0 0 0
3458 85 22 0.0808 4.371915974239273 9.439304868337931 -0.6774376812991684 0 0 0
7493 287 77 0.0865 3.145253106826893 -3.4934391185408087 -0.7784108135594772 1 0 0
3742 100 6 -0.2357 2.4042801424620053 2.586319947604838 -2.105740237462361 0 0 0
2949 60 13 0.0865 5.132289501533034 2.324883673337822 -7.590124994680405 0 0 0
3746 100 10 0.0861 2.3645775327918552 0.4364829308321066 -1.4879247006622558 0 0 0
7446 285 70 0.0861 2.8686075233583495 1.3750450219851547 -5.213769776753053 0 0 0
7445 285 69 -0.1756 2.5747925566770724 0.9602804405613596 -6.176836509370422 0 0 0
7441 285 65 0.0807 1.8195330331433655 -0.7493649182024749 -7.099430855667898 0 0 0
3752 100 16 0.0865 5.918031379311552 -0.3801216681817539 -2.322301964443929 0 0 0
7450 285 74 0.0865 2.413374065013921 2.8554196412570643 -7.262211910186581 0 0 0
7451 285 75 -0.1761 0.5855860629673829 2.607511914630157 -6.106312890278309 0 0 0
1828 4 12 -0.1763 1.0635855067151847 -1.125755112759528 -9.883396125284005 1 0 0
2946 60 10 0.0861 6.215116268950401 4.32513285849883 -8.059984422708862 0 0 0
3444 85 8 0.0807 4.36986352049312 4.375848946101862 -6.562413738540972 0 0 0
4070 116 14 0.0865 1.2807998569772725 8.992919582350027 -6.459199781661308 0 0 0
3220 73 24 0.0806 1.4116407844526464 6.217388524805292 -8.698164457419237 0 0 0
7041 265 45 0.0807 0.824010412972636 9.231277923106035 -2.0623867662756368 0 0 0
7492 287 76 0.0865 3.2554974781296053 -2.00388653506021 0.1687456853333529 1 0 0
3181 72 5 0.0807 4.504545576555992 -3.486936247865666 -5.520024565984477 0 1 0
3760 100 24 0.0806 4.804547404958819 -3.0905914435588944 -1.7916986336029135 0 0 0
7500 287 84 0.0806 1.0088045752908927 -1.5071118294493482 -1.5479587227180558 1 0 0
7455 285 79 0.0862 0.7179470941738161 4.564860729891627 -6.873702308428789 0 0 0
3452 85 16 0.0865 5.544841737816732 7.4349130467756765 -3.7645544394239403 0 0 0
4078 116 22 0.0808 1.66887843599369 6.079789206761302 -2.8162620559884726 0 0 0
7444 285 68 0.0807 2.476251097958444 -1.0647331114682228 -5.529509350827764 0 0 0
4069 116 13 0.0865 0.14916737650759695 9.270047622527123 -5.140587290645485 0 0 0
3456 85 20 0.0862 3.57615175461518 7.17907233253149 -1.4928623888212373 0 0 0
1840 4 24 0.0806 3.9635830341632103 -1.8665566021899334 -7.935667604505701 1 0 0
2954 60 18 -0.1757 6.360818948812003 0.24222743324169754 -5.84068786865287 0 0 0
3749 100 13 0.0865 4.6748491424182 1.732627832157916 -1.9730180766278258 0 0 0
3450 85 14 0.0865 3.6279876976184062 5.1872707902740585 -2.9065378875897814 0 0 0
2442 35 6 -0.2357 4.982618309292018 8.479889749361591 -6.8975460853562645 0 0 0
7045 265 49 -0.1756 0.5514569585839357 9.627732241546886 0.02082561592851627 0 0 0
94 1 3 -0.867938 4.024212201554502 4.818795304840523 0.24232199674095467 0 0 0
7499 287 83 0.0808 0.6580694351989401 -3.217796708423992 -1.9411508765425063 1 0 0
3441 85 5 0.0807 3.729570664465284 5.863471489059306 -5.889030031492876 0 0 0
2441 35 5 0.0807 5.558239837288275 9.206394729999431 -6.323446283074783 0 0 0
1837 4 21 -0.2355 3.9545122471833234 -2.1055631253070772 -9.000935117097905 1 0 0
3455 85 19 0.0862 5.318399391904639 7.194801073886805 -1.22958189537648 0 0 0
7049 265 53 0.0865 2.4305934768311044 10.64895636819671 -0.30073470196987406 0 0 0
1832 4 16 0.0865 1.3677981499638734 -2.481360271993623 -8.180040888273226 1 0 0
3759 100 23 0.0808 4.835423094525124 -3.682542989126439 -3.4124852686614866 0 0 0
2956 60 20 0.0862 6.516792432888913 0.8491992313040306 -4.945213410738203 0 0 0
183 1 3 -0.867938 7.06557273523385 4.804179279811059 0.241859046422312 0 0 0
3745 100 9 -0.1756 2.7185630590975034 1.0737958914240728 -2.296172485094847 0 0 0
3219 73 23 0.0808 2.533633113204366 4.834644883954222 -8.48576218271471 0 0 0
3747 100 11 0.0861 2.175941286551945 0.7985285627423954 -3.1997348704731277 0 0 0
3758 100 22 0.0808 6.1209369198029595 -2.7003405665479336 -2.888964821030492 0 0 0
3756 100 20 0.0862 3.2709367761590458 -1.704783370432021 -2.8541094777795224 0 0 0
1938 9 22 0.0808 6.816464655439008 -2.196052061040749 -0.4234550172147364 0 0 0
3744 100 8 0.0807 3.021700446271389 3.158923174672501 -1.4071549555090694 0 0 0
3757 100 21 -0.2355 5.0405146293976575 -2.792837903781282 -2.8175121498227327 0 0 0
3449 85 13 0.0865 5.3373664637662985 5.240673657155271 -2.4832750857111736 0 0 0
3203 73 7 0.0807 7.313740649779113 5.529984638565107 -9.824475055580027 0 0 0
4077 116 21 -0.2355 0.8282613090333927 5.607298426356185 -3.3199937242932704 0 0 0
3451 85 15 -0.1761 4.666941170138972 7.028183674233948 -3.2659658607682984 0 0 0
3217 73 21 -0.2355 2.4590555860621146 5.909845857045629 -8.666296278202713 0 0 0
2443 35 7 0.0807 4.136769623539611 8.369806440078145 -6.213159198196363 0 0 0
7494 287 78 -0.1757 1.2481462036134887 -2.8249175238319997 0.18053802997583446 1 0 0
3211 73 15 -0.1761 4.511027465665801 5.587689373978154 -10.226854132369533 0 0 0
3460 85 24 0.0806 5.17667230626464 9.696482374866381 -2.118225367626586 0 0 0
1831 4 15 -0.1761 1.3948789866160431 -2.496063624051481 -9.26692001265905 1 0 0
3285 77 9 -0.1756 3.043573453800085 9.968079815685224 -9.615187686896755 0 0 0
3214 73 18 -0.1757 3.0455664993129345 6.06624956712735 -10.104275520925617 0 0 0
7042 265 46 -0.2357 0.714883988337651 8.662122947626951 -1.1441490783154047 0 0 0
7442 285 66 -0.2357 1.8248100389970856 -0.38111142710613527 -6.073644304955838 0 0 0
2952 60 16 0.0865 6.445940624208198 0.4716392056486484 -7.951750435998531 0 0 0
92 1 2 1.18556 4.004175314329523 0.9910894506269019 0.2319317636723016 0 0 0
2447 35 11 0.0861 5.2349320850354655 6.421849092253974 -7.5110785913165214 0 0 0
3 1 2 1.18556 0.9620013806634437 1.0069384723102637 0.23349657816061423 0 0 0
2958 60 22 0.0808 6.601631153240054 -1.6966675860263662 -6.636401040671887 0 0 0
2445 35 9 -0.1756 5.816546436375832 7.215003500248821 -7.04654921646332 0 0 0
2409 33 13 0.0865 6.615602894586277 -0.6947653836897876 -10.10075000887948 0 0 0
3751 100 15 -0.1761 4.836419862758589 -0.3288678806299674 -2.1938866781219497 0 0 0
2947 60 11 0.0861 6.886440449683845 3.117666324029065 -9.157079657133858 0 0 0
3213 73 17 0.0865 5.14242675307501 6.136279283777175 -9.532849465406775 0 0 0
3286 77 10 0.0861 2.791841704862289 9.198626755028455 -8.88908524486209 0 0 0
3454 85 18 -0.1757 4.5162089189542005 7.6053530425253415 -1.846427389656747 0 0 0
3287 77 11 0.0861 3.1560860617988014 10.910757456090469 -9.074528017996675 0 0 0
1829 4 13 0.0865 1.804605866166603 -0.44236249605857625 -9.466935572492517 1 0 0
3448 85 12 -0.1763 4.616795095626671 5.481800397393536 -3.264096349485786 0 0 0
4072 116 16 0.0865 1.5439806788127457 6.590680051461487 -5.646616229698098 0 0 0
3445 85 9 -0.1756 4.950735691466881 4.707364557829813 -4.5610283644024285 0 0 0
3459 85 23 0.0808 3.4066684863125603 9.40607601541785 -2.1753624188903964 0 0 0
1834 4 18 -0.1757 2.841148420345169 -3.051272148143986 -9.565572891713781 1 0 0
7048 265 52 -0.1763 1.8394898507988517 10.191194436710484 0.49174190818559893 0 0 0
4073 116 17 0.0865 1.9001162359622799 7.745235141054809 -4.358124831614943 0 0 0
4079 116 23 0.0808 1.2138036337438154 4.730868468120189 -3.8362179818753472 0 0 0
3442 85 6 -0.2357 3.9294209764149426 4.8192855451028676 -5.6697820925138425 0 0 0
7497 287 81 -0.2355 0.6054399080139341 -2.443449082465925 -1.1732384521943235 1 0 0
2448 35 12 -0.1763 7.172332259787523 7.449286926110381 -7.831503246606944 0 0 0
2446 35 10 0.0861 6.1017823647823475 6.876552174893366 -6.047872551819294 0 0 0
2959 60 23 0.0808 6.265508963906757 -1.6621142580049144 -4.96284699285888 0 0 0
2955 60 19 0.0862 5.2873465964626085 0.1336784914343609 -5.985762635296694 0 0 0
7044 265 48 0.0807 1.5603131787246878 7.972215321294444 -1.0929742525004045 0 0 0
2449 35 13 0.0865 6.880134497244573 7.803098488671764 -8.81936678505021 0 0 0
2903 58 7 0.0807 7.122540710724825 10.904776634879276 -3.1864889481891234 0 0 0
2979 61 23 0.0808 4.466492360272412 1.031209261265929 -9.67395527751362 0 0 0
3212 73 16 0.0865 4.582235702380119 4.527680773749135 -9.98136471591254 0 0 0
2976 61 20 0.0862 2.9252129284790076 2.970308446582386 -9.640393240945569 0 0 0
3407 83 11 0.0861 7.112460664069478 8.540511215634384 -1.9718232067375394 0 0 0
2957 60 21 -0.2355 6.861099828657287 -1.1622329844283503 -5.7208654804502075 0 0 0
2901 58 5 0.0807 7.026846033819575 9.984692882414048 -4.527490948653936 0 0 0
7496 287 80 0.0862 0.7390523920700786 -3.7560211274892126 0.4225369483216564 1 0 0
7487 287 71 0.0861 5.252937476109088 -3.8290850231381235 0.4257804428504098 1 0 0
2069 16 13 0.0865 6.031945760612523 -3.8605722086336423 -10.264698065564485 0 0 0
1 1 1 0.997562 0.9762042976247195 3.5743076398606677 1.9971591706815484 0 0 0
7214 273 58 -0.1757 5.089789675424045 10.827604830237062 4.930226983706055 0 0 0
209 1 2 1.18556 0.9656977420348124 0.9777157782303115 10.76999512336329 0 0 0
6 1 4 -0.884438 0.9588441003248547 0.08311835779914102 1.9866131832757612 0 0 0
7 1 4 -0.884438 0.9940849271438781 7.064790754594944 2.0061024151736095 0 0 0
90 1 1 0.997562 4.017439568996047 3.55841880034106 1.996548328376141 0 0 0
91 1 2 1.18556 2.5100179254743438 6.1402680285349 1.1259344710302999 0 0 0
6744 250 48 0.0807 6.590111751110348 10.13430265235904 2.8086821824312795 0 0 0
93 1 3 -0.867938 2.4893854841628325 2.3116563126288012 1.1137864638585127 0 0 0
7630 294 94 0.0865 0.8222739914355595 -2.5414555020361527 5.606937227253362 1 1 0
95 1 4 -0.884438 3.999557081122791 0.06723749798290436 1.9852851478642048 0 0 0
96 1 4 -0.884438 4.035248380719919 7.049290645937484 2.004113065073456 0 0 0
97 1 1 0.997562 2.498132627751047 3.5587645845577724 4.6313611220907145 0 0 0
98 1 2 1.18556 0.9897932119822268 6.1410968897455005 3.7607169055498 0 0 0
99 1 2 1.18556 2.4842387555387058 0.9911748093284042 2.866398822175074 0 0 0
100 1 3 -0.867938 0.9710863499689221 2.3125943720474624 3.7495925421738825 0 0 0
101 1 3 -0.867938 2.5040107858850997 4.819878979345328 2.878043505362502 0 0 0
102 1 4 -0.884438 2.480042520124319 0.06770644213910153 4.6200058156255235 0 0 0
103 1 4 -0.884438 2.516304205608686 7.04916943296097 4.6403687121299715 0 0 0
104 1 1 0.997562 0.9782270207558519 3.5594760904234035 7.266062846754511 0 0 0
106 1 2 1.18556 0.964184265204211 0.9922805977035136 5.5023308906186665 0 0 0
108 1 3 -0.867938 0.9840780824029228 4.819848283868103 5.512290150208238 0 0 0
109 1 4 -0.884438 0.9604145460425435 0.06899481883978793 7.2554568389884615 0 0 0
110 1 4 -0.884438 0.9967221297949715 7.050365623365371 7.274986404897544 0 0 0
179 1 1 0.997562 7.059538885108025 3.5425037524780345 1.994423716745761 0 0 0
180 1 2 1.18556 5.551778647579182 6.124177898368964 1.1242400747448296 0 0 0
211 1 3 -0.867938 0.9861400743391224 4.806209612432104 10.781493350156952 0 0 0
182 1 3 -0.867938 5.531542480420823 2.296126234724819 1.1130943086025877 0 0 0
7700 297 104 0.0806 6.783596835358695 -3.4819112251610473 7.041271297398012 0 1 0
184 1 4 -0.884438 7.0417878999807275 0.05213734706907199 1.9840459856611294 0 0 0
185 1 4 -0.884438 7.077463173698413 7.033121127629642 2.0036461312112803 0 0 0
186 1 1 0.997562 5.539464654182692 3.542898346731186 4.629091476293239 0 0 0
187 1 2 1.18556 4.032020922918557 6.125557235603681 3.75902547980188 0 0 0
188 1 2 1.18556 5.525837646159712 0.975601423541406 2.8656303465139024 0 0 0
189 1 3 -0.867938 4.0115593635796785 2.2971088623089044 3.7480967109949677 0 0 0
190 1 3 -0.867938 5.545667297427182 4.804183479504559 2.877182000410234 0 0 0
191 1 4 -0.884438 5.521166394736777 0.0515959875337207 4.618927943322015 0 0 0
192 1 4 -0.884438 5.557208106976785 7.033986413867937 4.6388496785206765 0 0 0
193 1 1 0.997562 4.020524437373113 3.543733451347821 7.263890794279581 0 0 0
194 1 2 1.18556 2.5119116264226182 6.126000050580351 6.394968623426843 0 0 0
195 1 2 1.18556 4.006036219848191 0.9768264454798686 5.500609436437812 0 0 0
196 1 3 -0.867938 2.4921841852351934 2.2981089050205905 6.382753315205065 0 0 0
197 1 3 -0.867938 4.025913324479449 4.804071005552598 5.511713538998313 0 0 0
198 1 4 -0.884438 4.002723548942808 0.053120917422538785 7.253635697085748 0 0 0
199 1 4 -0.884438 4.03813755730558 7.034582431823066 7.273733503068002 0 0 0
200 1 1 0.997562 2.5001923764158156 3.5441795640384472 9.899592856380488 0 0 0
201 1 2 1.18556 0.9916107232769663 6.126794186299014 9.029546713632882 0 0 0
202 1 2 1.18556 2.4859124346506376 0.9769132900804094 8.134921212751783 0 0 0
203 1 3 -0.867938 0.9730707134585327 2.298299354888952 9.017442229489202 0 0 0
204 1 3 -0.867938 2.505832282512989 4.805908459499945 8.146493678421674 0 0 0
205 1 4 -0.884438 2.4821929937696523 0.05344908142719983 9.888677745585582 0 0 0
206 1 4 -0.884438 2.5185586390687433 7.034367374105131 9.908192009565466 0 0 0
276 1 2 1.18556 7.073615026397571 6.109641199019269 3.7578919281359466 0 0 0
278 1 3 -0.867938 7.054147808033796 2.281117406716755 3.746618122326178 0 0 0
282 1 1 0.997562 7.062380605991284 3.5283138852355855 7.263203852718543 0 0 0
283 1 2 1.18556 5.5535734279124345 6.110096964850631 6.3926487745903495 0 0 0
284 1 2 1.18556 7.048021795856952 0.9608490893495376 5.49968377131999 0 0 0
285 1 3 -0.867938 5.534629408331896 2.282255399488624 6.3820264305614876 0 0 0
286 1 3 -0.867938 7.068257767121213 4.788359125672171 5.509530404961358 0 0 0
287 1 4 -0.884438 7.043425021426482 0.03783718642609431 7.2525917763203545 0 0 0
288 1 4 -0.884438 7.07935669417031 7.018760607664169 7.2719833096438045 0 0 0
289 1 1 0.997562 5.542494168407848 3.528271706469986 9.897766211682079 0 0 0
290 1 2 1.18556 4.0336687457751745 6.110966348138565 9.02774271057797 0 0 0
291 1 2 1.18556 5.528107378774875 0.9611165779115655 8.13447291398406 0 0 0
292 1 3 -0.867938 4.0142796173805655 2.2821534124035283 9.017340168010062 0 0 0
293 1 3 -0.867938 5.547641602936653 4.789695474011676 8.145128393600883 0 0 0
294 1 4 -0.884438 5.524725490817708 0.03789891953085789 9.88692104702331 0 0 0
295 1 4 -0.884438 5.560672725055607 7.018833825750215 9.90720009820686 0 0 0
379 1 2 1.18556 7.0758622323343285 6.095403835582399 9.026800296890764 0 0 0
381 1 3 -0.867938 7.0563211138319675 2.266493105908726 9.014546916998126 0 0 0
7219 273 63 0.0808 3.9115219502210357 9.196794429721619 5.475870564712227 0 0 0
6593 242 57 0.0865 2.895854744309143 10.085893415422008 9.211276890449854 0 0 0
7261 276 65 0.0807 1.8103024248597681 -2.5968139424912344 9.561947111753712 1 0 0
7263 276 67 0.0807 0.2435461682883266 -2.1996711658516914 8.857981925634446 1 0 0
7050 265 54 0.0865 2.4239865764075317 9.380695922397091 0.9215291614095781 0 0 0
7637 294 101 -0.2355 3.6424023819976186 -2.8974467114934788 5.941831827102705 1 1 0
300 1 3 -0.867938 4.027508668523623 4.790524117741103 10.7807059657547 0 0 0
7228 274 72 -0.1763 6.839337235735214 -3.7958991376774542 9.877962293696363 0 0 0
7489 287 73 0.0865 2.810021623996176 -3.0473257478005675 2.152828262445966 1 0 0
387 1 2 1.18556 7.049577704758639 0.94627042303374 10.767000336100471 0 0 0
7213 273 57 0.0865 6.289853389291706 9.78662371750536 6.298367366362712 0 0 0
7486 287 70 0.0861 5.0337656435686 -2.564604013959005 1.6310768222915708 1 0 0
6592 242 56 0.0865 3.8676845166159137 9.774687314603849 7.777197394489287 0 0 0
298 1 2 1.18556 4.007655477341772 0.9622594236795826 10.769116072473231 0 0 0
7264 276 68 0.0807 1.420209504239877 -3.2943300882290103 8.121851229889117 1 0 0
7054 265 58 -0.1757 0.9195674790097825 10.65126345888541 2.7909824260802023 0 0 0
7262 276 66 -0.2357 0.9380898037954948 -3.01702022913351 9.060600279539186 1 0 0
6587 242 51 0.0861 5.228720446190095 10.258720802846268 10.054623905328137 0 0 0
6597 242 61 -0.2355 1.0731872688579815 10.06461520456242 7.154746265840969 0 0 0
7495 287 79 0.0862 0.8776197454359096 -2.0594282696416997 0.8627196736636776 1 0 0
389 1 3 -0.867938 7.07044526209904 4.774421838559146 10.778186642050494 0 0 0
7211 273 55 -0.1761 6.476722153234767 10.347934487586947 5.385308342497969 0 0 0
6742 250 46 -0.2357 6.2327310021306515 10.396901536337154 1.8151383812804778 0 0 0
7225 274 69 -0.1756 5.359883092510407 -3.4935941870906384 9.788761239739067 0 0 0
6586 242 50 0.0861 6.352521492269178 10.800350163039337 8.817490173843865 0 0 0
7055 265 59 0.0862 1.2670485984037725 9.738818533420497 3.277873671865508 0 0 0
7226 274 70 0.0861 5.115220068142045 -3.0469448666604864 8.827662794670335 0 0 0
7220 273 64 0.0806 4.474671676115625 9.143821683424914 3.78647856776893 0 0 0
7488 287 72 -0.1763 3.2991880765124963 -3.6177610067164037 1.3594914469465322 1 0 0
6599 242 63 0.0808 1.4242710944116952 9.215998284286107 6.564694170889794 0 0 0
7485 287 69 -0.1756 4.805011140188047 -3.6034444846682097 1.3958906237496482 1 0 0
7227 274 71 0.0861 5.022551879963585 -2.811705902813119 10.574366187456967 0 0 0
7640 294 104 0.0806 4.1177794217318535 -2.440367172654619 5.077767122630875 1 1 0
7212 273 56 0.0865 7.014758926724407 9.69520803606902 4.699300754483089 0 0 0
7639 294 103 0.0808 2.9051989800585205 -2.1753126246218373 6.298245796250921 1 1 0
6600 242 64 0.0806 0.1706270887983708 10.39184226238414 6.62923801152722 0 0 0
6591 242 55 -0.1761 3.2789153229740937 10.529917077320205 8.292468078885888 0 0 0
7218 273 62 0.0808 3.128098620675437 10.18935584047622 4.324968308830803 0 0 0
7217 273 61 -0.2355 4.104928007384489 9.785405514643708 4.582431698834396 0 0 0
6743 250 47 0.0807 5.151089674176586 10.477093505281491 1.9012954388721552 0 0 0
7638 294 102 0.0808 4.416473924365203 -2.8353448497755744 6.702372797453602 1 1 0
6598 242 62 0.0808 0.6915767101755919 9.705635510867733 8.108394858726056 0 0 0
6741 250 45 0.0807 6.439181750228597 9.619555950210504 1.0788188820789806 0 0 0
7229 274 73 0.0865 7.467809583770268 -2.946308971617177 9.598632080154808 0 0 0
7697 297 101 -0.2355 7.057938415195999 -3.7716981018793483 6.026082014206459 0 1 0
7628 294 92 -0.1763 0.6251358294097098 -3.603878390412436 5.45599090184086 1 1 0
7047 265 51 0.0861 0.10887687909152194 9.052998719987693 0.8347858278260631 0 0 0
7699 297 103 0.0808 7.311341665241258 -2.8692347799906397 5.4690042943040025 0 1 0
7267 276 71 0.0861 0.12376262799720965 -3.85946551325776 10.889054242615734 1 0 0
207 1 1 0.997562 0.9799615943311731 3.5450935989596015 12.534266477592004 0 0 0
6922 259 46 -0.2357 2.528105798664415 9.901459511423317 12.76196221967363 0 0 0
6929 259 53 0.0865 5.245010580165337 10.158904005060961 12.367844755098364 0 0 0
212 1 4 -0.884438 0.961937996356995 0.0547186021314168 12.524074268421016 0 0 0
213 1 4 -0.884438 0.9976794944699522 7.034457712306954 12.543841758619275 0 0 0
296 1 1 0.997562 4.022188349647396 3.5293837100685157 12.532653318444693 0 0 0
297 1 2 1.18556 2.513804382578505 6.111405055120757 11.662506564326831 0 0 0
7751 300 95 -0.1761 7.410692915635252 -2.9111775643078945 20.560756968853642 0 1 0
299 1 3 -0.867938 2.4943146096992175 2.2839327937159895 11.651297892064015 0 0 0
6921 259 45 0.0807 2.4674605334641804 9.155971867826915 13.557212251507988 0 0 0
301 1 4 -0.884438 4.004717296164305 0.03841935781621716 12.523113931608744 0 0 0
302 1 4 -0.884438 4.039703249981249 7.01936262400448 12.542274186427285 0 0 0
303 1 1 0.997562 2.50239572925328 3.529491584944354 15.167269906472466 0 0 0
304 1 2 1.18556 0.9938068147639072 6.11237148275374 14.296908902803278 0 0 0
305 1 2 1.18556 2.487916635595349 0.9623734947598251 13.403926823233501 0 0 0
306 1 3 -0.867938 0.974939998415582 2.283620619261399 14.287330509625425 0 0 0
307 1 3 -0.867938 2.507508160355414 4.790912123859331 13.4159711084345 0 0 0
308 1 4 -0.884438 2.4841663131346503 0.03930519276973894 15.15807345144734 0 0 0
309 1 4 -0.884438 2.519958593161268 7.020089819338459 15.17739728000814 0 0 0
310 1 1 0.997562 0.9821842107865805 3.5307081087244634 17.803386503712492 0 0 0
312 1 2 1.18556 0.9687922920169806 0.9637209523772211 16.038779734104246 0 0 0
314 1 3 -0.867938 0.9877158809630089 4.7911917684019185 16.050219021226148 0 0 0
315 1 4 -0.884438 0.9645532705394396 0.03985891499095452 17.793398318714917 0 0 0
316 1 4 -0.884438 1.0004088871902228 7.020229263175043 17.812602381878204 0 0 0
385 1 1 0.997562 7.064294171857487 3.513555581655229 12.531569269407457 0 0 0
386 1 2 1.18556 5.555371333559585 6.0954984739144225 11.661656178383861 0 0 0
7776 301 100 0.0862 2.7632846180786843 -3.374104645505266 21.14642674584727 1 1 0
388 1 3 -0.867938 5.535979952386675 2.2680062952049345 11.651117960335409 0 0 0
7033 264 57 0.0865 2.7187840066314446 9.298816796115238 18.080150804397547 0 0 0
390 1 4 -0.884438 7.046558976501016 0.02348529212929536 12.520718443568411 0 0 0
391 1 4 -0.884438 7.082401065520944 7.004876221346594 12.541158037291336 0 0 0
392 1 1 0.997562 5.544358329562228 3.5138904966062867 15.166290535120082 0 0 0
393 1 2 1.18556 4.035542011030717 6.0968384893659575 14.296200776350533 0 0 0
394 1 2 1.18556 5.529924607576679 0.9464362344612479 13.402857873767733 0 0 0
395 1 3 -0.867938 4.016822895330431 2.2679763908329202 14.28537574773178 0 0 0
396 1 3 -0.867938 5.550315063363605 4.775087215772868 13.414186024687744 0 0 0
397 1 4 -0.884438 5.526110540377872 0.02278882882295226 15.15655191208693 0 0 0
398 1 4 -0.884438 5.5616967347132915 7.004238718410414 15.176374518050647 0 0 0
399 1 1 0.997562 4.023876272151865 3.5148212181184926 17.801219453261037 0 0 0
400 1 2 1.18556 2.5156761541748036 6.0966125974854855 16.93075974716048 0 0 0
401 1 2 1.18556 4.010839422715718 0.9475852852314579 16.037460624510523 0 0 0
402 1 3 -0.867938 2.496931519726971 2.2681509238810844 16.92050995533316 0 0 0
403 1 3 -0.867938 4.029408647094986 4.775252701291381 16.048128939832097 0 0 0
404 1 4 -0.884438 4.006177193991952 0.024137334871674347 17.791116945704704 0 0 0
405 1 4 -0.884438 4.041926595772219 7.004451061053031 17.811377328200912 0 0 0
406 1 1 0.997562 2.504089467444301 3.515423569919058 20.435957025758437 0 0 0
407 1 2 1.18556 0.9966234216342712 6.098191479244469 19.565474914047364 0 0 0
408 1 2 1.18556 2.490476274120105 0.9477509787866003 18.672364732760197 0 0 0
409 1 3 -0.867938 0.9759264345075276 2.269551930524327 19.556405545990536 0 0 0
410 1 3 -0.867938 2.5095652171682117 4.776866903321754 18.68320074191621 0 0 0
411 1 4 -0.884438 2.4863224651746836 0.024804277679401958 20.425594726248153 0 0 0
412 1 4 -0.884438 2.5216364617937015 7.005872336253095 20.446349023866592 0 0 0
6928 259 52 -0.1763 4.867751539108895 10.5203840701176 13.32570195009033 0 0 0
415 1 2 1.18556 0.9707916303544729 0.9482736844970705 21.307054890619806 0 0 0
417 1 3 -0.867938 0.9892536239565358 4.7770815863731215 21.319453201174696 0 0 0
7604 293 88 0.0807 2.490722333623704 -3.0192581750375918 19.180180187863026 0 1 0
6681 247 45 0.0807 4.9304878062332 9.429358743854518 21.4750873343704 0 0 0
482 1 2 1.18556 7.077356463461747 6.0809601247570315 14.295401102365599 0 0 0
484 1 3 -0.867938 7.058581452278117 2.252072312043358 14.284082829495434 0 0 0
488 1 1 0.997562 7.065901477052065 3.4995984929661357 17.800091637479856 0 0 0
489 1 2 1.18556 5.557274524966575 6.0812726799766095 16.92977578032622 0 0 0
490 1 2 1.18556 7.051844217219449 0.9320762344775857 16.035954747624217 0 0 0
491 1 3 -0.867938 5.538183542705081 2.2520171268025595 16.919214409224434 0 0 0
492 1 3 -0.867938 7.071625685936583 4.760486914837646 16.04795004533013 0 0 0
493 1 4 -0.884438 7.048072932965674 0.008276671108252628 17.79006221831452 0 0 0
494 1 4 -0.884438 7.084471000795854 6.9889078127515125 17.809276603135487 0 0 0
495 1 1 0.997562 5.545755632895211 3.4992749776662047 20.435341484135833 0 0 0
496 1 2 1.18556 4.03767211439528 6.082154225227132 19.56477727941701 0 0 0
497 1 2 1.18556 5.532613906682894 0.9320762981495986 18.670162378699906 0 0 0
498 1 3 -0.867938 4.018174491172895 2.253053810952405 19.554923183391544 0 0 0
499 1 3 -0.867938 5.551928847161457 4.760716008118853 18.682528652226278 0 0 0
500 1 4 -0.884438 5.527766226736846 0.008643549034947209 20.425293786309446 0 0 0
501 1 4 -0.884438 5.563932916816029 6.990663008560472 20.44516742061605 0 0 0
7603 293 87 0.0807 1.7997150558866795 -2.594190957785388 17.67946889355804 0 1 0
503 1 2 1.18556 2.518488334050694 6.0824986048835585 22.19938896746953 0 0 0
504 1 2 1.18556 4.012706339496563 0.9321296111661802 21.30600156318729 0 0 0
505 1 3 -0.867938 2.49789728369768 2.2532268248182983 22.189857942659604 0 0 0
506 1 3 -0.867938 4.031608362884293 4.760725096788436 21.31817648117465 0 0 0
6930 259 54 0.0865 4.738414914629355 9.66014446548006 13.982577561018278 0 0 0
7074 266 58 -0.1757 0.23973371976538418 10.705659837295313 22.108748208875944 0 0 0
585 1 2 1.18556 7.0792956164614464 6.066649303531043 19.562858544477862 0 0 0
587 1 3 -0.867938 7.060579785838081 2.2373300715312183 19.553234469600923 0 0 0
6936 259 60 0.0862 6.976095681973902 9.875754247581513 14.824275163929013 0 0 0
592 1 2 1.18556 5.55951186932787 6.067000725593878 22.198498837303262 0 0 0
593 1 2 1.18556 7.054619497332357 0.91740186927553 21.304215707369192 0 0 0
594 1 3 -0.867938 5.540573545725492 2.2381807478278666 22.18816433911979 0 0 0
595 1 3 -0.867938 7.074116845184373 4.745875803119757 21.31706277892457 0 0 0
7602 293 86 -0.2357 2.071570151398253 -3.4651350221299113 18.279705901431296 0 1 0
7025 264 49 -0.1756 5.281494706553088 10.414136675524606 17.93825010962892 0 0 0
7232 274 76 0.0865 6.941041580933588 -3.449582582094543 11.880646869563058 0 0 0
6935 259 59 0.0862 7.398868404335557 10.267223181419974 13.16308581652949 0 0 0
7075 266 59 0.0862 0.9013957185631609 9.877246424842644 22.364618878564766 0 0 0
7609 293 93 0.0865 4.795421448121786 -3.2676517665865803 17.878770844029894 0 1 0
7755 300 99 0.0862 5.35657115120933 -3.514330884426115 20.29111795289388 0 1 0
7032 264 56 0.0865 2.9444212400464767 9.866139604092421 16.426666207398743 0 0 0
7770 301 94 0.0865 0.16441600915483304 -2.9119282887756532 20.394687434807985 1 1 0
7024 264 48 0.0807 7.313718330112188 10.920645264757232 18.370422135693243 0 0 0
7026 264 50 0.0861 5.576024435996193 9.827730293039465 17.066610175448076 0 0 0
6693 247 57 0.0865 6.9394956750844745 10.298734091962912 20.850643028294634 0 0 0
7034 264 58 -0.1757 1.3682680766480606 10.843876005711774 17.473980564456877 0 0 0
7610 293 94 0.0865 3.8964970044802762 -2.8203530361816376 16.43145179000268 0 1 0
6682 247 46 -0.2357 4.217435236791981 10.23608759036327 21.634241456020998 0 0 0
7027 264 51 0.0861 5.224675190650781 9.729251218749354 18.789740443713505 0 0 0
7031 264 55 -0.1761 2.7404945429499348 10.188512471033015 17.450736894108957 0 0 0
7293 277 77 0.0865 1.771815377813948 -3.249414165945296 15.069013663897795 1 0 0
7036 264 60 0.0862 0.6693696926113896 10.00114161743125 17.45418171701244 0 0 0
7291 277 75 -0.1761 1.2089359677858347 -3.8461552945920086 14.351463641901823 1 0 0
6684 247 48 0.0807 3.3149402929806926 9.789601616616352 22.05499655699326 0 0 0
7615 293 99 0.0862 6.835095944928028 -3.148039297755594 16.332758619307036 0 1 0
7616 293 100 0.0862 5.7468972761037165 -2.853101452924763 14.976225320404485 0 1 0
7601 293 85 0.0807 1.0806067352270927 -3.8934872267437157 18.46496780527487 0 1 0
7292 277 76 0.0865 0.735577274861766 -3.1632966654193937 13.644522965517444 1 0 0
7300 277 84 0.0806 3.001183898238871 -3.2955214120102707 12.266384359291417 1 0 0
7299 277 83 0.0808 3.80560661917336 -3.2316616347148357 13.795440802798785 1 0 0
7608 293 92 -0.1763 4.2813863331619 -3.667984882153145 17.002120078267684 0 1 0
6924 259 48 0.0807 1.5364831748095662 10.307365943138043 12.565105971908231 0 0 0
6691 247 55 -0.1761 7.223068611531616 10.69400236559443 21.828732806595763 0 0 0
7297 277 81 -0.2355 3.3640483359879405 -3.925487260052386 13.078732604947417 1 0 0
7073 266 57 0.0865 0.5227198565787604 10.08261727556595 20.039629453003556 0 0 0
6934 259 58 -0.1757 7.157951060914365 10.698700841838539 14.137475669375975 0 0 0
7614 293 98 -0.1757 6.279954772848218 -3.628360458865043 15.526273705580678 0 1 0
7753 300 97 0.0865 7.347217154334854 -2.4225329586611988 19.5934411725284 0 1 0
6683 247 47 0.0807 3.9763607295138788 10.708954345491959 20.676242790127507 0 0 0
7752 300 96 0.0865 7.159015928846489 -2.1768170928084993 21.326658640053218 0 1 0
6923 259 47 0.0807 2.750217682709764 9.371631943621622 11.835142456308233 0 0 0
509 1 1 0.997562 2.5060555625322545 3.500733513663965 25.704568751864016 0 0 0
510 1 2 1.18556 0.998469819552092 6.082665124646839 24.83405441257997 0 0 0
511 1 2 1.18556 2.492559445727155 0.9332973201595328 23.941082833141593 0 0 0
512 1 3 -0.867938 0.9784064876034843 2.255196055759725 24.82462966968684 0 0 0
513 1 3 -0.867938 2.5121384822509585 4.761714114582803 23.953201252882412 0 0 0
514 1 4 -0.884438 2.4879869499724787 0.009819220617583618 25.69506614394072 0 0 0
515 1 4 -0.884438 2.5233433587939844 6.991175602753309 25.714947572285347 0 0 0
516 1 1 0.997562 0.985549830676861 3.5011287496196823 28.33965425833262 0 0 0
518 1 2 1.18556 0.972612017748472 0.9334954609242457 26.575696489711397 0 0 0
520 1 3 -0.867938 0.9913447777991478 4.762837408893183 26.587768911559518 0 0 0
521 1 4 -0.884438 0.967381842719688 0.010341032489501316 28.330073316482782 0 0 0
522 1 4 -0.884438 1.0039525702733365 6.991708478429849 28.350423542446606 0 0 0
598 1 1 0.997562 5.5480701138618365 3.485002553981932 25.703398434795087 0 0 0
599 1 2 1.18556 4.0401804152035865 6.066671363817328 24.833368735384134 0 0 0
600 1 2 1.18556 5.534516009692316 0.9177632055604377 23.939017223826262 0 0 0
601 1 3 -0.867938 4.01994796854072 2.2385849963892754 24.82281377965249 0 0 0
602 1 3 -0.867938 5.553270644379015 4.746243093188774 23.95163583750459 0 0 0
603 1 4 -0.884438 5.530074190675571 -0.005863687679380199 25.6942220464361 0 0 0
604 1 4 -0.884438 5.5658874345544325 6.975736268797788 25.71378223644529 0 0 0
605 1 1 0.997562 4.027655872376844 3.485138474331333 28.338680180664525 0 0 0
606 1 2 1.18556 2.520140781188461 6.067983394975241 27.46832371466569 0 0 0
607 1 2 1.18556 4.014251557136214 0.9176979860437394 26.574004802192597 0 0 0
608 1 3 -0.867938 2.5006355160624105 2.2392072437205344 27.45759517186519 0 0 0
609 1 3 -0.867938 4.033457629063935 4.747370617217008 26.586709501301346 0 0 0
610 1 4 -0.884438 4.009905839745104 -0.005951211581390983 28.32911180926597 0 0 0
611 1 4 -0.884438 4.0452782822344675 6.975466882964845 28.34947550218175 0 0 0
612 1 1 0.997562 2.5075863124849653 3.4863207969690846 30.97312681076803 0 0 0
613 1 2 1.18556 1.000384143967076 6.068004576437085 30.10291481294589 0 0 0
614 1 2 1.18556 2.4944163958047953 0.9189520400262577 29.20837753118678 0 0 0
615 1 3 -0.867938 0.9802448803870016 2.2404138282369757 30.093939367953688 0 0 0
616 1 3 -0.867938 2.5130057285082823 4.746639135403558 29.221866821412824 0 0 0
617 1 4 -0.884438 2.4895498496504307 -0.0041861153971567994 30.964067823458517 0 0 0
618 1 4 -0.884438 2.525278606627718 6.976621870474899 30.98382113533603 0 0 0
7809 303 93 0.0865 2.2721983822210423 -3.563355254748823 28.80978323387879 0 1 0
621 1 2 1.18556 0.9741422225346378 0.9193371774950271 31.844445463799936 0 0 0
623 1 3 -0.867938 0.9940226810732525 4.747673042353645 31.855829615380188 0 0 0
688 1 2 1.18556 7.0813142069498705 6.052361703154454 24.831341178316066 0 0 0
690 1 3 -0.867938 7.062039214561805 2.222980374086036 24.822556393414974 0 0 0
694 1 1 0.997562 7.069944111470739 3.4693798243484895 28.336798200853117 0 0 0
695 1 2 1.18556 5.562495397640445 6.052398799605936 27.4661263284145 0 0 0
696 1 2 1.18556 7.056177782823459 0.9022345550525427 26.57281448059041 0 0 0
697 1 3 -0.867938 5.542182087313518 2.223803187807556 27.456676620285393 0 0 0
698 1 3 -0.867938 7.0759239118933115 4.7309265564414495 26.58563903980228 0 0 0
699 1 4 -0.884438 7.051903932822977 -0.021692576112370653 28.327543945354527 0 0 0
700 1 4 -0.884438 7.0875825122350475 6.960498948827043 28.346831151493905 0 0 0
701 1 1 0.997562 5.549669748742556 3.4706590215252793 30.971362534576393 0 0 0
702 1 2 1.18556 4.042124925431271 6.052206329877036 30.100931135696527 0 0 0
703 1 2 1.18556 5.536261462066737 0.9032624289114526 29.207518840697876 0 0 0
704 1 3 -0.867938 4.022246013123586 2.224288410563577 30.092137830273362 0 0 0
705 1 3 -0.867938 5.5556658699588795 4.731840297925671 29.220623601908773 0 0 0
706 1 4 -0.884438 5.531490570157243 -0.01969508471190032 30.96275271788327 0 0 0
707 1 4 -0.884438 5.567874602827093 6.960972075313722 30.98236640602703 0 0 0
6913 258 57 0.0865 3.1233292012200593 9.541172863216097 27.399864183255144 0 0 0
709 1 2 1.18556 2.5221673692619175 6.053312774979154 32.736963512643136 0 0 0
710 1 2 1.18556 4.016146611246398 0.9034042746392952 31.842592960612553 0 0 0
711 1 3 -0.867938 2.5016346678787236 2.2247373515739763 32.725977095714946 0 0 0
712 1 3 -0.867938 4.035669016706247 4.73210158360622 31.85511304708028 0 0 0
791 1 2 1.18556 7.084099769962655 6.036767651939864 30.10032878600987 0 0 0
793 1 3 -0.867938 7.064417483189786 2.209234736581158 30.091166696570944 0 0 0
413 1 1 0.997562 0.9837944531405505 3.5155528183328806 23.070583348628585 0 0 0
798 1 2 1.18556 5.564318319356309 6.037795184082819 32.73483698560001 0 0 0
799 1 2 1.18556 7.058219501436965 0.8879222607711744 31.84172765219156 0 0 0
800 1 3 -0.867938 5.54448241268957 2.2089500726429954 32.72494525718026 0 0 0
801 1 3 -0.867938 7.077394183608402 4.717186871660269 31.853356456614435 0 0 0
591 1 1 0.997562 7.067657034370724 3.4847390749121265 23.06778052228279 0 0 0
7817 303 101 -0.2355 1.2026658327041402 -3.026399635995083 25.699173996100225 0 1 0
6901 258 45 0.0807 6.540300431311325 10.71929875450118 30.81535339741078 0 0 0
6919 258 63 0.0808 1.798193931621221 9.267796275706491 25.384769604634922 0 0 0
5662 196 26 -0.2357 4.192649312789227 -2.10510106899527 33.140270990431176 0 0 0
7366 281 70 0.0861 4.549334666343319 -2.793841755031528 28.834622148899307 0 0 0
6912 258 56 0.0865 4.610343008547082 9.754653576530993 26.48441121826708 0 0 0
6687 247 51 0.0861 4.914828213885432 10.85086812131767 23.565217088229684 0 0 0
7372 281 76 0.0865 5.070649753202656 -2.5841996015943645 26.447061357221347 0 0 0
5663 196 27 0.0807 4.396093827651284 -2.1258854511189558 32.07144238353476 0 0 0
7775 301 99 0.0862 2.0275307567706613 -3.3972171202501187 22.74725449155013 1 1 0
7148 270 52 -0.1763 0.3434704922698637 10.465766819036682 28.624566424349837 1 0 0
7144 270 48 0.0807 0.8659633654298426 9.61500057646597 31.341662449783577 1 0 0
7374 281 78 -0.1757 6.329005974911847 -3.8939542314769753 25.369109379529885 0 0 0
6917 258 61 -0.2355 2.513927808066161 9.925302495822798 24.887565966340855 0 0 0
597 1 4 -0.884438 7.08582376428977 6.974645319095794 23.078376915992777 0 0 0
502 1 1 0.997562 4.026061643733831 3.500437711839281 23.07002114994655 0 0 0
7810 303 94 0.0865 0.6131782476009897 -3.3098258976864527 28.265706700482227 0 1 0
596 1 4 -0.884438 7.049938259815697 -0.005646538607086509 23.059085835683618 0 0 0
419 1 4 -0.884438 1.0021080376363354 7.005990698305579 23.08093597465412 0 0 0
7141 270 45 0.0807 2.426781926289477 10.592895235239705 31.36022375466327 1 0 0
7371 281 75 -0.1761 5.934231046527256 -3.212246514856609 26.665089617744716 0 0 0
508 1 4 -0.884438 4.043602200354952 6.9908133641186465 23.080502818435427 0 0 0
7820 303 104 0.0806 1.6130071357564304 -2.4610179217732 24.858329454430105 0 1 0
6907 258 51 0.0861 4.445294507060468 9.838445193361387 29.758017108120992 0 0 0
7150 270 54 0.0865 1.0891151088751538 9.898738420766323 28.06750930846665 1 0 0
6906 258 50 0.0861 5.89415152207789 9.835960429154907 28.75250884129598 0 0 0
7367 281 71 0.0861 6.2315578852515054 -3.059019618717469 29.303274600648507 0 0 0
6794 252 58 -0.1757 4.338701002186108 9.259504935564545 33.3164246514718 0 0 0
6918 258 62 0.0808 1.956641301104378 10.57346909313885 24.207823686755074 0 0 0
6790 252 54 0.0865 1.7618918016788903 8.203794485020357 32.90602964652776 0 0 0
6799 252 63 0.0808 6.222921277855209 10.289546993512765 32.94754059943789 0 0 0
7819 303 103 0.0808 0.21068320888900322 -3.3078649926175134 25.338210910973885 0 1 0
7373 281 77 0.0865 6.76910770863668 -2.5569700124434567 26.919758744950332 0 0 0
7142 270 46 -0.2357 1.6671360530991899 10.081944290345694 30.769596639102424 1 0 0
7377 281 81 -0.2355 6.772335014775505 -2.851424991232078 24.272012757479708 0 0 0
507 1 4 -0.884438 4.0083565048307515 0.009543567505012795 23.060188967718105 0 0 0
6911 258 55 -0.1761 3.8245343604256163 10.28636754811624 27.018527317521375 0 0 0
6796 252 60 0.0862 4.174304985858776 9.099373891584836 32.24925986600467 0 0 0
418 1 4 -0.884438 0.9655933251044708 0.024440117595155044 23.06242113865027 0 0 0
6920 258 64 0.0806 3.284709112482274 9.368950543054558 24.35844873210556 0 0 0
7804 303 88 0.0807 1.50184780341559 -3.4227530358514144 31.389962169977206 0 1 0
7143 270 47 0.0807 2.0984307145329444 9.371243225580733 30.064252198578785 1 0 0
7816 303 100 0.0862 3.111132824727721 -3.76922284448221 26.433797300382817 0 1 0
5001 163 25 0.0807 0.021022390251901564 -2.29037292305464 33.25391118128413 0 0 0
6981 262 45 0.0807 7.36874909546895 10.327656175909588 24.78754427597352 0 0 0
7379 281 83 0.0808 6.012141705598431 -2.0731488108850655 24.338066010685296 0 0 0
6692 247 56 0.0865 7.346133816978174 9.849697322814814 22.50661548185314 0 0 0
7380 281 84 0.0806 6.8402721920726 -3.2470403068980196 23.25876243948155 0 0 0
7365 281 69 -0.1756 5.309094902283036 -3.5586917335714237 29.00812142365671 0 0 0
7818 303 102 0.0808 1.0632721073870237 -2.2777707677832697 26.4813881245787 0 1 0
6905 258 49 -0.1756 5.154424956068671 10.482686382906222 29.230175482227555 0 0 0
6914 258 58 -0.1757 3.089731371413527 10.99478819250658 25.86183753340437 0 0 0
7802 303 86 -0.2357 0.5428023927152633 -3.8171171599089995 31.045866972255048 0 1 0
7803 303 87 0.0807 0.1422132404184211 -2.8830170904949033 30.654270465374836 0 1 0
5664 196 28 0.0807 3.1077956642331466 -2.122015332537909 33.192074410874106 0 0 0
6800 252 64 0.0806 6.42226015380726 8.548163067291954 33.14221753490274 0 0 0
5171 171 35 -0.1761 2.943065615299195 -0.46516046571241715 41.79081959569355 1 0 0
5061 166 25 0.0807 1.0027763624276345 4.768759943697899 40.41068969365019 0 0 0
5669 196 33 0.0865 5.619596277739231 -2.233384160099625 35.59698918905171 0 0 0
6245 225 29 -0.1756 5.646309583614218 -3.242723691170593 43.178515219355056 0 0 0
6247 225 31 0.0861 6.6547344258361685 -2.929860434762794 43.44897135885358 0 0 0
5074 166 38 -0.1757 1.170295762920618 6.2464944539142095 43.10677085816625 0 0 0
4698 147 42 0.0808 5.137212587539839 8.115381748158132 43.102354250637646 0 0 0
6253 225 37 0.0865 6.0757480603355125 -1.1875844676777059 41.34067598217942 0 0 0
5015 163 39 0.0862 3.130531714673082 1.4245949659676236 37.312243078090354 0 0 0
5902 208 26 -0.2357 3.5698904955734223 3.7784234589333825 39.72279957051612 0 0 0
6798 252 62 0.0808 6.217172202954831 9.539184941072545 34.565740500415146 0 0 0
5017 163 41 -0.2355 1.685804897997081 2.7616699658117922 36.30704897447877 0 0 0
5513 188 37 0.0865 1.60236665742199 6.578955887545202 39.750324617696776 0 0 0
6248 225 32 -0.1763 5.574693425471959 -3.276143176973111 41.68479184194165 0 0 0
5071 166 35 -0.1761 1.3045896023424504 4.768010628719709 43.12072917346006 0 0 0
708 1 1 0.997562 4.029574282253425 3.4705374027275258 33.60632415834678 0 0 0
5069 166 33 0.0865 0.11692998842202151 2.8917337242311696 43.16805183366903 0 0 0
5080 166 44 0.0806 3.1404918911400013 6.708807515797611 42.388067879482534 0 0 0
5905 208 29 -0.1756 5.04362264318087 3.6433704396096123 40.027544580483074 0 0 0
5003 163 27 0.0807 1.2061149044058277 -1.067334582268471 33.419282794350735 0 0 0
6783 252 47 0.0807 0.5422384896296575 6.185060222456452 36.12473366165775 0 0 0
6252 225 36 0.0865 6.225040881100066 -2.243596292091752 39.936091627589825 0 0 0
5673 196 37 0.0865 5.093401436039348 0.6528165524127925 36.519724158270684 0 0 0
6785 252 49 -0.1756 1.062290546070188 7.786932518115822 34.88669340971055 0 0 0
5907 208 31 0.0861 5.073701063164883 3.7209778941236493 41.11784272941641 0 0 0
5515 188 39 0.0862 0.11070453739567648 8.321920029788282 37.69513200442365 0 0 0
6251 225 35 -0.1761 6.409036270213368 -2.1701005890541736 41.01185031248592 0 0 0
4694 147 38 -0.1757 6.1091052060535125 6.429328329930159 42.26244421001075 0 0 0
5670 196 34 0.0865 4.085309251506077 -1.504651384536036 36.04022844072744 0 0 0
4442 135 26 -0.2357 1.3659740837272314 10.26645188150582 41.44341061079986 1 0 0
5676 196 40 0.0862 6.774455617878224 0.31374828568597235 38.09449448563095 0 0 0
5341 180 25 0.0807 6.015375725998382 2.6981084638345507 35.95085346934918 0 0 0
6784 252 48 0.0807 2.1753679301381474 6.399828973959732 36.16558849308154 0 0 0
5016 163 40 0.0862 1.471705731064511 1.2946037928761156 37.903334393693655 0 0 0
5007 163 31 0.0861 0.7145173809237536 -2.3843156786298754 35.59052639430495 0 0 0
5345 180 29 -0.1756 5.678772994651822 4.95100258447771 35.69957561214486 0 0 0
5180 171 44 0.0806 2.314393994188965 -2.4890579109458466 40.23453708278518 1 0 0
4700 147 44 0.0806 6.535653055771118 8.651137594566514 42.290024103924395 0 0 0
5506 188 30 0.0861 4.08910994918987 6.0226882517856195 37.93160615640825 0 0 0
5079 166 43 0.0808 2.289690037406922 8.033316325447187 43.11998037501702 0 0 0
5174 171 38 -0.1757 2.6679641457134338 -0.33611506288892895 40.292136106857676 1 0 0
5503 188 27 0.0807 5.040137675556609 8.362041043790324 37.25966725670537 0 0 0
5512 188 36 0.0865 1.2692968052826872 6.125936750976767 38.08059768213029 0 0 0
6786 252 50 0.0861 0.07285124580804504 7.853428108966031 34.42756664383199 0 0 0
5502 188 26 -0.2357 5.260436568574853 7.842680954693261 38.190182733631104 0 0 0
4441 135 25 0.0807 1.6983792997062916 10.278447518050314 42.48307139650326 1 0 0
5008 163 32 -0.1763 0.3460195195329663 -0.27590718314825025 36.10785210950426 0 0 0
5665 196 29 -0.1756 4.866838667783672 -1.075651180530953 33.96095600537394 0 0 0
5169 171 33 0.0865 3.8368847569830082 1.4070681007970791 42.42393817410203 1 0 0
4699 147 43 0.0808 5.139437412506237 8.24667564936576 41.36968493651878 0 0 0
5009 163 33 0.0865 0.051170604817531995 -0.33467926505741863 37.15706881373328 0 0 0
4399 132 43 0.0808 4.405497629501768 10.478274614164565 42.00854870463315 0 0 0
797 1 1 0.997562 7.071777588653579 3.4548400520611016 33.605294026026144 0 0 0
5012 163 36 0.0865 2.2814392854091117 -0.6224708162298879 36.469920038262316 0 0 0
4695 147 39 0.0862 5.168305896858975 5.898363760628425 42.398158546550064 0 0 0
6782 252 46 -0.2357 1.3566124889839528 6.454243548855569 35.447222896129546 0 0 0
5077 166 41 -0.2355 2.4557931939968314 6.962091895786467 43.200100495687686 0 0 0
5507 188 31 0.0861 4.3304772464453904 6.705045583240921 39.53791136076839 0 0 0
6249 225 33 0.0865 4.526546124352122 -3.2195016944359396 41.39600910638348 0 0 0
5904 208 28 0.0807 3.1054662794519476 2.932004573934249 40.227509432387095 0 0 0
5064 166 28 0.0807 0.8761339054646313 3.021442293973929 40.488435418779794 0 0 0
4198 122 42 0.0808 1.5532894496245464 -3.079682739337093 43.80198567896545 1 0 0
4197 122 41 -0.2355 1.6250775961046884 -3.6873387161997684 42.90387780561065 1 0 0
5173 171 37 0.0865 2.1120428503489057 -1.0436194769051645 42.18999693395035 1 0 0
5666 196 30 0.0861 5.8706163912218665 -0.8931144457411594 33.57085300562997 0 0 0
5514 188 38 -0.1757 0.25425520241838995 7.92489762163624 38.69856998447799 0 0 0
5668 196 32 -0.1763 5.015923065381126 -1.3346741291372572 35.504948831499554 0 0 0
5505 188 29 -0.1756 4.081217455146552 6.952067429664104 38.50466650424466 0 0 0
5168 171 32 -0.1763 2.8894802063902576 0.8846332421174897 42.534647936613936 1 0 0
5172 171 36 0.0865 3.8664348029378934 -1.0064252505606885 42.00466626478153 1 0 0
5672 196 36 0.0865 6.532190760151194 0.19519284463442083 35.61703213576256 0 0 0
4195 122 39 0.0862 0.3583142794626028 -2.4645615631743865 41.69926443044352 1 0 0
4919 158 43 0.0808 6.512724828970886 -0.43331954026064406 43.96679067296173 0 0 0
5920 208 44 0.0806 7.208200393445878 0.8841374444726605 42.36452860970117 0 0 0
5908 208 32 -0.1763 5.693445225800529 2.2496603179639436 39.76958289467419 0 0 0
4687 147 31 0.0861 4.466112228614829 4.972307951833732 44.09771427359427 0 0 0
4696 147 40 0.0862 6.56044317975116 6.086115340926779 41.33396007409519 0 0 0
5918 208 42 0.0808 5.991462600347215 2.0284437634583634 42.755196011892814 0 0 0
6781 252 45 0.0807 1.4957992973292615 5.5867168134207645 34.79985447871001 0 0 0
5014 163 38 -0.1757 2.0799707574977915 1.42813155673775 37.00536802075107 0 0 0
5675 196 39 0.0862 5.65821090973236 -1.0484580135098753 38.16699296814309 0 0 0
619 1 1 0.997562 0.9886951588431476 3.4864475149393064 33.60835522212715 0 0 0
5671 196 35 -0.1761 5.724962143377465 -0.18747641324366845 36.240378829334986 0 0 0
5018 163 42 0.0808 1.679677244856313 3.5279192101708663 37.0828584032755 0 0 0
5516 188 40 0.0862 0.38318472467005665 8.770775692141452 39.3799270923235 0 0 0
5909 208 33 0.0865 5.40809768431756 1.854596095117585 38.79781122444391 0 0 0
5343 180 27 0.0807 4.51010665996943 3.152576638727073 36.408160469140604 0 0 0
5078 166 42 0.0808 2.975288777276226 6.892410388545669 44.15724243445385 0 0 0
5910 208 34 0.0865 5.210085085700293 1.6358786891310215 40.52803245452107 0 0 0
4444 135 28 0.0807 1.4760596300840831 9.265068638479022 41.02213176033763 1 0 0
5165 171 29 -0.1756 2.744537898282367 0.5464348577126916 43.996523966601636 1 0 0
6792 252 56 0.0865 3.756630985042153 8.609567610720925 35.26015791429983 0 0 0
5178 171 42 0.0808 3.6760036242435565 -2.1360804649684897 39.281872241680034 1 0 0
5342 180 26 -0.2357 5.511191356366517 3.5715904430757077 36.36547839437328 0 0 0
6791 252 55 -0.1761 3.5150145794874574 8.298471265544734 34.24566725670621 0 0 0
5167 171 31 0.0861 1.8325923156095982 -0.03431158022531613 44.13372269289368 1 0 0
5177 171 41 -0.2355 2.7215819235029914 -1.7087606087778482 39.601216296075044 1 0 0
5344 180 28 0.0807 5.839879804508822 3.6939890461208167 37.397869891581955 0 0 0
4400 132 44 0.0806 5.413462016046651 10.579552823559391 40.6280760157605 0 0 0
5903 208 27 0.0807 3.2552746291276797 4.792902158793493 39.96988265809664 0 0 0
5346 180 30 0.0861 5.459174584563008 4.840053526814075 34.634460554110476 0 0 0
5020 163 44 0.0806 2.45650944054446 3.1466831952495617 35.6353234409272 0 0 0
5353 180 37 0.0865 7.254764674427833 7.606420574684457 35.798910021066085 0 0 0
5104 168 28 0.0807 3.804643103056385 10.154783981732159 36.98185598245587 0 0 0
4776 151 40 0.0862 4.938360742029584 -3.544682470187883 37.6647041103494 0 0 0
5679 196 43 0.0808 7.273867547063844 -2.451735987651795 36.864342775592135 0 0 0
5072 166 36 0.0865 1.6835693657970505 4.501818128629005 44.10508567691173 0 0 0
6797 252 61 -0.2355 5.900670446516764 9.423929880227313 33.52969948161413 0 0 0
4697 147 41 -0.2355 5.735830523284975 7.9152883079699246 42.216455421307366 0 0 0
5901 208 25 0.0807 3.4314807138946084 3.752185050556277 38.640880708008744 0 0 0
6788 252 52 -0.1763 1.9956266993118206 8.484067266625198 33.92857169254666 0 0 0
5511 188 35 -0.1761 1.437734222583923 6.973535820116378 38.74567113952663 0 0 0
5504 188 28 0.0807 6.2019566321213295 7.289735726209832 38.18163365770829 0 0 0
5508 188 32 -0.1763 2.766037648048173 7.757583506512385 38.445925524608036 0 0 0
6246 225 30 0.0861 4.958816291957975 -2.479960694058972 43.53260342534486 0 0 0
5019 163 43 0.0808 0.7253718314897519 2.7914718055407786 35.79436560188392 0 0 0
5347 180 31 0.0861 5.0216878495401795 5.726454916989895 36.09663841747048 0 0 0
5101 168 25 0.0807 4.405638646278202 10.886550033382797 38.411638177493195 0 0 0
6787 252 51 0.0861 1.0919858710271533 8.486691268505595 35.718720591888726 0 0 0
5175 171 39 0.0862 3.4323205968982062 0.25480016465072614 39.78831754740629 1 0 0
6789 252 53 0.0865 1.765168019924001 9.544616941383431 34.044977417941496 0 0 0
5501 188 25 0.0807 5.444276386449024 8.515351151330359 39.02564369730834 0 0 0
5013 163 37 0.0865 2.077463996627389 0.4090080153070196 35.06000266413313 0 0 0
5179 171 43 0.0808 2.071996807785644 -1.6665476729776099 38.726608866834255 1 0 0
5911 208 35 -0.1761 7.18102640278907 2.4080572733101735 40.00613449109256 0 0 0
5073 166 37 0.0865 1.9875672696312332 4.349078294836992 42.383151976795155 0 0 0
5510 188 34 0.0865 2.864609280085819 8.544004046207233 39.19637758921264 0 0 0
5872 206 36 0.0865 6.3164327849654 10.55696033757304 44.08642716830089 0 0 0
5352 180 36 0.0865 7.311295177154671 6.893555022786561 34.188521354913874 0 0 0
5509 188 33 0.0865 2.5186344816414517 8.227500012713104 37.49546485589481 0 0 0
5176 171 40 0.0862 1.6983913426711112 0.06423199037713173 40.01263120786172 1 0 0
5170 171 34 0.0865 2.0896178190671018 1.5875549265521198 42.29317187079687 1 0 0
5667 196 31 0.0861 4.280368315777973 -0.1745136339051995 33.79393927277185 0 0 0
5011 163 35 -0.1761 1.746735238572156 0.2419481056177123 36.08164202261598 0 0 0
5674 196 38 -0.1757 6.41174788017137 -0.5615671149121898 37.54910979152241 0 0 0
6336 229 40 0.0862 7.083341624982677 9.706725294014038 39.53261168809829 0 0 0
5906 208 30 0.0861 5.603428085171227 4.482130822802583 39.616474523584905 0 0 0
5348 180 32 -0.1763 7.1207091705027326 5.433495391840952 35.86187846506552 0 0 0
5917 208 41 -0.2355 7.055123513767709 1.946984482671486 42.54779493822559 0 0 0
4691 147 35 -0.1761 7.077595574119218 6.240912167720379 43.40718511895403 0 0 0
6793 252 57 0.0865 3.8975342070067605 7.28891059342201 34.1071016427616 0 0 0
5002 163 26 -0.2357 0.21606741905325383 -1.3578302969516443 33.77950565532413 0 0 0
5005 163 29 -0.1756 0.05391908079264596 -1.5734913666008086 35.291633075768985 0 0 0
4199 122 43 0.0808 2.446150015504561 -3.358708818969961 42.26821168529354 1 0 0
4194 122 38 -0.1757 0.25897773035073995 -3.4334286028217114 42.1905272828633 1 0 0
5075 166 39 0.0862 0.546558557679243 6.568715738884539 43.94415410710377 0 0 0
6339 229 43 0.0808 7.026098057816653 9.672073001364353 36.93004002022417 0 0 0
5076 166 40 0.0862 0.6678762093226408 6.538398815052091 42.18447452102092 0 0 0
5062 166 26 -0.2357 0.3024491032450811 3.9338884162946717 40.33461592870631 0 0 0
5915 208 39 0.0862 7.3288912712780805 3.8682006542981813 41.69618891326279 0 0 0
5350 180 34 0.0865 7.16535885669198 5.612903336551044 36.93514309939451 0 0 0
5919 208 43 0.0808 7.446845088764234 2.1820126168874197 43.53497126323665 0 0 0
5661 196 25 0.0807 4.5321215804422055 -3.102357136255281 33.41516075769998 0 0 0
6795 252 59 0.0862 3.9223015192841073 10.23734199329766 33.578903614746 0 0 0
4627 144 31 0.0861 1.2739122713806779 7.666652083917151 48.85394531931866 0 0 0
5750 200 34 0.0865 7.389765858601144 7.963731539655665 55.05373747679227 0 0 0
4688 147 32 -0.1763 6.374306150145861 6.16725786061111 44.73607189579167 0 0 0
4917 158 41 -0.2355 6.464062777535758 -0.48844892631275566 45.05208694513905 0 0 0
6011 213 35 -0.1761 5.424956568030483 4.088228253419214 53.50685473597706 0 0 0
4909 158 33 0.0865 7.020343876313016 -0.7326813741685242 47.75626651088565 0 0 0
5715 198 39 0.0862 4.033845283246731 -2.9264589856518994 52.381971457271426 1 1 0
6344 230 28 0.0807 1.4833760511906642 5.9939638215987285 53.833557281491714 0 0 0
4681 147 25 0.0807 3.670616246141829 4.477347010137452 46.25718394496957 0 0 0
4903 158 27 0.0807 4.6139658592431125 -0.6426713256954351 49.43811463952799 0 0 0
2043 15 7 0.0807 4.851592262036767 -0.09512695644410071 54.590085067378034 1 0 -1
6012 213 36 0.0865 4.746911204117143 3.31239098589055 53.15627515044714 0 0 0
5127 169 31 0.0861 1.4471917311525566 -0.04495849405907813 50.86243508525272 0 0 0
5468 186 32 -0.1763 1.5109972606666364 -2.0775078694205265 46.29882370570167 0 0 0
5124 169 28 0.0807 2.957700865105084 -0.49751255399771405 52.54192342092064 0 0 0
5132 169 36 0.0865 1.5227203851576228 4.196281135320867 51.07338796929909 0 0 0
5131 169 35 -0.1761 2.1072852853620985 3.318146283743471 51.355756149701534 0 0 0
4916 158 40 0.0862 5.424085728586952 1.3187039497828292 45.115433999331344 0 0 0
4431 134 35 -0.1761 0.8400530912098509 10.739776870825873 45.122216264431984 1 0 0
5134 169 38 -0.1757 3.374883165608287 3.3713458652000794 50.51451134074239 0 0 0
5475 186 39 0.0862 3.1190947744137176 -2.1813167391697026 48.45782819380743 0 0 0
4629 144 33 0.0865 4.291905264287951 7.700800651473692 48.30368755620715 0 0 0
4904 158 28 0.0807 5.184350678678096 -0.4807726114272469 51.12080077872784 0 0 0
5129 169 33 0.0865 0.5246630140837433 2.06534142271937 51.752318827990464 0 0 0
5469 186 33 0.0865 1.0434419687450882 -1.6710988377736926 45.40493893235026 0 0 0
4912 158 36 0.0865 4.7753949527244774 0.21670237119102323 47.31762936423274 0 0 0
4901 158 25 0.0807 5.906513278044938 -1.6442991246666325 50.03183187264286 0 0 0
6346 230 30 0.0861 1.2980523065113263 9.061873431218 54.03785724973357 0 0 0
5711 198 35 -0.1761 2.203972510512066 -3.7246705522585435 53.17976418294544 1 1 0
4636 144 40 0.0862 5.207505319557319 9.367581721105667 50.07804619654766 0 0 0
5878 206 42 0.0808 4.974617237852916 9.90409059630556 46.33647720602384 0 0 0
6005 213 29 -0.1756 7.399559680533634 2.650875228258946 52.4281128363306 0 0 0
5461 186 25 0.0807 0.6686166783519912 0.6196555496004678 47.035244432849645 0 0 0
4634 144 38 -0.1757 4.229812333448872 9.244470702387462 50.55258843400249 0 0 0
4920 158 44 0.0806 5.807927401756925 -1.315112993462806 45.32640656481472 0 0 0
5162 171 26 -0.2357 2.676208278944789 1.8190643060642238 44.815856203929606 1 0 0
1950 10 14 0.0865 0.1900181623565493 2.158511573050932 54.20394560604184 1 0 -1
4684 147 28 0.0807 5.251555180053911 4.9691227662747455 46.90337447538866 0 0 0
4232 124 36 0.0865 7.0726128568218 5.369444217216461 47.85966158797554 0 0 0
5705 198 29 -0.1756 1.2290308446766014 -2.6329814611010236 55.18134232283562 1 1 0
4624 144 28 0.0807 2.7201895388329294 8.249645165859475 46.26720278159092 0 0 0
4637 144 41 -0.2355 4.55309227202607 9.451163439627285 52.009549102140305 0 0 0
5753 200 37 0.0865 5.811333086858449 9.86947693842537 54.30498966703474 0 0 0
5135 169 39 0.0862 4.032429571385572 2.626667402893444 50.961043859347505 0 0 0
6345 230 29 -0.1756 1.1788260453408974 8.057727430420378 54.45078752906925 0 0 0
4626 144 30 0.0861 2.216313725180427 9.080632495856516 48.39038709782572 0 0 0
5164 171 28 0.0807 2.779624718402644 1.6269412255201359 45.87985036754292 1 0 0
6342 230 26 -0.2357 1.5606111213254485 7.0068340212972045 53.439404287383745 0 0 0
5163 171 27 0.0807 3.4505385823840062 2.587233670282538 44.739851450662556 1 0 0
5466 186 30 0.0861 0.9098335808952255 -2.1373443274045014 48.40934812244199 0 0 0
5592 192 36 0.0865 0.8119107323405327 5.593389990218186 48.480377180723025 1 0 0
4690 147 34 0.0865 5.944140901622712 7.145124305985587 44.95164648452361 0 0 0
4907 158 31 0.0861 7.486595462351455 0.17885878900169594 50.00433846033764 0 0 0
5476 186 40 0.0862 4.683581926561437 -2.3366118502704274 47.65912103589927 0 0 0
4440 134 44 0.0806 3.4318000597917977 10.132204303413408 44.36554669201341 1 0 0
2041 15 5 0.0807 5.791546179734137 -0.34149699744206835 53.02587786939972 1 0 -1
4622 144 26 -0.2357 1.9391344560175146 7.708665857980743 46.79324362393021 0 0 0
4632 144 36 0.0865 2.7282081559236624 7.749617785588416 50.92298818606118 0 0 0
2042 15 6 -0.2357 5.478114634793112 -0.7509904676269759 53.987316257321396 1 0 -1
6016 213 40 0.0862 4.307065577839253 5.5509661587182935 52.5290610036556 0 0 0
5879 206 43 0.0808 5.943335526629681 10.222825864228593 47.812800561248245 0 0 0
4631 144 35 -0.1761 3.656772019141504 7.799525090574425 50.35561057463194 0 0 0
5140 169 44 0.0806 4.074634460747792 3.4535768859242877 48.44281502624269 0 0 0
6343 230 27 0.0807 0.8706970218412784 6.956187701851515 52.592309871522964 0 0 0
5710 198 34 0.0865 3.1888118262065324 -2.3740316746395655 54.49987683292612 1 1 0
6361 231 25 0.0807 0.48638854210545307 9.249649671756098 51.322807487523 1 0 0
5122 169 26 -0.2357 2.589161514607323 0.5245248940188975 52.49988134063556 0 0 0
6014 213 38 -0.1757 4.618907504248064 5.298724305679301 53.540302785872385 0 0 0
5121 169 25 0.0807 1.7741520094504355 0.5941575452044277 53.21645356437738 0 0 0
5713 198 37 0.0865 1.460330653962534 -3.098003960546462 52.684154811654146 1 1 0
2046 15 10 0.0861 7.476484991577126 -0.08480122093737935 54.5211040576644 1 0 -1
5877 206 41 -0.2355 5.956679781962822 9.808750745572738 46.804094562549885 0 0 0
4638 144 42 0.0808 5.369712618239662 8.821120259560184 52.375985669805246 0 0 0
6013 213 37 0.0865 5.720237049567606 3.8343657705102827 54.52678158716217 0 0 0
4640 144 44 0.0806 4.828576556911388 10.488500162506524 52.178429511832654 0 0 0
2053 15 17 0.0865 6.6820242240266685 -2.704881847859152 52.51424052196491 1 0 -1
4239 124 43 0.0808 7.337135437819771 8.250850720605495 50.16965584336318 0 0 0
2044 15 8 0.0807 4.97129042237899 -1.671442774761646 53.70668597180424 1 0 -1
6020 213 44 0.0806 6.171003650709372 6.777745157863578 53.717194060350934 0 0 0
4905 158 29 -0.1756 6.532141913401371 0.39542472414695284 49.53310298943275 0 0 0
5465 186 29 -0.1756 0.6622524304224242 -1.6337128475453047 47.47502535008494 0 0 0
4683 147 27 0.0807 4.142770803365739 6.1634235224848775 46.25087550016013 0 0 0
6009 213 33 0.0865 6.351401023651399 4.316773573328605 51.575736759934706 0 0 0
5474 186 38 -0.1757 3.628900136396435 -2.617014678905033 47.60261285073264 0 0 0
6015 213 39 0.0862 3.7366817703479356 4.989911451721685 54.09610819386069 0 0 0
5136 169 40 0.0862 3.812838129128503 4.358630987606251 50.687110986207195 0 0 0
5744 200 28 0.0807 7.181079637835777 9.924219996664856 52.522804409287524 0 0 0
6008 213 32 -0.1763 6.700351410108665 4.065011191602417 52.572686393599874 0 0 0
6006 213 30 0.0861 6.755896474885197 1.9543248429169882 51.89387821330705 0 0 0
4432 134 36 0.0865 1.023597874526816 9.72950667783253 44.75322570292969 1 0 0
5138 169 42 0.0808 2.3167600993610162 3.703006255969 48.60088304456191 0 0 0
5471 186 35 -0.1761 3.0285030120046113 -1.835408261943082 46.38137651961858 0 0 0
4233 124 37 0.0865 7.1194847070052525 4.191870339410742 49.16740531368519 0 0 0
4435 134 39 0.0862 2.51897206263163 10.908063057120028 46.58601714355457 1 0 0
4689 147 33 0.0865 7.1219926144018375 5.958434491633176 45.49893464362078 0 0 0
5139 169 43 0.0808 3.000584376461478 2.156678587159045 48.80815725780634 0 0 0
5470 186 34 0.0865 1.3878293396226586 -3.158890208545461 46.27466213448093 0 0 0
4633 144 37 0.0865 4.376772935588342 7.132500182388625 50.83541675780728 0 0 0
5871 206 35 -0.1761 7.232464151564202 10.303522503744245 44.62521726218513 0 0 0
4223 124 27 0.0807 7.428958168237505 3.386196458213744 46.64663776841194 0 0 0
5473 186 37 0.0865 3.1826958208961553 -0.7710774901006997 46.53694736661689 0 0 0
4623 144 27 0.0807 1.9841921768489352 6.634952235072254 46.62154885575539 0 0 0
1948 10 12 -0.1763 0.06728181819858668 3.192724581819387 54.521814616574254 1 0 -1
5472 186 36 0.0865 3.5287430991115607 -2.113989111905781 45.45410868329007 0 0 0
2045 15 9 -0.1756 6.823691216769415 -0.9425895128264556 54.69338853988944 1 0 -1
5130 169 34 0.0865 0.8023610444492976 2.1824651988101924 50.01429021903848 0 0 0
4902 158 26 -0.2357 5.491067058568865 -0.6402798212714832 50.08314374234778 0 0 0
4913 158 37 0.0865 5.441251243083859 1.8449471015441923 47.37875245772085 0 0 0
6341 230 25 0.0807 2.53987899793071 7.291344582380571 53.0529279102278 0 0 0
4234 124 38 -0.1757 7.261567072519158 6.146742482219441 49.7977541210075 0 0 0
4625 144 29 -0.1756 2.1208531984049164 8.00093212389267 48.25628809311537 0 0 0
5128 169 32 -0.1763 1.2990415037555942 2.113013703332886 50.981827412916886 0 0 0
5706 198 30 0.0861 0.8829306648299695 -1.8987916689983964 54.44903934797318 1 1 0
6347 230 31 0.0861 0.1303898902047571 7.926237717614378 54.71904321370666 0 0 0
5463 186 27 0.0807 1.633401987880548 0.007517092415575577 48.425593468951554 0 0 0
4621 144 25 0.0807 0.9417000967679224 8.046274755845344 46.52254456186852 0 0 0
4628 144 32 -0.1763 3.409982594317691 7.446892263678024 48.88688225963222 0 0 0
5137 169 41 -0.2355 3.1915658955180297 3.206414805892304 49.02544452835685 0 0 0
6017 213 41 -0.2355 5.2227848390497265 6.51125768193429 54.186455090596375 0 0 0
4236 124 40 0.0862 6.188892849001822 6.1924623243696475 50.00226701532684 0 0 0
4914 158 38 -0.1757 6.16834782937337 0.8138804018706661 45.735872006782515 0 0 0
4630 144 34 0.0865 3.2763980144982736 6.369781502204748 48.831934125580275 0 0 0
4639 144 43 0.0808 3.7012421221873844 9.215953406484708 52.64385485861785 0 0 0
4682 147 26 -0.2357 4.517538504274532 5.149629909768955 46.11677847861993 0 0 0
4635 144 39 0.0862 3.568356372673593 10.010275941793703 50.15563980940944 0 0 0
5125 169 29 -0.1756 2.110117064681012 0.7896211473850911 51.08637404422101 0 0 0
4915 158 39 0.0862 7.083182915031943 1.4024798278517858 45.70044924942985 0 0 0
5708 198 32 -0.1763 2.5104850991856145 -3.219702032692611 54.612254773898 1 1 0
1949 10 13 0.0865 1.056124297246168 3.627669215090708 54.64813492399921 1 0 -1
5133 169 37 0.0865 2.348318800504316 3.410408477194796 52.41171381411397 0 0 0
6367 231 31 0.0861 0.5865449669959566 10.688141706364986 49.2823743607478 1 0 0
5126 169 30 0.0861 3.001494695545897 0.6914273944713527 50.464582176981956 0 0 0
5123 169 27 0.0807 3.3728529943483077 1.2469782757995536 52.74559316062843 0 0 0
4685 147 29 -0.1756 5.265527708950546 5.032161734866633 44.835290179453594 0 0 0
4908 158 32 -0.1763 6.803152293500321 0.28150783402712437 48.08341521356577 0 0 0
4911 158 35 -0.1761 5.688970349750745 0.8015652347591258 47.19604957939704 0 0 0
5880 206 44 0.0806 6.268130410485912 8.76451861871406 46.906069756215516 0 0 0
5599 192 43 0.0808 0.9724878147872448 4.0514543622697445 46.41364383656573 1 0 0
6362 231 26 -0.2357 0.4299950523121599 10.33468767156721 51.344361406015544 1 0 0
5462 186 26 -0.2357 0.7453681106784921 -0.13519528910595585 47.814224259908485 0 0 0
6364 231 28 0.0807 1.4264899556130217 10.743223587305529 51.529645189423995 1 0 0
5874 206 38 -0.1757 7.00216784400092 10.677421584338038 46.07672135566659 0 0 0
6463 236 27 0.0807 6.062602387815352 -3.7188725548268233 49.998556261503744 0 1 0
4686 147 30 0.0861 5.804101913304302 4.0821889515033405 44.818387921662755 0 0 0
6019 213 43 0.0808 4.49162952669447 7.317608314884745 54.13869643565346 0 0 0
6010 213 34 0.0865 7.464750975721387 4.788775153865665 52.84852776404002 0 0 0
5161 171 25 0.0807 1.6736343031622423 2.2177980984042596 44.65376786765246 1 0 0
2049 15 13 0.0865 6.866510348475586 -3.059611736688888 54.971677522803574 1 0 -1
4906 158 30 0.0861 6.191320464238041 1.3634487486727471 49.89331424135047 0 0 0
5873 206 37 0.0865 7.383813296832597 9.229609572649196 44.53630535411141 0 0 0
5366 181 30 0.0861 0.061072523181145755 -0.5290784897598761 52.73825471340883 0 0 0
4429 134 33 0.0865 -0.009437009996524637 10.1817985966361 47.09048217438794 1 0 0
5714 198 38 -0.1757 3.5269957254239284 -3.8845020940663275 52.47967190673538 1 1 0
5751 200 35 -0.1761 6.354134633834673 9.975526669569131 55.23993452816616 0 0 0
6018 213 42 0.0808 5.419646764969975 6.273238700447893 55.23052419084066 0 0 0
5166 171 30 0.0861 3.5802377024612437 -0.06347818871800397 44.338322077433816 1 0 0
2535 39 19 0.0862 2.6290387799653003 15.566881901829394 -18.513925920452465 0 0 0
3072 66 16 0.0865 4.771342582863274 20.005381681564415 -14.7295073859565 1 0 0
2534 39 18 -0.1757 3.222377935593958 14.76674233253274 -18.075567806839764 0 0 0
2340 29 24 0.0806 4.650066418517021 19.476469376477713 -19.78628643249032 0 0 0
3062 66 6 -0.2357 5.265983208307551 22.839067360253775 -15.412664653326768 1 0 0
3907 108 11 0.0861 5.683635194161519 24.6455317934605 -18.576979197876046 0 -1 0
2531 39 15 -0.1761 4.641944269474553 14.907849765833731 -18.528321165214066 0 0 0
2766 51 10 0.0861 0.10712218085687657 11.648069664098593 -16.843665300722297 1 0 0
2528 39 12 -0.1763 4.852459966653198 14.992451461403286 -20.02864290193903 0 0 0
3597 92 21 -0.2355 0.27955934538282534 19.7632974914425 -14.699871221803697 0 0 0
2521 39 5 0.0807 7.3497829875841365 14.64104603317307 -18.834709520739413 0 0 0
2372 31 16 0.0865 6.438979624331583 12.597394361705481 -16.580960131228462 0 0 0
3078 66 22 0.0808 3.325046338215852 17.70850140454085 -15.183753638411213 1 0 0
3068 66 12 -0.1763 6.007899300662667 20.52621184918473 -16.398833906505587 1 0 0
3584 92 8 0.0807 1.898164128392102 21.852023278620916 -10.72826786062393 0 0 0
3067 66 11 0.0861 6.518573245498399 22.44871298077001 -17.15358091075882 1 0 0
2536 39 20 0.0862 3.2072135245155997 14.894256094035354 -16.993249838760885 0 0 0
3586 92 10 0.0861 4.381703968000746 20.24372111712844 -11.79310355675129 0 0 0
2820 53 24 0.0806 1.4942049839737794 16.18285573111919 -12.796715667376551 0 0 0
2062 16 6 -0.2357 5.05445097852902 25.411146041471056 -12.840485153485675 0 -1 0
3070 66 14 0.0865 6.252655763547595 20.083706798257353 -17.362682323057527 1 0 0
2811 53 15 -0.1761 0.3804125266125432 15.767241493701132 -15.449195039591183 0 0 0
2363 31 7 0.0807 5.8365866657024705 14.35784519622422 -15.009024928093565 0 0 0
3817 103 21 -0.2355 1.484434171562721 24.683428012477844 -12.523187797969323 1 -1 0
3589 92 13 0.0865 2.791373908864341 18.511449705999063 -12.048991067093686 0 0 0
2331 29 15 -0.1761 1.8810644887215466 18.389340828519916 -17.981005586534092 0 0 0
2338 29 22 0.0808 3.949895742941534 20.0297267694841 -18.19785052739707 0 0 0
3814 103 18 -0.1757 -0.011395780709866236 24.061325501274535 -12.477161633768898 1 -1 0
2335 29 19 0.0862 3.108093164535688 17.58249428682372 -19.60254385914647 0 0 0
2322 29 6 -0.2357 0.18438517982487404 17.24364755459151 -20.185485469127666 0 0 0
1963 11 7 0.0807 0.22089732070087953 23.20501224657367 -19.876387972418165 1 -1 0
4005 113 9 -0.1756 4.002128344464224 14.715082302632814 -10.465772451795202 0 0 0
3583 92 7 0.0807 3.51932328414949 22.35513643615625 -10.747413123656163 0 0 0
4004 113 8 0.0807 3.4857099411696573 16.626592421757582 -11.41982560912767 0 0 0
3061 66 5 0.0807 4.38843282694549 22.470377892332543 -14.881822701134583 1 0 0
2334 29 18 -0.1757 3.2208099475794296 18.19044948798253 -18.703818933922676 0 0 0
3064 66 8 0.0807 6.162071261981029 22.750140915312567 -14.799556607870299 1 0 0
5783 202 27 0.0807 1.7426838083703393 21.673166059762202 -20.47655819778362 1 0 1
1978 11 22 0.0808 1.0297572679938423 22.393817473088667 -15.49356776374818 1 -1 0
3079 66 23 0.0808 4.653492090255876 17.613610851652332 -13.864991022162018 1 0 0
3819 103 23 0.0808 2.1568715757936867 23.875755493319602 -12.797085425300379 1 -1 0
2336 29 20 0.0862 3.9542696538504827 17.70601266947286 -18.05794936328442 0 0 0
4581 142 25 0.0807 2.532551192518996 12.579670327666202 -14.89622505623539 0 0 1
2537 39 21 -0.2355 2.6466443328742177 13.35476490308573 -18.285546871533864 0 0 0
2532 39 16 0.0865 5.267481345294325 14.083434929998772 -18.18360686602795 0 0 0
4008 113 12 -0.1763 4.915828952888974 13.463178356323823 -10.476819051317566 0 0 0
3294 77 18 -0.1757 0.8106363015594903 11.686803752266785 -12.100183873862411 0 0 0
2333 29 17 0.0865 1.444646559722035 17.418227852811246 -17.75883622798557 0 0 0
2890 57 14 0.0865 6.468845771027335 19.595498645750645 -13.080804544183657 0 0 0
3902 108 6 -0.2357 4.961999953488955 23.200140880927204 -19.992783438996653 0 -1 0
3585 92 9 -0.1756 3.3462052288149695 20.293107865390656 -11.449993966529394 0 0 0
2064 16 8 0.0807 5.926738015830735 25.11990020815096 -13.426371877197516 0 -1 0
4009 113 13 0.0865 4.7101074299749595 12.898297385528965 -11.388977821494414 0 0 0
2887 57 11 0.0861 6.452257786127106 21.829321804132974 -12.747254173888967 0 0 0
3901 108 5 0.0807 3.9076149550785537 23.281668283396318 -19.722013182261044 0 -1 0
3600 92 24 0.0806 1.3563462783646425 19.71543832658387 -14.860369555985407 0 0 0
3293 77 17 0.0865 2.8704241838719295 11.11373316478896 -11.88975296745409 0 0 0
4014 113 18 -0.1757 7.413176513979233 12.74097455278361 -10.464140503351473 0 0 0
3069 66 13 0.0865 6.917541748256259 20.552820858428813 -15.804740409682928 1 0 0
2339 29 23 0.0808 3.0547006056339714 20.18157366393348 -19.70606022441394 0 0 0
2526 39 10 0.0861 6.4772733245773075 16.39266515169958 -20.055405384152486 0 0 0
2538 39 22 0.0808 2.4880180071449502 13.096544944365533 -19.329967456698853 0 0 0
3071 66 15 -0.1761 4.96567431525261 19.61409150376329 -15.72421614828246 1 0 0
2522 39 6 -0.2357 7.373993843809553 14.526887835902745 -19.915351880417703 0 0 0
3292 77 16 0.0865 2.211785148057578 12.110140199925235 -10.590746525600416 0 0 0
3063 66 7 0.0807 5.125365367921463 23.89610696328265 -15.629764325050958 1 0 0
3596 92 20 0.0862 0.342089218757919 17.942739118507934 -13.424005625248476 0 0 0
3073 66 17 0.0865 4.044224859526967 19.687213634203523 -16.29921662622121 1 0 0
3592 92 16 0.0865 0.6191809353350595 19.579382101741565 -11.275223571478639 0 0 0
4584 142 28 0.0807 4.002831157891186 12.992276664810616 -13.937248000422596 0 0 1
2362 31 6 -0.2357 6.541650778762661 14.461457136494037 -14.180793041289265 0 0 0
2524 39 8 0.0807 7.3807643780090775 13.510932950710513 -20.311502863339125 0 0 0
3291 77 15 -0.1761 1.969343728028045 11.323321722989789 -11.308841070523906 0 0 0
4583 142 27 0.0807 4.121770317562716 12.892209511913235 -15.718334224573121 0 0 1
2328 29 12 -0.1763 0.8467671015154931 19.201953556878806 -18.68844125451592 0 0 0
3904 108 8 0.0807 4.928344562235167 23.15252427834599 -21.078509151640652 0 -1 0
2330 29 14 0.0865 1.2560076469165122 20.207728050212886 -18.725813536412435 0 0 0
3588 92 12 -0.1763 2.4631108912935673 19.485063419529087 -12.408252697469164 0 0 0
2066 16 10 0.0861 4.047336627427121 24.783078215472173 -11.053356521460074 0 -1 0
5704 198 28 0.0807 0.4801425586561177 25.382043782143583 -20.605263965405292 1 0 1
2525 39 9 -0.1756 6.2606941478450135 15.40414381398847 -20.45094869055252 0 0 0
2068 16 12 -0.1763 6.1960470774531595 25.035496535256325 -10.594564673758565 0 -1 0
4586 142 30 0.0861 5.014836451326432 11.011000166817341 -14.670267299856556 0 0 1
2337 29 21 -0.2355 3.759017881444115 19.554785879951904 -19.15787555477512 0 0 0
4002 113 6 -0.2357 4.217137265113843 15.821252450445204 -11.495295403847503 0 0 0
3075 66 19 0.0862 6.27595022439591 17.974867701895697 -15.203466637334992 1 0 0
3903 108 7 0.0807 5.2631763344736795 22.265343182251307 -19.51411563873169 0 -1 0
1976 11 20 0.0862 1.564334037801747 22.651469809299684 -17.931781927383188 1 -1 0
4003 113 7 0.0807 5.237191706036106 16.189640762593893 -11.41524658626238 0 0 0
3077 66 21 -0.2355 4.344888911396795 17.444265172272384 -14.895899904581812 1 0 0
1979 11 23 0.0808 2.410991076176945 23.284089646568695 -15.101610043466502 1 -1 0
1973 11 17 0.0865 1.1303549549261303 25.0702867175485 -16.068645601116696 1 -1 0
2819 53 23 0.0808 0.8375986037345056 14.687095935194613 -12.147633488770413 0 0 0
2818 53 22 0.0808 2.16668224174715 14.703985403412464 -13.269063393156964 0 0 0
3074 66 18 -0.1757 5.329804568409838 18.12378091758156 -15.722570174217276 1 0 0
2539 39 23 0.0808 1.7040035235731774 13.303566480709126 -17.750990217610884 0 0 0
3905 108 9 -0.1756 5.7946021952966875 24.376377291551428 -19.62526171656017 0 -1 0
3066 66 10 0.0861 4.860107038220295 21.943310794187568 -17.44640359401811 1 0 0
4001 113 5 0.0807 4.2284102667207275 15.476618676227663 -12.528023426119868 0 0 0
3908 108 12 -0.1763 7.306072772746436 24.163868341787143 -19.805614420305872 0 -1 0
2063 16 7 0.0807 4.288631804582057 25.003613903451907 -13.501826011184502 0 -1 0
3065 66 9 -0.1756 5.649494534601973 21.968010036404745 -16.701400257764345 1 0 0
2817 53 21 -0.2355 1.203180883675309 15.168739048800415 -13.054572459866902 0 0 0
2533 39 17 0.0865 5.059278393929082 15.83443429725884 -18.126246194662258 0 0 0
3581 92 5 0.0807 2.7371824804300067 22.19129816818824 -12.254333071446208 0 0 0
2325 29 9 -0.1756 0.5123537870588444 18.73022600258924 -20.144425885814663 0 0 0
4011 113 15 -0.1761 6.4207937699767355 13.89243156261064 -10.431337404886715 0 0 0
2813 53 17 0.0865 0.6032102485009339 16.779004180526318 -15.101516979977804 0 0 0
2763 51 7 0.0807 0.9668182399514528 11.552077127104745 -19.133811032836807 1 0 0
2326 29 10 0.0861 1.3683825778365761 18.749559947510473 -20.814668222867592 0 0 0
3295 77 19 0.0862 1.0934564184609759 12.636067412555755 -12.550345446721806 0 0 0
2065 16 9 -0.1756 5.015474780357075 24.60397045859859 -11.52327325800636 0 -1 0
2540 39 24 0.0806 3.3257705959550674 12.619493924815387 -17.854620068138164 0 0 0
2361 31 5 0.0807 6.10691885054423 13.861706437412492 -13.377900592887842 0 0 0
3906 108 10 0.0861 5.389343693562434 25.193661869369663 -20.22194737988535 0 -1 0
1974 11 18 -0.1757 1.8331169206234428 23.36808140494793 -17.154791694678497 1 -1 0
2812 53 16 0.0865 1.2319733631707053 15.419633906470033 -16.030711519599635 0 0 0
1975 11 19 0.0862 2.8218131846253636 23.75867672718094 -17.396929888103745 1 -1 0
3820 103 24 0.0806 1.6736238842729092 25.175553758732384 -11.571550460884215 1 -1 0
4582 142 26 -0.2357 3.620200355056284 12.504596507178002 -14.831277164195448 0 0 1
2332 29 16 0.0865 2.052594584849242 18.901125994312675 -17.03067402395372 0 0 0
1980 11 24 0.0806 2.6599469703650884 21.760571827879645 -16.003331295706577 1 -1 0
3593 92 17 0.0865 0.7068602837660662 20.853267837239922 -12.482670680558677 0 0 0
3582 92 6 -0.2357 2.8253999447186757 21.708287756316786 -11.28057493722466 0 0 0
3591 92 15 -0.1761 0.9364678928812351 19.80712055936902 -12.290347301964617 0 0 0
3080 66 24 0.0806 4.435949878780882 16.359718905680957 -14.975780030797294 1 0 0
3818 103 22 0.0808 1.6995998421125067 25.237698352578214 -13.439394174605637 1 -1 0
2529 39 13 0.0865 4.630579745311481 14.000705724290274 -20.430604776206337 0 0 0
2530 39 14 0.0865 4.085571588256526 15.67506105339926 -20.38313100235695 0 0 0
2364 31 8 0.0807 6.481493838893517 15.528421620654685 -13.954239455132717 0 0 0
3590 92 14 0.0865 2.8330342742732304 19.603475430808167 -13.427958059952633 0 0 0
2886 57 10 0.0861 6.726495869209753 21.075240109845225 -11.182113555943452 0 0 0
3076 66 20 0.0862 5.454448016321851 17.787711364538456 -16.75136572328673 1 0 0
2896 57 20 0.0862 7.293801729189912 17.190759481917613 -12.81197355670381 0 0 0
2796 52 20 0.0862 6.741656211126633 25.296702627111866 -15.48232221993931 0 -1 0
2067 16 11 0.0861 5.1231730975665535 23.531695370225307 -11.677324587116242 0 -1 0
1971 11 15 -0.1761 0.8709537086314834 24.595250633913018 -17.013554793399333 1 -1 0
3156 70 20 0.0862 7.372684843405877 16.96931429020809 -17.856336468068942 0 0 0
1972 11 16 0.0865 1.1582945544553633 25.273540825086503 -17.815522930269356 1 -1 0
1977 11 21 -0.2355 2.021637734433808 22.63189155775989 -15.881014695867972 1 -1 0
2323 29 7 0.0807 0.9931965053280634 16.593739051871538 -19.853439990941826 0 0 0
3143 70 7 0.0807 6.468027443364035 20.674577758242176 -20.575175145623504 0 0 0
4012 113 16 0.0865 6.5134955785065625 14.475623289373765 -11.347019741710048 0 0 0
2070 16 14 0.0865 7.227790266394107 24.953900975679808 -10.92549845649284 0 -1 0
3146 70 10 0.0861 7.120251869117753 18.73036699176771 -18.956747355008794 0 0 0
2888 57 12 -0.1763 7.450668105612004 20.00947810447992 -12.851514937983776 0 0 0
3594 92 18 -0.1757 0.12041206545642599 19.007117634496094 -13.32233559672894 0 0 0
2885 57 9 -0.1756 7.204515943921861 21.347601859002854 -12.11957987895122 0 0 0
4016 113 20 0.0862 7.139433599876525 12.117647391196389 -11.308336964407005 0 0 0
4007 113 11 0.0861 2.984734295741901 14.336261279063827 -10.546852025834868 0 0 0
5758 200 42 0.0808 4.711993398129134 11.538160775659222 -19.439366917840637 0 0 1
3587 92 11 0.0861 3.3073224754557904 19.858621355855615 -10.453391879519858 0 0 0
2369 31 13 0.0865 7.469133056226727 12.04339818647863 -14.531918021192824 0 0 0
3598 92 22 0.0808 -0.0045493862612566716 20.814292418414205 -14.636652872748632 0 0 0
2815 53 19 0.0862 0.2161920960196504 13.921377421207081 -14.467501223894773 0 0 0
2814 53 18 -0.1757 0.14876653292386877 14.973728184934945 -14.189523435000666 0 0 0
2324 29 8 0.0807 0.10063939827555402 16.9362547105351 -21.22994876735053 0 0 0
6441 235 25 0.0807 0.042026724130277415 14.710421529497802 -20.943683594551327 1 0 1
3296 77 20 0.0862 0.022109518749722668 11.881217574000365 -11.370186331216543 0 0 0
2564 41 8 0.0807 1.1348807448665261 15.6321168447436 -10.351100462686997 0 0 0
6751 250 55 -0.1761 5.16427835788498 12.949304817606802 0.14824574583923886 0 0 0
2668 46 12 -0.1763 2.244830707222155 12.111066034785823 -3.2404227448468124 0 0 0
3274 76 18 -0.1757 2.47677569116053 16.6039447792934 -2.6589445601027735 0 0 0
3266 76 10 0.0861 5.739732388986403 18.47374394204452 -4.677448894004845 0 0 0
2154 20 18 -0.1757 6.306640438851509 21.097704022305177 -5.9043952034231975 0 0 0
2163 21 7 0.0807 7.331901710960443 25.309266886569244 -4.270797371904378 0 0 0
3262 76 6 -0.2357 7.0036088137218915 18.866446042148105 -2.96720144266802 0 0 0
2643 45 7 0.0807 1.3386489343156995 23.005263836699346 -0.7053232342467495 1 0 0
2143 20 7 0.0807 5.98316198822296 17.295542727846588 -9.415867103125898 0 0 0
2574 41 18 -0.1757 1.7576989757391968 18.957020834120108 -6.1994275193714925 0 0 0
6756 250 60 0.0862 4.519978025903406 12.514660802295653 -1.7909735841543566 0 0 0
982 1 2 1.18556 4.0125844494182425 15.99133090785318 0.2299927310218071 0 0 0
2150 20 14 0.0865 5.110764035688598 20.821091677675923 -9.129143791239827 0 0 0
6755 250 59 0.0862 4.00221364006652 14.11402959655991 -1.2684529045163297 0 0 0
3199 72 23 0.0808 0.6103053217288679 22.87910259754183 -9.240553657384174 0 0 0
2919 58 23 0.0808 5.317086489281003 16.129814684248878 -7.613286207869639 0 0 0
3194 72 18 -0.1757 1.028344686751555 24.072703388148117 -7.5476143338223824 0 0 0
2757 50 21 -0.2355 1.1435289001835398 15.49511543748537 -5.696995640094311 1 0 0
3279 76 23 0.0808 0.8250790241067552 17.716452212337654 -1.6637915472931144 0 0 0
2281 27 5 0.0807 3.934183997587973 21.760176345256863 -3.4892115878064507 0 0 0
2282 27 6 -0.2357 3.4976422724269143 22.118180057550255 -2.5589289810806535 0 0 0
6752 250 56 0.0865 4.45790605089593 12.182870699295753 0.45631584565959943 0 0 0
2284 27 8 0.0807 2.889689552888002 21.303656095525323 -2.169588214631776 0 0 0
3196 72 20 0.0862 0.2843163844207044 23.872046063325016 -6.777048763838412 0 0 0
3184 72 8 0.0807 4.967707459731193 24.8864083268044 -5.89785448683322 0 0 0
3269 76 13 0.0865 4.299086711394562 18.900381749243603 -2.8714368626734985 0 0 0
2293 27 17 0.0865 6.079066020768504 23.95338325171761 0.1050528079186919 0 0 0
2291 27 15 -0.1761 6.351067798894412 24.153258527589966 -0.9319202048040988 0 0 0
2076 16 20 0.0862 7.247445396958858 25.824251663088642 -8.199597849763508 0 -1 0
2285 27 9 -0.1756 4.709802534684506 22.385971056238354 -1.6172892316359697 0 0 0
2576 41 20 0.0862 0.9820526140649185 18.436409081357503 -5.6429272004063895 0 0 0
3188 72 12 -0.1763 2.641794256844679 23.594484598598584 -5.61148257826806 0 0 0
2577 41 21 -0.2355 2.34769364902981 20.055424667949396 -5.358587577133064 0 0 0
2158 20 22 0.0808 6.303429348271128 22.870053139912034 -4.795193950894899 0 0 0
3197 72 21 -0.2355 0.7291704032369393 23.934268015367426 -8.98944807121734 0 0 0
3278 76 22 0.0808 2.5321124752215622 18.40972652929104 -1.6318528254626072 0 0 0
2672 46 16 0.0865 0.21523539900121597 13.004325140616643 -3.474518217385519 0 0 0
2667 46 11 0.0861 3.490717362987533 11.099629505501284 -4.6049019053682425 0 0 0
3270 76 14 0.0865 4.983281402965624 17.53823752753472 -1.9879457843878097 0 0 0
2160 20 24 0.0806 7.427080107564313 21.699487113124235 -4.11188042114166 0 0 0
2156 20 20 0.0862 5.411738851751221 20.806621665504913 -5.350114848592947 0 0 0
2142 20 6 -0.2357 5.4491347207719425 18.245916124291515 -9.33414933141283 0 0 0
6757 250 61 -0.2355 5.899368067140891 14.115897474699226 -2.1019434357366076 0 0 0
4013 113 17 0.0865 6.737809468720226 14.52990529301185 -9.602075406522015 0 0 0
2141 20 5 0.0807 4.431463985113824 17.990811389450087 -9.056844807317464 0 0 0
2913 58 17 0.0865 6.7663507699129 13.880676193568103 -7.184828907720805 0 0 0
2760 50 24 0.0806 1.6354959649763796 15.271571939667837 -6.640915332646334 1 0 0
3186 72 10 0.0861 3.1858344273049504 24.980508201482287 -4.187616351734294 0 0 0
2572 41 16 0.0865 1.7877748278927603 20.108140052063515 -8.09228747279796 0 0 0
2575 41 19 0.0862 2.5302882700281892 18.226972520281677 -6.447739696027005 0 0 0
2676 46 20 0.0862 1.4176541250734025 12.647849589727135 -0.7634472631182694 0 0 0
2909 58 13 0.0865 5.713419765073469 12.34551522402348 -4.647313368841479 0 0 0
3187 72 11 0.0861 2.1174787748348183 25.712932342740462 -5.383469480480193 0 0 0
3272 76 16 0.0865 3.1296071847517415 17.439067773048475 -4.366942310962366 0 0 0
2071 16 15 -0.1761 6.0725738378961704 24.24055876533499 -9.271372788608879 0 -1 0
3190 72 14 0.0865 3.410823350860471 22.888442123734205 -5.291860654858989 0 0 0
2650 45 14 0.0865 0.9082203956002212 22.163689899027638 -3.4170852900541346 1 0 0
3265 76 9 -0.1756 6.035029153789968 17.969686882380756 -3.753197323862392 0 0 0
2758 50 22 0.0808 1.5756536801353442 14.713473982370347 -5.075550693833255 1 0 0
2671 46 15 -0.1761 0.7995067857912338 12.408314821072654 -2.7699530599057858 0 0 0
6748 250 52 -0.1763 6.566236119116176 12.293321626927284 0.120118521105722 0 0 0
3275 76 19 0.0862 2.834696108892968 16.127776024479633 -1.749638379090919 0 0 0
2662 46 6 -0.2357 1.8276467500686118 11.803343841127587 -5.762298242875729 0 0 0
1073 1 3 -0.867938 7.073870097888471 19.804011994112464 0.23998164141087594 0 0 0
6759 250 63 0.0808 5.548429478833289 14.375986972917335 -3.104522806640089 0 0 0
2673 46 17 0.0865 0.25942956733564765 11.484720784284688 -2.5874793545946337 0 0 0
2566 41 10 0.0861 1.643070818806942 16.83601932630589 -8.21939389153915 0 0 0
2664 46 8 0.0807 0.7419336061592792 11.896097975720714 -5.787677666414403 0 0 0
3277 76 21 -0.2355 1.7698899193703348 17.867577748152595 -2.190498970832774 0 0 0
2286 27 10 0.0861 4.351024080398398 22.374682793119998 -0.5927743774519532 0 0 0
2145 20 9 -0.1756 6.146308617284469 19.135171770109725 -8.32647506589878 0 0 0
2920 58 24 0.0806 4.970556022785548 16.455426676059723 -5.9213888351235635 0 0 0
3189 72 13 0.0865 1.744402405253119 23.391510742162836 -5.030512354290014 0 0 0
2910 58 14 0.0865 5.798015658675967 11.61515140920387 -6.251821829251941 0 0 0
2649 45 13 0.0865 0.7270407144933346 21.071205610313168 -2.053957607604002 1 0 0
893 1 2 1.18556 0.9705353973817045 16.00673125037473 0.23226094968931127 0 0 0
895 1 3 -0.867938 0.9901317342530686 19.834237303721867 0.24232088704757115 0 0 0
2148 20 12 -0.1763 5.345373044653707 20.42406093282408 -8.143619366253796 0 0 0
2917 58 21 -0.2355 4.705337146321553 15.818052419330197 -6.761998894364156 0 0 0
3192 72 16 0.0865 3.070475203606756 23.631958570321395 -7.790098996942118 0 0 0
4018 113 22 0.0808 6.408907986758952 11.41362611301592 -8.983295660660065 0 0 0
2565 41 9 -0.1756 1.2718704625390027 17.413284787960222 -9.069840028322853 0 0 0
2580 41 24 0.0806 1.7471861734684868 20.957952243736184 -5.253269912154595 0 0 0
2287 27 11 0.0861 5.490429380184852 21.63166338708731 -1.7026447597154228 0 0 0
3271 76 15 -0.1761 3.6797121299071804 16.928072190638773 -3.57218150239921 0 0 0
2072 16 16 0.0865 5.06529351741167 24.38049258207795 -8.876107132652146 0 -1 0
3200 72 24 0.0806 1.581158157410222 24.287475251078714 -9.568683130979743 0 0 0
2912 58 16 0.0865 6.673019742181207 14.42616235579591 -5.514212224353577 0 0 0
2670 46 14 0.0865 2.735250177205095 11.709965492323846 -2.3507729163792606 0 0 0
3280 76 24 0.0806 1.5604384880946596 18.4511874543918 -3.0850458560448937 0 0 0
2289 27 13 0.0865 4.341381640549709 24.450452884810748 -1.6286096743173037 0 0 0
2641 45 5 0.0807 1.1114730105878148 24.301293337930847 -1.752567966732704 1 0 0
2914 58 18 -0.1757 4.770843172962345 14.327977596575273 -6.455918370693756 0 0 0
2915 58 19 0.0862 4.2025269530926606 14.188362314750487 -5.540016574090188 0 0 0
2916 58 20 0.0862 4.196087029058157 13.889108503493887 -7.274426365200867 0 0 0
2151 20 15 -0.1761 5.980562583393414 21.522763670784027 -7.34627492608374 0 0 0
3268 76 12 -0.1763 4.690038207838746 17.88843220230629 -2.9804297366288304 0 0 0
2669 46 13 0.0865 2.755864818479265 13.03926954727488 -3.5094807131976675 0 0 0
2283 27 7 0.0807 2.9643207393811126 23.063505929145826 -2.6652461196382533 0 0 0
2288 27 12 -0.1763 5.18299442016066 23.78603913835239 -1.8282968976857472 0 0 0
3267 76 11 0.0861 6.458063261145575 17.00524624039108 -4.019010901829982 0 0 0
2661 46 5 0.0807 2.393988913998524 11.245026926687057 -6.515368218763237 0 0 0
6758 250 62 0.0808 6.226200688013964 14.970835877515272 -1.5072466647378233 0 0 0
6760 250 64 0.0806 6.746868999793397 13.444779174334958 -2.2460467623438225 0 0 0
2578 41 22 0.0808 3.3291813664442764 20.358688987675514 -5.722679164617765 0 0 0
2573 41 17 0.0865 0.32288791789283 20.21187871757554 -7.128684009568659 0 0 0
2292 27 16 0.0865 6.583136448257026 25.215453716696747 -1.0197040866280123 0 0 0
2152 20 16 0.0865 6.941712422293281 21.67300878681069 -7.838476048560756 0 0 0
2568 41 12 -0.1763 0.3965247212877527 18.47529244571531 -8.40284943973016 0 0 0
2918 58 22 0.0808 3.7295823560135815 16.274524613787047 -6.919547372614394 0 0 0
3273 76 17 0.0865 4.130602480570203 16.0307645867089 -3.998545843704632 0 0 0
984 1 3 -0.867938 4.033067024703827 19.818907157901783 0.24067578776985438 0 0 0
2579 41 23 0.0808 2.515144173538385 19.681557161990185 -4.3497579153152355 0 0 0
6754 250 58 -0.1757 4.839127509118806 13.414138830633139 -1.2633933666861912 0 0 0
2571 41 15 -0.1761 1.0827657698285391 19.525540134321794 -7.500779860237196 0 0 0
1071 1 2 1.18556 7.05419336815772 15.975315307218343 0.2290825763151853 0 0 0
2908 58 12 -0.1763 6.22533066680039 12.3865989927664 -5.607742964884752 0 0 0
2155 20 19 0.0862 6.957269796473605 20.224568751615084 -5.971051249062317 0 0 0
2290 27 14 0.0865 5.548867008257328 23.99911379862559 -2.8308609025689364 0 0 0
2642 45 6 -0.2357 0.5349283035723543 23.55089214710744 -1.2092085786104247 1 0 0
2759 50 23 0.0808 1.6265438985814855 16.41040556778105 -5.357324476516488 1 0 0
2644 45 8 0.0807 0.06588235490398392 24.131816538990115 -0.41170667911047426 1 0 0
3191 72 15 -0.1761 2.2929905367385097 23.307562373200415 -7.100945228334143 0 0 0
2075 16 19 0.0862 6.9402589069183005 24.34576308525836 -7.287746617988218 0 -1 0
2149 20 13 0.0865 4.4104736863640435 20.11667978260543 -7.676095351791913 0 0 0
3195 72 19 0.0862 1.224374718637546 25.141381531467708 -7.551964210725474 0 0 0
2146 20 10 0.0861 6.12998330004808 18.540814548558213 -7.413805906227351 0 0 0
3193 72 17 0.0865 2.112172568514518 22.24944368647065 -7.2800051042023535 0 0 0
3276 76 20 0.0862 1.7354564883038537 15.94777996697397 -3.1146825170650616 0 0 0
2648 45 12 -0.1763 0.1811691105421746 21.68266238615008 -2.767500906741514 1 0 0
2153 20 17 0.0865 5.380000364488062 22.42063004267228 -7.5037974566332055 0 0 0
2663 46 7 0.0807 2.1935983162409394 12.799630708144946 -5.996494260861456 0 0 0
2675 46 19 0.0862 1.4231391064737429 14.131540654775272 -1.7108659553326686 0 0 0
2674 46 18 -0.1757 0.8850746152647021 13.201729085520682 -1.539203808183969 0 0 0
2562 41 6 -0.2357 0.5353509237141668 16.418696273966038 -9.895215217020077 0 0 0
2652 45 16 0.0865 0.01592143252330901 19.991039811900958 -4.034764618314557 1 0 0
4006 113 10 0.0861 4.087410248625189 15.232683754646768 -9.507373710910667 0 0 0
2911 58 15 -0.1761 6.196010696163953 13.795635869013912 -6.258871600628495 0 0 0
3263 76 7 0.0807 6.518537817001463 19.832453512254666 -2.8114989598260105 0 0 0
3261 76 5 0.0807 7.06106949571999 18.474286722983834 -1.9486919089006645 0 0 0
2567 41 11 0.0861 2.1307080734823862 17.877530443970297 -9.553838329831686 0 0 0
2665 46 9 -0.1756 2.413970080528747 11.210031170365259 -4.4950462252178065 0 0 0
3185 72 9 -0.1756 2.9099153355468115 24.972332179232403 -5.243629105099455 0 0 0
2147 20 11 0.0861 7.192131561528715 19.33391148664462 -8.572951247527412 0 0 0
4010 113 14 0.0865 4.743957322752903 12.808595098151601 -9.630429408992946 0 0 0
2073 16 17 0.0865 6.249938506776148 23.168167354621744 -9.377666319759149 0 -1 0
3182 72 6 -0.2357 4.111519944886228 25.545545366848955 -6.012944737372552 0 0 0
3183 72 7 0.0807 4.077175273349896 25.807288932913494 -7.073641643900052 0 0 0
6750 250 54 0.0865 7.336341847284922 13.060076230950024 0.035424089264779045 0 0 0
4017 113 21 -0.2355 7.376993712614045 11.851694961469024 -9.218320777459423 0 0 0
2074 16 18 -0.1757 7.127543728178568 24.746277318978148 -8.288715512153782 0 -1 0
2157 20 21 -0.2355 7.03849420150045 22.10149144912876 -5.050629488785084 0 0 0
2824 54 8 0.0807 0.1465337626747023 12.347411294306315 -7.72750110548852 0 0 0
1836 4 20 0.0862 3.081218995658631 25.909598822883538 -9.119954660527174 1 -1 0
2823 54 7 0.0807 0.4667860857026688 12.76855300247975 -9.386400796861356 0 0 0
6749 250 53 0.0865 6.79834047920824 11.50306104082717 -0.587698347511498 0 0 0
2296 27 20 0.0862 7.438017575689286 22.31121453174973 -0.9897821029618158 0 0 0
2144 20 8 0.0807 5.426518132337722 18.72095329133931 -10.31195777772543 0 0 0
891 1 1 0.997562 0.9849732550165737 18.574004312071896 1.9954732759266418 0 0 0
1279 1 3 -0.867938 7.078805644452678 19.77443694846628 10.776939098410175 0 0 0
7265 276 69 -0.1756 0.19188706416434212 25.7421862371178 9.851058500304463 1 -1 0
896 1 4 -0.884438 0.9671697492011925 15.082786825306206 1.9845416941539789 0 0 0
897 1 4 -0.884438 1.0032516030526226 22.064708226426774 2.004489822713598 0 0 0
980 1 1 0.997562 4.025827222585025 18.558380362611224 1.9949058086266973 0 0 0
981 1 2 1.18556 2.518153356651218 21.14033335493114 1.1246571250075919 0 0 0
7631 294 95 -0.1761 1.8057720306109162 25.536467598831454 4.969845179679241 1 0 0
983 1 3 -0.867938 2.4983096303215833 17.311726183611864 1.1121181585593791 0 0 0
1099 1 2 1.18556 0.9739758149734791 15.978014306529806 10.768452099577761 0 0 0
985 1 4 -0.884438 4.007910277111767 15.067576610502197 1.9834881003148614 0 0 0
986 1 4 -0.884438 4.04403450611152 22.048992741449933 2.0028286149785277 0 0 0
987 1 1 0.997562 2.5067997026885087 18.55855557920649 4.62978998864282 0 0 0
988 1 2 1.18556 0.9980747850807108 21.141556318419486 3.759175306786527 0 0 0
989 1 2 1.18556 2.492437029433653 15.991207870440041 2.8651809469741463 0 0 0
990 1 3 -0.867938 0.9796304084847289 17.312407784507375 3.7481653438934903 0 0 0
991 1 3 -0.867938 2.512354650967819 19.819628782393924 2.876311024278159 0 0 0
992 1 4 -0.884438 2.488375214683971 15.06811373877006 4.618164639201085 0 0 0
993 1 4 -0.884438 2.5251997758911844 22.04913698655635 4.638627568282283 0 0 0
994 1 1 0.997562 0.9865837711207428 18.559855829926335 7.264049238776611 0 0 0
996 1 2 1.18556 0.9723693403383065 15.992495294177933 5.5009231672534495 0 0 0
998 1 3 -0.867938 0.9923891496863442 19.82080923897024 5.510368854091677 0 0 0
999 1 4 -0.884438 0.9691709593788381 15.068542449034961 7.253748066210392 0 0 0
1000 1 4 -0.884438 1.0047875453866808 22.050739803452966 7.273751225679645 0 0 0
1069 1 1 0.997562 7.067834138726888 18.542705532010114 1.9928832961868772 0 0 0
1070 1 2 1.18556 5.5601002384367435 21.124600564775225 1.122332625712059 0 0 0
6753 250 57 0.0865 5.275021126162513 13.646401839496027 0.9795777044358452 0 0 0
1072 1 3 -0.867938 5.540117209443555 17.296466851207494 1.1113774761985513 0 0 0
6861 256 45 0.0807 1.1721848143667177 12.650621028341815 9.821842841134014 0 0 0
1074 1 4 -0.884438 7.050213311748435 15.051368579055652 1.98240651697352 0 0 0
1075 1 4 -0.884438 7.085284593097859 22.033571249586046 2.0024435125161446 0 0 0
1076 1 1 0.997562 5.547515682097357 18.54291591229924 4.627773001421876 0 0 0
1077 1 2 1.18556 4.040436017568269 21.125436978462332 3.757248836488485 0 0 0
1078 1 2 1.18556 5.53444364713544 15.975598031268587 2.864277727697324 0 0 0
1079 1 3 -0.867938 4.020087937887644 17.29652354239537 3.7459115798717577 0 0 0
1080 1 3 -0.867938 5.555020191271262 19.804777572569737 2.875059559263323 0 0 0
1081 1 4 -0.884438 5.53011752097724 15.051628791380654 4.617653650806853 0 0 0
1082 1 4 -0.884438 5.5658369712220885 22.03337550566413 4.636388917652596 0 0 0
1083 1 1 0.997562 4.02874162381668 18.543856764031958 7.262387163638831 0 0 0
1084 1 2 1.18556 2.5200357726987064 21.12575890405543 6.39342777918567 0 0 0
1085 1 2 1.18556 4.014102109277929 15.976404534562846 5.499031006854741 0 0 0
1086 1 3 -0.867938 2.5011221714597096 17.297617803182497 6.381709768565889 0 0 0
1087 1 3 -0.867938 4.034265258784967 19.804163951504044 5.5096550046173185 0 0 0
1088 1 4 -0.884438 4.010632506830708 15.052733596573042 7.252952531670035 0 0 0
1089 1 4 -0.884438 4.046381380929847 22.035070801580076 7.271272882227925 0 0 0
1090 1 1 0.997562 2.50850112138537 18.543796924485754 9.898150484463718 0 0 0
1091 1 2 1.18556 1.0000915096687713 21.126846561338297 9.027656648157116 0 0 0
1092 1 2 1.18556 2.4943185644730237 15.976966470323715 8.133565348689954 0 0 0
1093 1 3 -0.867938 0.9812532455204241 17.297895130564985 9.016508507508306 0 0 0
1094 1 3 -0.867938 2.514350851557392 19.805564686410207 8.145110937001181 0 0 0
1095 1 4 -0.884438 2.490719487211291 15.053352778935588 9.887845254214517 0 0 0
1096 1 4 -0.884438 2.5263385700646657 22.035032084900685 9.907156745851578 0 0 0
1166 1 2 1.18556 7.0823899805934625 21.109675551997857 3.756201525985377 0 0 0
1168 1 3 -0.867938 7.061781287338704 17.28091849985419 3.745267801901625 0 0 0
1172 1 1 0.997562 7.070839748824825 18.528183719139744 7.261337725569164 0 0 0
1173 1 2 1.18556 5.561938584393414 21.110166579201845 6.391102309309875 0 0 0
1174 1 2 1.18556 7.056109930582798 15.961119757233293 5.49809359243958 0 0 0
1175 1 3 -0.867938 5.5428766242487475 17.28197933776529 6.380679459260485 0 0 0
1176 1 3 -0.867938 7.075930907179215 19.78897687597918 5.5081446112680235 0 0 0
1177 1 4 -0.884438 7.051693564089632 15.037363660125084 7.250651109968717 0 0 0
1178 1 4 -0.884438 7.087462318905648 22.01900494605121 7.270456239375723 0 0 0
1179 1 1 0.997562 5.550420169670473 18.528300705972068 9.896360458315534 0 0 0
1180 1 2 1.18556 4.042356422819623 21.111364745937184 9.0260432550368 0 0 0
1181 1 2 1.18556 5.536283182849108 15.961291533051508 8.132387823377611 0 0 0
1182 1 3 -0.867938 4.022815347558763 17.282390027228672 9.015200866002214 0 0 0
1183 1 3 -0.867938 5.556580194350342 19.790373871963315 8.142869902401191 0 0 0
1184 1 4 -0.884438 5.532555157689084 15.037928196349023 9.88562403255023 0 0 0
1185 1 4 -0.884438 5.568998262364817 22.019153206254035 9.906035964750185 0 0 0
1269 1 2 1.18556 7.08401469961004 21.095293253283746 9.025056534679713 0 0 0
1271 1 3 -0.867938 7.064615939285439 17.266155644885533 9.013003393088631 0 0 0
6588 242 52 -0.1763 4.226683106193442 11.61025869526636 8.72141441030502 0 0 0
1190 1 3 -0.867938 4.036377424807982 19.79025556869364 10.779215932449139 0 0 0
6590 242 54 0.0865 3.7064893505630496 12.325377700392595 9.364840362666484 0 0 0
7057 265 61 -0.2355 0.8710757767853526 11.789464705393119 3.84413506198888 0 0 0
7053 265 57 0.0865 1.2852547636411367 12.113866506953801 1.2898414999927574 0 0 0
7632 294 96 0.0865 1.5063053551847445 24.493504735149155 4.843230007870504 1 0 0
1101 1 3 -0.867938 0.9943537456469936 19.805341824629014 10.7800570951796 0 0 0
1188 1 2 1.18556 4.016013441746149 15.962217278900097 10.767671994148428 0 0 0
7233 274 77 0.0865 6.767407607687842 24.79158118580003 11.38700450864961 0 -1 0
7636 294 100 0.0862 2.8498628477889 25.32085077232261 6.90966081072587 1 0 0
7482 287 66 -0.2357 5.24186203721546 25.471788147742213 2.585939697533554 1 -1 0
6585 242 49 -0.1756 5.471904658669565 11.087765552170378 9.390247619341574 0 0 0
1277 1 2 1.18556 7.0581910472419125 15.946693577246764 10.765332679285335 0 0 0
6746 250 50 0.0861 6.802739303055137 12.417174811529915 2.2917909650429054 0 0 0
7052 265 56 0.0865 2.7514884568793545 11.374881230084439 1.915615147484246 0 0 0
7635 294 99 0.0862 3.84022316911325 24.954784331606753 5.500776255726981 1 0 0
6581 242 45 0.0807 6.578507786810017 12.781106892180562 9.91792304287792 0 0 0
7698 297 102 0.0808 6.21192526243165 25.693642721137255 5.507748162998652 0 0 0
6595 242 59 0.0862 2.539011883448374 11.254978591641136 6.355661073618951 0 0 0
7222 274 66 -0.2357 4.442424206404169 25.230963121395465 9.66468340513926 0 -1 0
7058 265 62 0.0808 0.17536862232207198 11.582407444957935 4.655072426374844 0 0 0
7215 273 59 0.0862 5.25778295158942 11.552053726214682 4.128057360386687 0 0 0
7266 276 70 0.0861 0.8688394627300148 24.88987786634743 9.81257588508677 1 -1 0
7060 265 64 0.0806 1.847207994797119 12.03328679363068 4.257025788372251 0 0 0
7481 287 65 0.0807 6.236286474457196 25.6346572478399 2.9952155265937925 1 -1 0
6584 242 48 0.0807 5.217743691159431 12.568909603573678 10.952795146984423 0 0 0
6863 256 47 0.0807 1.5317373041614546 11.124137036667104 10.354906287617473 0 0 0
7223 274 67 0.0807 4.6203706692704225 24.55974241474532 10.510269953241384 0 -1 0
7231 274 75 -0.1761 7.3696624264088335 25.691559922094818 11.256019064208678 0 -1 0
6862 256 46 -0.2357 0.9151692924483553 11.978108243523788 10.636735256617959 0 0 0
7051 265 55 -0.1761 1.7279223405855666 11.173391778387982 1.6115666642779984 0 0 0
7216 273 60 0.0862 4.692063261024252 11.370201915399187 5.785633435680776 0 0 0
7224 274 68 0.0807 4.660246355410936 24.6760289677254 8.750447870553522 0 -1 0
6596 242 60 0.0862 1.6982222704639056 11.994155090928045 7.719462067056715 0 0 0
6589 242 53 0.0865 4.500535639766415 12.126743518754553 7.804832185262604 0 0 0
6582 242 46 -0.2357 6.015717105671918 12.02205926189909 10.453817667043907 0 0 0
7634 294 98 -0.1757 3.0833160834121682 25.634498541075647 5.892663405695491 1 0 0
7483 287 67 0.0807 5.085189590826231 24.40345451924076 2.4183588126845255 1 -1 0
6594 242 58 -0.1757 2.1739732704081516 11.077028247795283 7.367919874288719 0 0 0
7490 287 74 0.0865 2.9748742914535553 25.26947576739728 1.4448398720465903 1 -1 0
7059 265 63 0.0808 0.5257725393282724 12.726457351864154 3.4044272270953195 0 0 0
7210 273 54 0.0865 6.721424600977065 12.136659891189764 6.391229315729405 0 0 0
7221 274 65 0.0807 3.3990511667119696 25.46654167600025 9.460295642610248 0 -1 0
6583 242 47 0.0807 6.8286576237036645 11.696166361262783 11.095773798940993 0 0 0
7208 273 52 -0.1763 7.410995117006151 11.504223034347655 5.828468169787639 0 0 0
7230 274 74 0.0865 7.022215900566014 25.33177428969507 9.155380820488137 0 -1 0
7633 294 97 0.0865 2.138446465862973 25.907692154812693 4.002147857406673 1 0 0
6745 250 49 -0.1756 6.944723603135456 11.684691072009661 1.4948172885163256 0 0 0
7484 287 68 0.0807 4.510596389405801 25.700321579068827 3.361205993894386 1 -1 0
7629 294 93 0.0865 0.37953342796334905 25.885005132133994 6.426914046364557 1 0 0
6864 256 48 0.0807 1.2316211328894342 12.537863135449912 11.514175486850931 0 0 0
1097 1 1 0.997562 0.9887519025849865 18.545245673860837 12.532700528177457 0 0 0
7039 264 63 0.0808 0.15682288537739658 12.343583399606748 16.359892937444886 0 0 0
7759 300 103 0.0808 5.747768968765095 24.078758383132072 19.400027287013824 0 0 0
1102 1 4 -0.884438 0.9705842881606115 15.054707641445464 12.522507188633606 0 0 0
1103 1 4 -0.884438 1.0067836719462024 22.034776745235536 12.54293559505153 0 0 0
1186 1 1 0.997562 4.030498525076848 18.52949317514338 12.531230314649145 0 0 0
1187 1 2 1.18556 2.522161476866785 21.11112895680304 11.66090377793481 0 0 0
7758 300 102 0.0808 6.781277904184268 25.177722843836474 18.60825264696882 0 0 0
1189 1 3 -0.867938 2.502811375765172 17.283802292197137 11.65032571777815 0 0 0
7611 293 95 -0.1761 5.191564892916798 25.4336543873881 16.173821417270744 0 0 0
1191 1 4 -0.884438 4.013047414003097 15.039125639242625 12.521296362282595 0 0 0
1192 1 4 -0.884438 4.048974007237573 22.018844043274676 12.540804725592182 0 0 0
1193 1 1 0.997562 2.5104946058610613 18.529887273764228 15.165965373704205 0 0 0
1194 1 2 1.18556 1.002105510845552 21.1125614543182 14.295593122892585 0 0 0
1195 1 2 1.18556 2.496116369262593 15.962102958944817 13.402355094301614 0 0 0
1196 1 3 -0.867938 0.9823014356002219 17.28309667616503 14.285277059439817 0 0 0
1197 1 3 -0.867938 2.516468133128682 19.791182234373384 13.414240295331744 0 0 0
1198 1 4 -0.884438 2.4930134614959543 15.038717506603652 15.156239593281892 0 0 0
1199 1 4 -0.884438 2.5283231433854736 22.020742819040372 15.175739879580425 0 0 0
1200 1 1 0.997562 0.9903258811003299 18.530869896611954 17.80179759148999 0 0 0
1202 1 2 1.18556 0.976872265285498 15.963621807425678 16.036979595893715 0 0 0
1204 1 3 -0.867938 0.99632425437796 19.791760196946967 16.048700780889206 0 0 0
1205 1 4 -0.884438 0.9725436346635341 15.039790403814013 17.791059478019427 0 0 0
1206 1 4 -0.884438 1.0085842099636753 22.020960353943302 17.810871954738232 0 0 0
1275 1 1 0.997562 7.072799453673651 18.5137990279566 12.530323349345224 0 0 0
1276 1 2 1.18556 5.563957563060934 21.09549416960645 11.659588886360943 0 0 0
7774 301 98 -0.1757 2.298938254057055 25.90488819859021 21.893193748239483 1 0 0
1278 1 3 -0.867938 5.545168874352409 17.2682107200681 11.649003807536257 0 0 0
7296 277 80 0.0862 2.58949023611163 24.517051236417966 14.375654589335435 1 -1 0
1280 1 4 -0.884438 7.054434662924423 15.022628996413864 12.519837007061739 0 0 0
1281 1 4 -0.884438 7.090498129941199 22.004523726407093 12.539379953863705 0 0 0
1282 1 1 0.997562 5.552688959343649 18.513852316364733 15.164782960129976 0 0 0
1283 1 2 1.18556 4.044185026681513 21.09686072630772 14.294603918232605 0 0 0
1284 1 2 1.18556 5.537887495130402 15.946805975003263 13.401073699435619 0 0 0
1285 1 3 -0.867938 4.024729929303493 17.2683047716411 14.284310932118576 0 0 0
1286 1 3 -0.867938 5.557796049000796 19.775816143985235 13.411627618601015 0 0 0
1287 1 4 -0.884438 5.534948480921871 15.023333501449622 15.154909141269393 0 0 0
1288 1 4 -0.884438 5.570499779149097 22.00486273746291 15.174642698726807 0 0 0
1289 1 1 0.997562 4.032472242495804 18.515147420088024 17.799484178098854 0 0 0
1290 1 2 1.18556 2.523617967962242 21.09672710435963 16.9293073039426 0 0 0
1291 1 2 1.18556 4.0188822702598985 15.948028200766332 16.03582480567332 0 0 0
1292 1 3 -0.867938 2.5049308468406144 17.268322286564967 16.919188516921203 0 0 0
1293 1 3 -0.867938 4.03823599865901 19.77617435360052 16.046930043070688 0 0 0
1294 1 4 -0.884438 4.014656429746339 15.023855289506715 17.7897401577878 0 0 0
1295 1 4 -0.884438 4.0500073041603395 22.005098893693116 17.809626786390844 0 0 0
1296 1 1 0.997562 2.512340243319428 18.515074000525978 20.43415940563435 0 0 0
1297 1 2 1.18556 1.0050695272890906 21.098098320181332 19.563977535490338 0 0 0
1298 1 2 1.18556 2.499069366954966 15.947939480112883 18.670980622728063 0 0 0
1299 1 3 -0.867938 0.9842776997456596 17.26919426106081 19.553892860785997 0 0 0
1300 1 3 -0.867938 2.518286372497722 19.776542699910614 18.682063325390697 0 0 0
1301 1 4 -0.884438 2.4940655631127218 15.024418384579048 20.4242158706974 0 0 0
1302 1 4 -0.884438 2.530358638776328 22.005460594564962 20.44487388678182 0 0 0
6932 259 56 0.0865 6.079802210459209 12.318507068881864 13.371594591506538 0 0 0
1305 1 2 1.18556 0.9786369347411017 15.94782002448277 21.305422289297585 0 0 0
1307 1 3 -0.867938 0.998504383581375 19.776763714871976 21.31836442598138 0 0 0
7035 264 59 0.0862 1.221373877807157 11.370744646134446 18.412600434549415 0 0 0
7773 301 97 0.0865 1.271291750936465 24.575540477665157 20.657573594548968 1 0 0
1372 1 2 1.18556 7.085910925196544 21.08116020705916 14.293570235742337 0 0 0
1374 1 3 -0.867938 7.066491585525625 17.25158832974789 14.28187436669826 0 0 0
1378 1 1 0.997562 7.07425011271759 18.49952758085682 17.79894038860056 0 0 0
1379 1 2 1.18556 5.565675644134152 21.081097449442776 16.928540191346396 0 0 0
1380 1 2 1.18556 7.060051158668004 15.931908111876682 16.03419120148533 0 0 0
1381 1 3 -0.867938 5.546790583447889 17.251937516642926 16.917922880586914 0 0 0
1382 1 3 -0.867938 7.080491498693041 19.760052940466313 16.045635224582973 0 0 0
1383 1 4 -0.884438 7.0563809937788 15.008378723257158 17.7883472472212 0 0 0
1384 1 4 -0.884438 7.0919025990369775 21.98924368177888 17.807668166596773 0 0 0
1385 1 1 0.997562 5.554200758535076 18.49952403173613 20.433380492722996 0 0 0
1386 1 2 1.18556 4.045711059777341 21.082346397043526 19.563094781288104 0 0 0
1387 1 2 1.18556 5.5407796588561995 15.932037626423039 18.66897323543947 0 0 0
1388 1 3 -0.867938 4.0267561161346626 17.253810755420766 19.553328520839703 0 0 0
1389 1 3 -0.867938 5.559995274106861 19.76110018415654 18.681582520923378 0 0 0
1390 1 4 -0.884438 5.536649780642681 15.008974195968607 20.423045392508627 0 0 0
1391 1 4 -0.884438 5.572646870649235 21.990092504151857 20.443500439780596 0 0 0
6927 259 51 0.0861 3.194995153086007 11.48652018047786 13.998575449224157 0 0 0
1393 1 2 1.18556 2.526657115222106 21.082282428277413 22.197930505512783 0 0 0
1394 1 2 1.18556 4.020662390192762 15.932576849405649 21.30472471104881 0 0 0
1395 1 3 -0.867938 2.5062962941417672 17.253390949330118 22.18876139905496 0 0 0
1396 1 3 -0.867938 4.040566491542906 19.760897716791273 21.316361847355108 0 0 0
7772 301 96 0.0865 0.6975779459997987 24.54373009270909 22.32059586615534 1 0 0
7030 264 54 0.0865 3.628228990930161 11.599424467586537 18.666046508322115 0 0 0
1475 1 2 1.18556 7.08767873365009 21.06670905731362 19.56152285620135 0 0 0
1477 1 3 -0.867938 7.068135212475448 17.23819854270573 19.55153598007462 0 0 0
7023 264 47 0.0807 6.471450875939413 11.967276102987821 17.225727372391194 0 0 0
1482 1 2 1.18556 5.567697922682331 21.066805875478398 22.197178830365832 0 0 0
1483 1 2 1.18556 7.062667837426423 15.917643113943422 21.302749859596844 0 0 0
1484 1 3 -0.867938 5.548460520639644 17.237348720425814 22.186241191489422 0 0 0
1485 1 3 -0.867938 7.081940746071441 19.745641534054784 21.315371655890722 0 0 0
7613 293 97 0.0865 4.652386237329905 25.212632565792923 15.251730845982959 0 0 0
6933 259 57 0.0865 5.476660549185495 11.79357552465785 14.938196774186666 0 0 0
7620 293 104 0.0806 6.860758186362697 24.793958094477357 13.93346510025893 0 0 0
7037 264 61 -0.2355 1.1719585540090063 11.946728283425301 16.451361523433402 0 0 0
6926 259 50 0.0861 3.422038084294718 11.904338401517474 12.307067539832872 0 0 0
7078 266 62 0.0808 0.00914355608029195 12.865974930481292 21.976583920764956 0 0 0
7617 293 101 -0.2355 7.259639375847586 25.451552108008247 14.707558288038127 0 0 0
7079 266 63 0.0808 1.5496954179643734 12.29245997468101 21.369832170086134 0 0 0
7757 300 101 -0.2355 6.568861992738886 24.76766981021428 19.596735960647628 0 0 0
7612 293 96 0.0865 5.563198052220627 24.490424463759467 16.57683827178589 0 0 0
7290 277 74 0.0865 0.365286112173236 24.591449283256903 15.75541296412926 1 -1 0
7038 264 62 0.0808 1.7042423168325882 12.85944183583191 16.734023802877577 0 0 0
7607 293 91 0.0861 2.463157650566251 25.12652199239161 16.62944726938264 0 0 0
7760 300 104 0.0806 7.449648145392564 24.204483102753453 19.89269767209408 0 0 0
7780 301 104 0.0806 3.468115659018002 24.19328513892541 21.4874309883113 1 0 0
7295 277 79 0.0862 1.6392163378702223 24.72039408840945 12.906708195253028 1 -1 0
7294 277 78 -0.1757 2.1937958573741234 25.252455275385245 13.673130114532759 1 -1 0
7040 264 64 0.0806 1.4992395538627603 11.540961594784353 15.493831858111554 0 0 0
7771 301 95 -0.1761 1.014122499788935 25.20284684826428 21.513137031728125 1 0 0
7606 293 90 0.0861 3.2937088031415427 24.722887614118267 18.131820794507515 0 0 0
7077 266 61 -0.2355 0.7966843399350862 12.131372729197194 22.138970902816 0 0 0
7756 300 100 0.0862 6.238518188844248 25.583653107231346 21.576050836144876 0 0 0
6688 247 52 -0.1763 6.222563850523883 11.820424212052588 22.216622540516532 0 0 0
7605 293 89 -0.1756 3.000667953301497 25.54942721134021 17.48431826265966 0 0 0
7029 264 53 0.0865 4.003120729947759 11.866240198979177 16.969347665644687 0 0 0
6690 247 54 0.0865 6.158865607642717 12.51755997040739 21.377538575223195 0 0 0
6872 256 56 0.0865 0.1532259336286188 11.717735983207705 13.41612323844789 0 0 0
6931 259 55 -0.1761 5.880876095925094 11.444920689344142 13.98979679142503 0 0 0
7028 264 52 -0.1763 3.9329089912842177 11.106059204258298 17.746837429433125 0 0 0
7288 277 72 -0.1763 -0.00586043316800262 25.285800253594743 15.002987432288913 1 -1 0
7021 264 45 0.0807 6.1923108124592305 12.13960363964829 18.953354483979986 0 0 0
7022 264 46 -0.2357 6.359621161303951 11.413216312153063 18.16144307579269 0 0 0
7298 277 82 0.0808 4.092877136093934 25.29927250900019 12.666476055978645 1 -1 0
7777 301 101 -0.2355 3.290694757937496 24.80522521114591 22.371386147553004 1 0 0
6925 259 49 -0.1756 3.4583390708654607 11.08844853326549 13.020976512801075 0 0 0
7754 300 98 -0.1757 6.314762646238237 25.95948107817759 20.556890080106193 0 0 0
1399 1 1 0.997562 2.5141794348705155 18.50098247407131 25.702913367371615 0 0 0
1400 1 2 1.18556 1.0066777395763997 21.082674175071535 24.832694105740476 0 0 0
1401 1 2 1.18556 2.501071260529785 15.933491323567377 23.939068588319714 0 0 0
1402 1 3 -0.867938 0.9865647183276448 17.25501571859485 24.823867543468648 0 0 0
1403 1 3 -0.867938 2.520449316135256 19.761934183690688 23.95132442241904 0 0 0
1404 1 4 -0.884438 2.4965976027367067 15.009723446011561 25.69308105355502 0 0 0
1405 1 4 -0.884438 2.5317082910365665 21.991826005422947 25.713664300824906 0 0 0
1406 1 1 0.997562 0.993901503497178 18.50060349850789 28.337624467523398 0 0 0
1408 1 2 1.18556 0.9807360198315409 15.933495730533721 26.5742963627181 0 0 0
1410 1 3 -0.867938 0.9997224571486444 19.762968631044505 26.586078423270568 0 0 0
1411 1 4 -0.884438 0.976478169488708 15.010178573947316 28.328197464745948 0 0 0
1412 1 4 -0.884438 1.0119831005050834 21.99178183950728 28.34824705974972 0 0 0
1488 1 1 0.997562 5.556117198044103 18.485146294811823 25.70224372480436 0 0 0
1489 1 2 1.18556 4.04868426897659 21.066679633795683 24.831794913219248 0 0 0
1490 1 2 1.18556 5.542619821771273 15.917530263957259 23.93714648533371 0 0 0
1491 1 3 -0.867938 4.028821579230996 17.239369892549533 24.821324507757517 0 0 0
1492 1 3 -0.867938 5.561974051704526 19.745904754259488 23.950556107723042 0 0 0
1493 1 4 -0.884438 5.538700938328738 14.993856173469265 25.69227005363504 0 0 0
1494 1 4 -0.884438 5.5743887598257205 21.976157188870356 25.71207623364293 0 0 0
1495 1 1 0.997562 4.036039340608399 18.485331409631687 28.336929732544693 0 0 0
1496 1 2 1.18556 2.5288237683957213 21.06824088154118 27.46644650964112 0 0 0
1497 1 2 1.18556 4.022840103544834 15.917686174101709 26.572180274846517 0 0 0
1498 1 3 -0.867938 2.5082888394654037 17.23902422182473 27.456186971754978 0 0 0
1499 1 3 -0.867938 4.041631880757799 19.74725916732773 26.585054121231696 0 0 0
1500 1 4 -0.884438 4.018615360876706 14.994060860109416 28.327449181947863 0 0 0
1501 1 4 -0.884438 4.053687819082471 21.976016621004227 28.347159095452895 0 0 0
1502 1 1 0.997562 2.515942305012276 18.486253307574188 30.971880120495264 0 0 0
1503 1 2 1.18556 1.0088047704247862 21.068196149768198 30.10134899197718 0 0 0
1504 1 2 1.18556 2.5027410954381106 15.918982847585648 29.206997211975516 0 0 0
1505 1 3 -0.867938 0.988893149538501 17.239979907174728 30.091817879536098 0 0 0
1506 1 3 -0.867938 2.5221966074059687 19.747278639381072 29.220470368833812 0 0 0
1507 1 4 -0.884438 2.4978963345509415 14.995842046578314 30.961987038513758 0 0 0
1508 1 4 -0.884438 2.534077540593781 21.97737368643433 30.98225418242578 0 0 0
7811 303 95 -0.1761 1.5712683095853615 24.950366137770903 27.413481218499566 0 0 0
1511 1 2 1.18556 0.9824092787374549 15.919062166659232 31.84315329442558 0 0 0
1513 1 3 -0.867938 1.002516840289126 19.747659846301865 31.854312190281313 0 0 0
1578 1 2 1.18556 7.089629980360949 21.05211946438639 24.82980243052156 0 0 0
1580 1 3 -0.867938 7.070377135547069 17.223581028732028 24.820336234841168 0 0 0
1584 1 1 0.997562 7.078152161446733 18.46927878073338 28.335025730899357 0 0 0
1585 1 2 1.18556 5.57065328237026 21.052445601544417 27.464429732637647 0 0 0
1586 1 2 1.18556 7.064646224452607 15.902300868212405 26.571011371218585 0 0 0
1587 1 3 -0.867938 5.550352322173323 17.223366094309686 27.45517768938993 0 0 0
1588 1 3 -0.867938 7.083334121695343 19.730848960837008 26.584561933152337 0 0 0
1589 1 4 -0.884438 7.059741186218731 14.978382107767702 28.32620983618751 0 0 0
1590 1 4 -0.884438 7.0957937407640985 21.960048008497044 28.345646180335454 0 0 0
1591 1 1 0.997562 5.558147977946384 18.4705967479246 30.969553355472893 0 0 0
1592 1 2 1.18556 4.050569995860825 21.052600505906973 30.099698288816764 0 0 0
1593 1 2 1.18556 5.544527469352012 15.90329545917697 29.20634231122473 0 0 0
1594 1 3 -0.867938 4.029859305761194 17.224211150635178 30.089906020547886 0 0 0
1595 1 3 -0.867938 5.563976417882529 19.731416103511002 29.21926564542811 0 0 0
1596 1 4 -0.884438 5.540052474196701 14.979554736181168 30.960935736830447 0 0 0
1597 1 4 -0.884438 5.576126353947688 21.961035153624383 30.98064386208864 0 0 0
7080 266 64 0.0806 1.3473860764662502 12.440128951551477 23.02464034520518 0 0 0
1599 1 2 1.18556 2.53027461226319 21.053655922360843 32.73517595562864 0 0 0
1600 1 2 1.18556 4.024709419739848 15.903643795689225 31.84084956440973 0 0 0
1601 1 3 -0.867938 2.5105897567409072 17.225246658408064 32.72509179431165 0 0 0
1602 1 3 -0.867938 4.043992012316709 19.73283254496559 31.8540964705731 0 0 0
1681 1 2 1.18556 7.092469725582368 21.03649190271995 30.098750084423788 0 0 0
1683 1 3 -0.867938 7.072378971852931 17.209328580102124 30.08878302097641 0 0 0
7375 281 79 0.0862 5.4820646164778575 25.55047119039642 24.879227798041597 0 -1 0
1688 1 2 1.18556 5.572306794841475 21.038043342013847 32.73324289198902 0 0 0
1689 1 2 1.18556 7.066794698762785 15.888019851638354 31.840128195207736 0 0 0
1690 1 3 -0.867938 5.552635656006808 17.20878284735809 32.723196306808624 0 0 0
1691 1 3 -0.867938 7.08605048661123 19.71719471277857 31.851331093961186 0 0 0
6916 258 60 0.0862 2.3186844237052844 11.606211963259948 26.331617278973987 0 0 0
6915 258 59 0.0862 3.728645883942197 11.654311111423127 25.281160536464512 0 0 0
1397 1 4 -0.884438 4.016431557793797 15.009550791721523 23.058922485173785 0 0 0
4818 153 42 0.0808 6.847464200914751 24.080876313663605 32.09341218493468 0 0 0
4761 151 25 0.0807 2.0303670788909214 24.08711927609147 32.66894819648055 0 -1 0
7364 281 68 0.0807 5.524424886295059 24.756163963805804 30.498514175578393 0 -1 0
6902 258 46 -0.2357 6.056386350845429 11.384799162107448 30.09674885751385 0 0 0
5117 168 41 -0.2355 1.7819373621926535 12.656519587537574 32.9702464272574 0 0 0
7812 303 96 0.0865 2.2150692002766044 24.11590698184826 27.688749470154374 0 0 0
1486 1 4 -0.884438 7.058292311768392 14.994422869386032 23.057590594879652 0 0 0
7369 281 73 0.0865 4.781434445022846 25.069638524614664 27.391217974475317 0 -1 0
7147 270 51 0.0861 1.684124768843104 11.782052028332448 29.34484491738995 1 0 0
1392 1 1 0.997562 4.034298242770436 18.500668083378628 23.068271970320414 0 0 0
7376 281 80 0.0862 7.108633900751844 25.2786376866709 25.490540322387744 0 -1 0
1308 1 4 -0.884438 0.9747134475663143 15.024253340881026 23.060660708514195 0 0 0
6903 258 47 0.0807 5.439556109783447 12.098294520529173 30.645989903399194 0 0 0
7778 301 102 0.0808 2.8556071548892445 24.195805675244973 23.16423693640699 1 0 0
1309 1 4 -0.884438 1.0105135032040988 22.00601815707463 23.079953858339465 0 0 0
5119 168 43 0.0808 0.9728744340422996 12.866821228077054 32.269297107196024 0 0 0
6908 258 52 -0.1763 4.396334238386484 11.273738217570525 28.115135789833587 0 0 0
7145 270 49 -0.1756 1.0371076438699947 11.065838491594157 29.849164189817525 1 0 0
7815 303 99 0.0862 2.2740555799204825 24.98835149524469 25.407421836292 0 0 0
1487 1 4 -0.884438 7.094315511024751 21.975021469612766 23.076599297394246 0 0 0
1303 1 1 0.997562 0.9920692133387093 18.515546563553052 23.069239521571063 0 0 0
7153 270 57 0.0865 0.47947505709906874 12.20750436868857 27.40929474524263 1 0 0
4764 151 28 0.0807 3.46349117244665 25.054261335766054 32.602038485834576 0 -1 0
6685 247 49 -0.1756 4.825249087143647 11.305607524085875 22.575448670591655 0 0 0
6983 262 47 0.0807 6.87814759471161 11.728168648360155 25.74323900395613 0 0 0
7813 303 97 0.0865 0.6261955869232695 24.53638076158398 27.061828869166963 0 0 0
7363 281 67 0.0807 4.188946318868698 25.877745853661636 30.837901651108563 0 -1 0
4817 153 41 -0.2355 6.542327722661638 24.30155291943712 33.11785457050254 0 0 0
6689 247 53 0.0865 6.602552190113544 12.37452623558866 23.07599598366273 0 0 0
1398 1 4 -0.884438 4.052042960990515 21.990066775009854 23.078359678837298 0 0 0
7806 303 90 0.0861 1.294246685328478 24.26454593365974 30.062864995899844 0 0 0
7368 281 72 -0.1763 5.64832174282028 25.656206754172118 27.70874261201608 0 -1 0
1481 1 1 0.997562 7.076352585016305 18.48468854058049 23.066190899646866 0 0 0
5118 168 42 0.0808 2.6109848119191237 12.745825923442204 32.26981121452072 0 0 0
6910 258 54 0.0865 3.5663405071803407 11.81616758984551 28.55939686522535 0 0 0
7361 281 65 0.0807 4.149681768072863 24.738323523565143 29.477050393940477 0 -1 0
7808 303 92 -0.1763 1.3148808415233042 25.862350777372676 28.634928420807082 0 0 0
4883 157 27 0.0807 6.824907836292063 12.862310255833485 33.00457925280359 0 0 0
5120 168 44 0.0806 1.7988810917680378 11.600469038003395 33.2553233186038 0 0 0
7370 281 74 0.0865 6.511823708205753 24.997440559959674 27.712686243981658 0 -1 0
6909 258 53 0.0865 5.06300734571487 12.001283182333587 27.648598811855233 0 0 0
7805 303 89 -0.1756 0.7035590667062933 25.149041937438234 29.84694920408534 0 0 0
7362 281 66 -0.2357 4.786215243892086 25.41928194434494 30.046986077008683 0 -1 0
6686 247 50 0.0861 4.208413059449951 12.195856367683266 22.67575403223348 0 0 0
6904 258 48 0.0807 6.748267802303188 11.925344750875391 29.443132049567215 0 0 0
4819 153 43 0.0808 5.8135250142177775 25.103846043637667 32.99012354885876 0 0 0
7146 270 50 0.0861 0.35249027540703487 11.624737537215408 30.487453514316982 1 0 0
4884 157 28 0.0807 5.40905462379643 13.912422095981421 33.277968560319515 0 0 0
4762 151 26 -0.2357 3.0149911759003105 24.206898166906043 33.124981846008886 0 -1 0
7779 301 103 0.0808 4.1482003635551274 25.273332968842503 22.858507057810368 1 0 0
7814 303 98 -0.1757 2.1316315256399694 25.756641243778976 26.168375132635024 0 0 0
4763 151 27 0.0807 3.646290472312777 23.400471935737805 32.755604340447974 0 -1 0
6135 219 39 0.0862 5.188794293180105 21.204040508264207 40.84382240257435 0 0 0
5296 177 40 0.0862 3.730612151075623 18.037704771457538 41.35744359193367 0 0 0
4767 151 31 0.0861 2.359466235518464 23.720892187400448 35.1215088976455 0 -1 0
4765 151 29 -0.1756 2.8499844064443742 24.551189886747284 34.613472966452406 0 -1 0
4885 157 29 -0.1756 6.490744797814443 13.323037261751038 35.06959094872465 0 0 0
5107 168 31 0.0861 2.6802541810142335 12.628232443351639 38.2098508546286 0 0 0
4888 157 32 -0.1763 7.2272567135213315 14.650770876026323 34.962951936640906 0 0 0
4772 151 36 0.0865 2.7430822966384456 25.785697494490055 36.86577945963246 0 -1 0
5033 164 37 0.0865 -0.004951394333559067 24.045698601883142 34.668106617860595 1 -1 0
6134 219 38 -0.1757 4.1621859809077835 21.41238794264526 41.15240292043655 0 0 0
5284 177 28 0.0807 3.8505549829438417 15.814684964435667 35.816843971074206 0 0 0
6140 219 44 0.0806 4.2165199967528215 20.037252425626818 42.94076982401677 0 0 0
5278 176 42 0.0808 6.813290175299099 20.824591435238208 38.09542436974535 0 0 0
5262 176 26 -0.2357 1.0032569954839516 21.133447190530955 35.584527149771574 0 0 0
4393 132 37 0.0865 7.029869704936054 12.185836098316821 40.10283276349863 0 0 0
5295 177 39 0.0862 3.5396810937953864 16.6442783056967 42.413297767944314 0 0 0
5276 176 40 0.0862 4.412230344020246 21.36959332027997 37.949995055334846 0 0 0
6241 225 25 0.0807 6.031971235352625 24.651991756555546 43.52298937072013 0 -1 0
5265 176 29 -0.1756 2.3683210330365396 20.467336388944066 35.817199865995576 0 0 0
5102 168 26 -0.2357 3.961563658192962 11.127322472458669 37.44901287380165 0 0 0
4272 126 36 0.0865 7.065132605860016 23.14327659982909 40.92609350678127 0 0 0
5271 176 35 -0.1761 4.923701195411338 20.712764257625857 36.14810092275662 0 0 0
5300 177 44 0.0806 6.183167572383853 16.62190528119515 42.32607200245828 0 0 0
4388 132 32 -0.1763 7.389367413302849 14.089785420665985 41.106627458279526 0 0 0
5113 168 37 0.0865 3.587754003145399 12.72321607223524 34.951453572561455 0 0 0
5282 177 26 -0.2357 4.21496020919953 16.495996403819923 36.58842996234863 0 0 0
4462 136 26 -0.2357 1.889746642786592 14.013606856924053 42.80942559904682 1 0 0
5999 212 43 0.0808 5.337165272863166 14.71105418716357 44.014508352617646 0 0 0
5116 168 40 0.0862 0.8040828319879076 13.745538829722019 34.56992558509719 0 0 0
5298 177 42 0.0808 5.638961716963893 18.047289797870974 42.9629362141386 0 0 0
1598 1 1 0.997562 4.037943669861613 18.470683049159067 33.60494894067697 0 0 0
4391 132 35 -0.1761 6.441572572556639 12.97716843252465 40.56283821671672 0 0 0
4476 136 40 0.0862 0.011237734970068459 13.261130052473373 38.108316265482465 1 0 0
6126 219 30 0.0861 0.5774610381984157 23.50378998988048 41.1035676269655 0 0 0
4887 157 31 0.0861 7.100110939165917 12.455833621439982 35.30782944902027 0 0 0
6243 225 27 0.0807 4.24537882143563 25.02476912233394 43.72869878084289 0 -1 0
4473 136 37 0.0865 1.162034384336552 13.463075614784387 40.12922175962614 1 0 0
5561 191 25 0.0807 2.6204548164730377 18.440085697809984 44.05077643466343 0 0 0
6122 219 26 -0.2357 1.3553397896237795 22.86033451595556 39.090514006770775 0 0 0
5281 177 25 0.0807 5.23162466909859 16.75657776886328 36.2968560969605 0 0 0
5108 168 32 -0.1763 1.9418520845832352 12.031457028119428 36.158050535092805 0 0 0
6136 219 40 0.0862 3.4982148784275444 20.781822575442792 40.56586109106509 0 0 0
4768 151 32 -0.1763 4.005351009744717 24.916083269429333 35.49261519605465 0 -1 0
4773 151 37 0.0865 3.12040933860374 24.10333026240542 37.242649946635574 0 -1 0
4472 136 36 0.0865 1.1357035364514567 15.103313949974092 39.5028740690901 1 0 0
5268 176 32 -0.1763 3.624496613587429 21.326029188284355 35.5830568481602 0 0 0
5030 164 34 0.0865 0.3233852189325911 24.747302987335207 36.698757527981414 1 -1 0
6173 221 37 0.0865 0.7617270432920963 17.026744104282656 38.456961381828805 1 0 0
4771 151 35 -0.1761 3.540403598318119 25.04122974394987 36.88019543043034 0 -1 0
4780 151 44 0.0806 6.462285210767267 24.60326335345114 37.00577283349927 0 -1 0
4779 151 43 0.0808 6.582188829503002 24.667123514966917 38.6586707294213 0 -1 0
5279 176 43 0.0808 6.523762404676171 19.057999061621675 37.81978179106784 0 0 0
4466 136 30 0.0861 0.3564746368863451 15.423366652779427 43.31025635887978 1 0 0
5283 177 27 0.0807 3.5292016268308535 17.339795621965585 36.61821521257811 0 0 0
6129 219 33 0.0865 2.673502102497423 23.454189282522343 42.31163553259754 0 0 0
5285 177 29 -0.1756 4.1803565326230485 15.757967254689877 37.923525178048486 0 0 0
6179 221 43 0.0808 0.284656240023005 15.962778076750526 34.85385106390143 1 0 0
5287 177 31 0.0861 4.876831249164348 14.9278922421589 37.8418225050261 0 0 0
5288 177 32 -0.1763 4.519947845119097 16.71500683427333 39.13237180687912 0 0 0
5289 177 33 0.0865 3.9583550932126363 17.649922692323646 39.081560807884735 0 0 0
5290 177 34 0.0865 5.577507816631035 16.963981361456575 39.087442383714624 0 0 0
5291 177 35 -0.1761 4.054656380926137 16.066909551703176 40.417771920245166 0 0 0
6177 221 41 -0.2355 0.8140038965259356 16.35733673492487 35.72186742088252 1 0 0
4396 132 40 0.0862 6.35243294049756 12.016879309998334 42.49909431783288 0 0 0
5264 176 28 0.0807 0.9814421535323756 21.793558088004225 34.71924331829811 0 0 0
4889 157 33 0.0865 6.5130490302921915 15.46212595920925 34.81868955933861 0 0 0
5110 168 34 0.0865 1.9021243737449522 11.123564431086388 35.553048722074905 0 0 0
5115 168 39 0.0862 2.058203918902755 14.62580650921904 33.69921716532336 0 0 0
6139 219 43 0.0808 4.637166324815664 21.697334172229425 43.215063430226316 0 0 0
4389 132 33 0.0865 6.694243962795715 14.692779383599234 41.68980471040651 0 0 0
5269 176 33 0.0865 3.402078336302457 22.262211820119123 36.092890943806296 0 0 0
5967 211 31 0.0861 1.0242420061799824 22.91746276412618 43.5478352716675 0 0 0
5105 168 29 -0.1756 2.5673907502431454 11.765228043231788 37.55054583207949 0 0 0
5112 168 36 0.0865 2.964118584473328 13.967301877843163 36.03748599494903 0 0 0
4200 122 44 0.0806 1.7647494973974347 25.176178900681492 43.106190373213735 1 -1 0
5261 176 25 0.0807 1.0529249456901146 21.85214589548394 36.398203289533555 0 0 0
4770 151 34 0.0865 4.719209842533603 24.0898865835261 35.45958688866024 0 -1 0
6164 221 28 0.0807 1.3498676500910447 17.676861963552973 40.58216039615385 1 0 0
6138 219 42 0.0808 2.920108522777849 21.175458896092767 42.81181067085074 0 0 0
4769 151 33 0.0865 4.512585718232152 25.804570800367323 35.10958250575117 0 -1 0
4461 136 25 0.0807 2.5489231667600794 13.726482507960313 41.98993290996003 1 0 0
5275 176 39 0.0862 4.05294596561354 19.646062602893412 37.873253950279064 0 0 0
6123 219 27 0.0807 2.146601196933749 22.184832903457174 38.75561152151399 0 0 0
4398 132 42 0.0808 4.029646632791013 11.540757702893265 40.517409346032906 0 0 0
4882 157 26 -0.2357 5.959284006484633 13.042992426014049 33.64302192483383 0 0 0
5111 168 35 -0.1761 2.6750248292490713 13.159766674216405 35.36482566687237 0 0 0
6172 221 36 0.0865 1.611050658673374 18.238436592127336 37.51208383317323 1 0 0
4465 136 29 -0.1756 0.9375959900285507 15.15513601522235 42.43111875301813 1 0 0
6133 219 37 0.0865 4.7382659366742725 23.441019419192653 41.47955657274881 0 0 0
6131 219 35 -0.1761 4.017305290079278 22.897245285451156 40.86789561592376 0 0 0
5273 176 37 0.0865 5.740419024077161 21.427217587761046 36.04084878036592 0 0 0
5277 176 41 -0.2355 6.111119836859646 19.9948692563243 38.18514039443339 0 0 0
4395 132 39 0.0862 4.969220807567837 13.074157366513582 42.237474812775815 0 0 0
5266 176 30 0.0861 2.328242086472049 20.35137401543069 36.90376411014043 0 0 0
5109 168 33 0.0865 0.9187494411507348 12.315336137858615 36.398633934797694 0 0 0
4778 151 42 0.0808 5.744313071620314 23.352052813445503 38.07633497911255 0 -1 0
4886 157 30 0.0861 5.633114884291839 13.322369583700993 35.744842707744766 0 0 0
4774 151 38 -0.1757 4.6060759166368435 25.37392637358576 37.93089436707891 0 -1 0
6171 221 35 -0.1761 0.6229352975936221 17.864789174088706 37.77658997390025 1 0 0
5292 177 36 0.0865 3.000994667024812 15.839390292132725 40.28384275813428 0 0 0
5270 176 34 0.0865 3.7327505970316484 21.546867790821214 34.5213939400984 0 0 0
6121 219 25 0.0807 0.4575391373644948 22.357535563299386 38.72293106838368 0 0 0
4464 136 28 0.0807 2.4056048688682887 14.056871755829341 43.767679585082654 1 0 0
1509 1 1 0.997562 0.9972133308154788 18.48613778412366 33.606692063764605 0 0 0
6130 219 34 0.0865 2.7298112552135287 24.592010302924432 40.968020981274385 0 0 0
4394 132 38 -0.1757 5.6194674446197554 12.346436211418844 41.75796243960699 0 0 0
4766 151 30 0.0861 2.1734712548880717 25.407627790480387 34.651842781197374 0 -1 0
4467 136 31 0.0861 1.5334506688264573 16.021279933376483 42.14569779497977 1 0 0
5297 177 41 -0.2355 5.548449192093809 17.4640562054983 42.049589004049004 0 0 0
6128 219 32 -0.1763 2.6855699549224243 23.534216358265564 41.224208963378125 0 0 0
6180 221 44 0.0806 0.9357496866528382 15.398218368660013 36.224838878250026 1 0 0
5272 176 36 0.0865 5.182314024973603 19.8273956783698 35.56593234141639 0 0 0
5293 177 37 0.0865 4.576500022600807 15.131681025848723 40.62577860252191 0 0 0
5103 168 27 0.0807 4.655790190761056 11.751796824006778 36.888815746064125 0 0 0
6125 219 29 -0.1756 1.381366192493841 22.93178395890761 40.6402287561263 0 0 0
6127 219 31 0.0861 1.3559055639515514 21.925710557535528 41.06712369988062 0 0 0
6137 219 41 -0.2355 3.989519698202601 21.056045282116653 42.622961268444755 0 0 0
5280 176 44 0.0806 5.986617102393217 19.965762472478055 39.26623913821153 0 0 0
1687 1 1 0.997562 7.080118086597361 18.455118194627957 33.603743891886 0 0 0
6178 221 42 0.0808 1.798456580279572 16.710057252848966 35.43555671825196 1 0 0
6166 221 30 0.0861 0.20064977138948584 20.365845301623022 40.117179616652045 1 0 0
4439 134 43 0.0808 3.1450939615740796 11.762500864754525 43.69603631630355 1 0 0
4881 157 25 0.0807 5.2594998223125025 12.21976482554701 33.52286334429772 0 0 0
5299 177 43 0.0808 6.026754637158632 18.0603459952457 41.27689189431587 0 0 0
4196 122 40 0.0862 0.29774811282976954 25.723045655683883 41.41983401206683 1 -1 0
6124 219 28 0.0807 1.4097353342640633 23.841434889613385 38.6237649246746 0 0 0
5294 177 38 -0.1757 4.141377409025841 17.063290058719193 41.60761043773178 0 0 0
5267 176 31 0.0861 2.3392777588508644 19.473407576921055 35.37358983144336 0 0 0
4463 136 27 0.0807 1.3591775463702767 13.06394093745717 42.78754844472255 1 0 0
4392 132 36 0.0865 5.801912492399157 13.409732165842588 39.79216936789443 0 0 0
6132 219 36 0.0865 4.258739728486898 23.096335575393496 39.820584392633734 0 0 0
5286 177 30 0.0861 3.1733066108515153 15.340111035153944 38.01451478861236 0 0 0
6250 225 34 0.0865 5.9733116538302555 25.710134686803315 41.296726304441066 0 -1 0
4777 151 41 -0.2355 5.853667611249128 24.416638836839322 37.887927475842446 0 -1 0
5274 176 38 -0.1757 4.79644691556457 20.401500255624125 37.62880484112123 0 0 0
6167 221 31 0.0861 1.7425170990109242 19.748428511656385 39.54057723703225 1 0 0
6165 221 29 -0.1756 0.6954022525556662 19.494173136233968 39.6852899763717 1 0 0
6163 221 27 0.0807 1.1825896260565794 18.924388825400264 41.77314638399734 1 0 0
5114 168 38 -0.1757 1.808258567950683 13.661910903009675 34.144913815050195 0 0 0
6162 221 26 -0.2357 0.7176556909817958 18.50994577203751 40.87794260829947 1 0 0
4471 136 35 -0.1761 0.5221590982735217 14.324446657436319 39.95038777671814 1 0 0
6242 225 26 -0.2357 5.277656888216585 25.36199159102335 43.86055167341878 0 -1 0
4278 126 42 0.0808 6.774992399540693 22.288849757345844 43.68572079175533 0 0 0
4775 151 39 0.0862 4.230162108098133 25.408047216460645 38.95650880687082 0 -1 0
4280 126 44 0.0806 6.899875545728654 20.671216011079853 42.91362718471989 0 0 0
4397 132 41 -0.2355 4.751091856244628 11.177186572363116 41.25105045345034 0 0 0
4892 157 36 0.0865 7.484906228813042 14.601462162630863 37.054721322610014 0 0 0
6338 229 42 0.0808 7.124888345435431 11.295933479728001 37.48568362467944 0 0 0
5975 211 39 0.0862 0.4264665277592362 18.651764870594494 43.80193067072623 0 0 0
4277 126 41 -0.2355 7.451011155456706 21.548958517129062 43.260639992728855 0 0 0
4898 157 42 0.0808 7.21417887138938 17.59963775860731 35.80546642523192 0 0 0
4387 132 31 0.0861 7.391804294312374 15.172954634439119 39.337583394051826 0 0 0
4816 153 40 0.0862 7.311757737013223 25.369424596231358 34.83713483481949 0 0 0
6174 221 38 -0.1757 -0.022519816483001165 17.308601809180058 36.47564618875262 1 0 0
5263 176 27 0.0807 0.18047339116343153 20.466720080463833 35.83351615788434 0 0 0
5106 168 30 0.0861 1.9546564941319788 11.028946393963519 38.07195027459422 0 0 0
4443 135 27 0.0807 2.0386577301354314 11.00226593086887 40.99083482370287 1 0 0
4433 134 37 0.0865 0.5067071841820167 11.34721739736583 44.278095629647055 1 0 0
4820 153 44 0.0806 5.931150196921059 23.471892897751285 33.4762164974464 0 0 0
5575 191 39 0.0862 6.584457644320616 20.793984584101757 47.1032244294092 0 0 0
5241 175 25 0.0807 4.172862843399431 12.14528280867371 53.351417220530806 0 0 0
5981 212 25 0.0807 4.121205264944331 12.658341011554578 50.55925729328779 0 0 0
5989 212 33 0.0865 5.105274379037183 14.731285494393395 49.01301008005496 0 0 0
4342 130 26 -0.2357 2.1500641636185653 22.862227709581664 49.650279061739816 0 0 0
5571 191 35 -0.1761 4.442697758498523 20.500848606652127 47.509097363068484 0 0 0
6461 236 25 0.0807 5.807635782360059 24.550646833608624 50.31009343176243 0 0 0
5491 187 35 -0.1761 5.271880969449763 20.918926954009585 52.992934703817056 0 -1 0
5479 186 43 0.0808 3.8732088484120535 25.21725757911665 46.85319565193171 0 -1 0
5782 202 26 -0.2357 2.0021689742091775 22.166552489250467 55.113686814779335 1 0 0
5978 211 42 0.0808 0.07401970195633462 18.890444518011027 46.229385106436155 0 0 0
5984 212 28 0.0807 2.694242820965426 13.575523335500307 50.21277172184434 0 0 0
5576 191 40 0.0862 5.9116824185738865 21.81408807218918 48.37305628127102 0 0 0
4861 156 25 0.0807 3.114158757348977 17.386565229924507 51.00127651305445 1 0 0
3425 84 9 -0.1756 0.3395490908148861 15.089423732662054 47.578092365773365 0 0 -1
5242 175 26 -0.2357 3.256641184228269 12.718948579173103 53.50259030148749 0 0 0
5964 211 28 0.0807 3.101302679978787 23.08501424812844 44.80587763137609 0 0 0
5324 179 28 0.0807 5.196687548103604 17.70711603612934 49.234159518474605 0 0 0
4344 130 28 0.0807 3.1602191480435784 23.26617233853265 49.70777077639908 0 0 0
6000 212 44 0.0806 6.8933981721902455 14.064113699864912 44.385973969077334 0 0 0
5996 212 40 0.0862 6.582188986508965 14.365360331965338 46.76844430435014 0 0 0
3912 108 16 0.0865 6.987766264212828 22.993064616024814 54.94019823457014 0 -1 -1
5785 202 29 -0.1756 1.2718331432085268 21.481196945835197 53.95481724083046 1 0 0
5988 212 32 -0.1763 4.286039742124982 14.608772668507816 48.305508129451674 0 0 0
5570 191 34 0.0865 5.0785822343832185 19.37312285502572 45.75392894449448 0 0 0
5485 187 29 -0.1756 3.828725877551171 18.779025076724736 53.39770101662439 0 -1 0
5720 198 44 0.0806 4.897143444782347 25.629150554863273 54.010284808844574 1 0 0
3421 84 5 0.0807 0.3973308114509697 14.047098416911126 49.38406074620793 0 0 -1
5493 187 37 0.0865 6.158270325448078 20.361595274965577 53.29531913325992 0 -1 0
5495 187 39 0.0862 6.257148396838418 22.82187687351214 52.68624048442855 0 -1 0
4346 130 30 0.0861 0.339980621536546 23.07008161192935 50.588916280413 0 0 0
4436 134 40 0.0862 1.9177452695577533 12.419460330033917 45.905732236343624 1 0 0
5970 211 34 0.0865 1.7320599867605617 20.80217507721038 44.7064714005495 0 0 0
5499 187 43 0.0808 6.217904403691305 20.873415126890134 50.373499664644065 0 -1 0
5321 179 25 0.0807 6.101555069846619 19.08710079815546 49.42682869756607 0 0 0
5489 187 33 0.0865 3.279283641824436 20.482285355251946 52.234312816727744 0 -1 0
5572 191 36 0.0865 3.6343935916651384 21.185406484358914 47.7498326469351 0 0 0
6366 231 30 0.0861 0.1264824899513773 12.037643558162408 50.3050301911486 1 0 0
5712 198 36 0.0865 1.754744414544369 25.21696683426172 53.350878331525486 1 0 0
5246 175 30 0.0861 4.171510178148499 14.634651479934508 54.13891786173537 0 0 0
5961 211 25 0.0807 2.0744141814816213 23.20469347907192 46.302018534675724 0 0 0
5498 187 42 0.0808 6.891587920177688 22.527599671719923 50.38761714775086 0 -1 0
5478 186 42 0.0808 4.003946690335415 25.415433483428977 48.602701636868744 0 -1 0
4865 156 29 -0.1756 1.453670874149503 18.700532085614377 50.42845671587541 1 0 0
5565 191 29 -0.1756 3.0321929391570954 18.78964795163048 46.273482391389564 0 0 0
5574 191 38 -0.1757 5.7004557234721736 21.354637199060182 47.40470929776545 0 0 0
5254 175 38 -0.1757 0.0020988931915333353 15.868834809841577 52.68847340311406 0 0 0
5563 191 27 0.0807 2.2202138549104657 17.02214517549044 45.1240792679026 0 0 0
5564 191 28 0.0807 3.845171114764575 17.452037395408077 44.90794330906312 0 0 0
4348 130 32 -0.1763 0.7884773763017309 25.125175668114125 50.01640391274983 0 0 0
3775 101 19 0.0862 6.0258223525284595 13.362494742182951 53.15217812818511 0 0 -1
5327 179 31 0.0861 7.226109713935172 16.271552721443648 49.05725461614497 0 0 0
5480 186 44 0.0806 2.4566512722423877 25.627027970924587 47.73133553413742 0 -1 0
5487 187 31 0.0861 3.549657845101982 19.18050636085872 54.375688288535734 0 -1 0
5995 212 39 0.0862 5.346147334520012 13.317683962500434 46.068977952117564 0 0 0
4870 156 34 0.0865 1.3483183213197634 19.598607502676135 48.44214751638951 1 0 0
3422 84 6 -0.2357 0.0595486196977515 13.80969049657744 48.37156604948322 0 0 -1
3776 101 20 0.0862 6.912988232795363 12.358073130222888 52.01155787961733 0 0 -1
3427 84 11 0.0861 1.3373065438481193 15.51333622721081 47.64619428544313 0 0 -1
4341 130 25 0.0807 1.8021578658451765 22.77271065948971 48.61994019067223 0 0 0
5253 175 37 0.0865 0.7376593785212786 13.948593512976252 52.76062464730556 0 0 0
5577 191 41 -0.2355 5.6156288552654425 22.5696654704459 46.46731688231184 0 0 0
4345 130 29 -0.1756 1.2324711310893743 23.701046435225475 50.55115412621452 0 0 0
5993 212 37 0.0865 4.682882075560008 16.187502615744148 47.01172969801911 0 0 0
5569 191 33 0.0865 3.8458574209069756 20.594783838159504 45.441613623923246 0 0 0
4867 156 31 0.0861 1.7991516189570531 19.650117455720164 50.83510654478494 1 0 0
4347 130 31 0.0861 1.6923146510902098 23.681838432540328 51.53452017599689 0 0 0
5968 211 32 -0.1763 0.7608198902364612 21.23499633222819 44.93781164246932 0 0 0
5250 175 34 0.0865 2.0432482241925354 14.803675310930487 54.83334245146206 0 0 0
5991 212 35 -0.1761 4.52582763792059 15.11693197873796 46.89807798723767 0 0 0
3778 101 22 0.0808 5.994998302497642 14.307230641100485 50.96892900979875 0 0 -1
3777 101 21 -0.2355 6.827543815130708 14.477092291820092 51.655786485058265 0 0 -1
5875 206 39 0.0862 6.811276961102922 11.741807526048373 46.20238742172012 0 0 0
4434 134 38 -0.1757 2.1921353640956953 11.394373068773522 45.66444979918365 1 0 0
5962 211 26 -0.2357 2.154351144922837 23.423021659823796 45.235443206024556 0 0 0
5484 187 28 0.0807 5.720471123737755 18.369224313868976 54.134577809610256 0 -1 0
5486 187 30 0.0861 2.978831051214837 18.212730834621034 53.00964417150916 0 -1 0
5781 202 25 0.0807 3.0519979849842636 21.866659213210177 55.10227598668664 1 0 0
4862 156 26 -0.2357 2.5565349102679207 17.716986327780923 50.12781526068946 1 0 0
4349 130 33 0.0865 1.6271696367377204 25.756117979081424 49.720065446899426 0 0 0
5488 187 32 -0.1763 4.198912083109112 19.95440475585152 52.48616230630574 0 -1 0
5578 191 42 0.0808 5.2267835765563255 22.23721557643205 45.50287111718779 0 0 0
5718 198 42 0.0808 5.421422364972665 25.024704235276023 52.51986425737152 1 0 0
5562 191 26 -0.2357 2.8478260345337802 17.900520898064453 44.97278973455039 0 0 0
5994 212 38 -0.1757 5.672289331025657 14.353864690305175 46.17111315840932 0 0 0
4437 134 41 -0.2355 3.2558200293208177 11.180186707334492 44.61363321140963 1 0 0
5787 202 31 0.0861 1.631755448966744 20.452755831472352 53.96793160713743 1 0 0
5985 212 29 -0.1756 3.826008908772322 13.1195902374411 48.4132901438695 0 0 0
5982 212 26 -0.2357 3.3554818010565017 12.814110396098325 49.80066032960799 0 0 0
4281 127 25 0.0807 7.194817654799102 13.548869026801347 49.193597323399736 0 0 0
5568 191 32 -0.1763 4.1716860630138015 19.831853759468803 46.149269097255456 0 0 0
5248 175 32 -0.1763 2.2174818687571123 15.093335703448021 53.80165545726601 0 0 0
6467 236 31 0.0861 6.814948953924261 24.497623259726716 48.168270449327316 0 0 0
5716 198 40 0.0862 3.384602711922101 25.636562141870446 51.478900432212164 1 0 0
5483 187 27 0.0807 4.50627857048224 17.03907635826325 54.318119769539784 0 -1 0
5245 175 29 -0.1756 3.41512613662634 14.287930196612393 53.43038779289338 0 0 0
3780 101 24 0.0806 6.620986786897032 15.434488580545356 52.13752038549923 0 0 -1
5492 187 36 0.0865 4.8283090283635755 21.35231068978611 53.89303913599265 0 -1 0
5247 175 31 0.0861 3.755981482786389 14.538230389363878 52.42533176183375 0 0 0
4350 130 34 0.0865 0.2976267949065173 25.59842683935711 50.87108872232401 0 0 0
5490 187 34 0.0865 4.574620511906349 19.4823513453524 51.580294281957876 0 -1 0
5496 187 40 0.0862 4.860327250963903 22.574059373359557 51.6488965070895 0 -1 0
5255 175 39 0.0862 0.3654063159685803 16.86975789403155 52.91115693540478 0 0 0
5251 175 35 -0.1761 1.2050750691686354 14.929417893221197 52.6609058068493 0 0 0
5566 191 30 0.0861 2.1137046953734844 19.33610623974138 46.48710819287216 0 0 0
4866 156 30 0.0861 0.8073971300086544 18.230524671369555 51.17778346542281 1 0 0
5322 179 26 -0.2357 6.139139044776348 18.02952001244801 49.679116440719234 0 0 0
5249 175 33 0.0865 2.579794179804356 16.119886805199997 53.79895953864362 0 0 0
5482 187 26 -0.2357 4.915549768148854 17.805299061905057 53.66078978118947 0 -1 0
5963 211 27 0.0807 2.0363178443710153 24.507857044898255 45.17374027674856 0 0 0
4863 156 27 0.0807 3.2110949851388084 18.23307838655801 49.421589943245955 1 0 0
4356 130 40 0.0862 0.5568570416918482 24.39996874011232 47.16727165184916 0 0 0
5330 179 34 0.0865 6.7391746511957065 17.69788513367479 47.13598357214412 0 0 0
3774 101 18 -0.1757 6.9194492553848574 13.31277878321018 52.53573110380428 0 0 -1
5580 191 44 0.0806 4.921414394823468 23.33701941028402 46.811699097500735 0 0 0
5579 191 43 0.0808 6.50935933659408 23.10262404235985 46.141403047964324 0 0 0
5719 198 43 0.0808 4.163730681399039 24.114771734352868 53.35498655616465 1 0 0
2527 39 11 0.0861 6.289894239379065 15.458718803792811 54.984349965665686 0 0 -1
5494 187 38 -0.1757 5.698440884923111 22.074273182236997 52.127027741848366 0 -1 0
4868 156 32 -0.1763 0.6757011387313258 19.115213337028706 49.15352098835582 1 0 0
5990 212 34 0.0865 3.4432201936517703 15.20483392444441 48.66688613419363 0 0 0
5997 212 41 -0.2355 6.116124780427625 14.720244583701605 44.77860375326212 0 0 0
5567 191 31 0.0861 3.272599705966216 18.18403707451279 47.1434230236704 0 0 0
4343 130 27 0.0807 2.292382004884456 21.855450779080076 50.03383059310422 0 0 0
4864 156 28 0.0807 2.1217647244608333 16.831915145683023 49.668067996350004 1 0 0
5983 212 27 0.0807 2.7944208870721288 11.874959228292811 49.787264117096434 0 0 0
5573 191 37 0.0865 4.461780582807281 19.721571491626847 48.26884417071746 0 0 0
6244 225 28 0.0807 5.413883889610823 25.502195442636577 44.92896974853666 0 -1 0
3423 84 7 0.0807 0.690642459108996 12.984060937026651 48.033941353251635 0 0 -1
5481 187 25 0.0807 5.39481398898129 17.351037738363384 52.79368737208893 0 -1 0
5243 175 27 0.0807 2.6272190015187133 12.402796059503462 52.673590148693016 0 0 0
5992 212 36 0.0865 3.6597593871572367 14.973288719351523 46.25402887293621 0 0 0
5986 212 30 0.0861 4.680613930060904 12.53521715738249 48.08618378648208 0 0 0
6462 236 26 -0.2357 6.608690677695074 25.27925162571515 50.1802336710492 0 0 0
5323 179 27 0.0807 6.114732884299999 18.15742407311061 50.7633829349753 0 0 0
4869 156 33 0.0865 0.37598880890466424 18.154426491201914 48.728843221136046 1 0 0
5987 212 31 0.0861 2.999610405742216 12.907523888273209 47.73619965954092 0 0 0
5252 175 36 0.0865 1.643685143049208 14.989791251465073 51.66716283835546 0 0 0
4438 134 42 0.0808 4.1180397663102095 11.573698597281977 45.15631462665807 1 0 0
3430 84 14 0.0865 0.24480768672244144 15.828659745012999 45.61305070348006 0 0 -1
5784 202 28 0.0807 1.9235661575385399 23.25048537956889 55.1865472462039 1 0 0
5786 202 30 0.0861 1.5559925863882247 21.923313364054824 52.998777927087694 1 0 0
5477 186 41 -0.2355 3.5289299423351297 25.80627040950653 47.701788108285086 0 -1 0
5717 198 41 -0.2355 4.51618256063718 25.120649954217885 53.1186376800472 1 0 0
5497 187 41 -0.2355 6.713339322565442 21.631402058312677 50.979696488621926 0 -1 0
5965 211 29 -0.1756 0.8807780191596477 22.72442083755529 44.61532285493452 0 0 0
5969 211 33 0.0865 0.5719445505210172 21.09151302925185 46.00271209798746 0 0 0
5244 175 28 0.0807 2.8097926929043036 12.332089824926012 54.41971219851855 0 0 0
6443 235 27 0.0807 0.26250275995245287 13.048552061849112 55.16089451837624 1 0 0
5340 179 44 0.0806 7.143905832087472 18.474106256370664 45.13140083629789 0 0 0
6464 236 28 0.0807 7.311433862258997 25.286692787411784 51.01216557034799 0 0 0
5998 212 42 0.0808 6.623793781684262 15.683195826482098 44.71623390077803 0 0 0
3913 108 17 0.0865 7.14899528038832 24.72770683367915 54.71847365545555 0 -1 -1
6465 236 29 -0.1756 7.437152858706367 24.90573576937123 48.97101047158374 0 0 0
5325 179 29 -0.1756 7.395129910142022 17.347477708145473 49.10349823098347 0 0 0
3429 84 13 0.0865 0.41033174965593355 14.078030469955058 45.69856668178855 0 0 -1
4284 127 28 0.0807 7.269047761361181 11.88963116342283 48.52527974307217 0 0 0
3531 89 15 -0.1761 9.923816294243755 10.096365372818433 -11.681908115084383 0 0 0
3675 96 19 0.0862 14.50898026347067 10.748162855338146 -13.507589365451949 0 0 0
2410 33 14 0.0865 7.906414758416346 0.36113569202707757 -10.676192992999894 0 0 0
2413 33 17 0.0865 9.492290865138399 -1.540790386339807 -10.697881583596448 0 0 0
2404 33 8 0.0807 8.90278060562669 -1.2028977165874883 -13.180111160521697 0 0 0
2380 31 24 0.0806 7.770676254340755 9.634251087207842 -15.676618577338987 0 0 0
3166 71 10 0.0861 10.409628802430156 7.031899804368203 -10.890138784144108 0 0 0
4120 118 24 0.0806 10.658753347729496 4.0188164335059895 -13.512544686376073 0 0 0
3498 87 22 0.0808 11.61129115575463 -3.089510734665175 -13.400221052611759 0 0 0
3536 89 20 0.0862 11.608836909479313 10.93928070024591 -10.610343366150435 0 0 0
3868 106 12 -0.1763 12.048448468074225 8.928041188819593 -17.771989533513246 0 0 0
4108 118 12 -0.1763 11.454275611595659 2.1974373693459253 -15.866662496153339 0 0 0
2259 25 23 0.0808 11.706010286869212 5.528899591415603 -19.674021388472873 0 0 0
3866 106 10 0.0861 10.683530159995403 9.813555744109502 -16.35425162263553 0 0 0
3923 109 7 0.0807 8.340065542237282 3.3838218231648174 -20.8883696441881 0 0 0
3927 109 11 0.0861 9.26740704746869 3.215062342688273 -18.461366017919232 0 0 0
3874 106 18 -0.1757 11.990809644894885 8.797993284501331 -20.301652494620786 0 0 0
3938 109 22 0.0808 7.542811070891374 6.8904491977214555 -16.303750044307 0 0 0
2878 56 22 0.0808 8.987137659049685 2.3928154399843704 -11.121382411622466 0 0 0
5749 200 33 0.0865 8.203199394556925 9.099095477024024 -20.40678829409159 0 0 1
2260 25 24 0.0806 12.108979389640027 5.320640819466786 -17.970403315520695 0 0 0
3173 71 17 0.0865 13.837183142897446 5.5727631074173996 -10.475957792662944 0 0 0
4118 118 22 0.0808 9.091908579365656 3.5008539870202062 -13.275842964195203 0 0 0
3877 106 21 -0.2355 12.741340271684841 10.079378434542367 -20.63915839712178 0 0 0
2790 52 14 0.0865 9.50385436411276 -3.2709741925531324 -17.758584108456922 0 0 0
3202 73 6 -0.2357 7.5457713649872735 6.021652202546911 -10.768040504510765 0 0 0
3532 89 16 0.0865 9.179216068047 10.813916011872564 -11.350309326026617 0 0 0
4113 118 17 0.0865 9.627893573988043 1.7096052086252607 -14.83448544869961 0 0 0
3525 89 9 -0.1756 8.35506289970614 8.552980080300586 -13.075915761210108 0 0 0
5147 170 31 0.0861 11.871625999858496 1.513736441076736 -20.12315930255604 0 0 1
4102 118 6 -0.2357 11.350364624527499 -0.14036550470028045 -14.912012439017937 0 0 0
3527 89 11 0.0861 8.3396264982375 8.145913755013172 -14.08388399277065 0 0 0
3163 71 7 0.0807 12.64107718986629 8.141680100920704 -11.50448850708176 0 0 0
4119 118 23 0.0808 9.39918674329825 5.195066627210357 -13.613460342168388 0 0 0
2252 25 16 0.0865 14.331104819262402 4.062728939793553 -17.290001392119862 0 0 0
2408 33 12 -0.1763 7.516181301632986 -0.6564897141576388 -10.711470844847842 0 0 0
2248 25 12 -0.1763 14.376349400455322 2.5414149284780088 -18.604519728617905 0 0 0
3500 87 24 0.0806 10.808847915997593 -2.336693394853318 -12.204446965866511 0 0 0
2935 59 19 0.0862 10.614493224338336 -2.4092889226206826 -20.146728203984306 0 0 0
2257 25 21 -0.2355 12.255390788887786 4.907101968036506 -18.970377534820113 0 0 0
3012 63 16 0.0865 13.634627210389755 2.338726727414278 -13.377166182848212 0 0 0
2402 33 6 -0.2357 7.968314967155022 -0.6434191719268202 -13.268711935801974 0 0 0
3871 106 15 -0.1761 11.131092401889862 8.763249442724332 -19.065118852012432 0 0 0
2401 33 5 0.0807 8.124757358735884 0.4312002413279689 -13.314686666531808 0 0 0
4111 118 15 -0.1761 9.891314956460375 2.3767563390761968 -15.658332105808809 0 0 0
3867 106 11 0.0861 12.107188581553624 8.978182095364195 -15.739791662767685 0 0 0
3528 89 12 -0.1763 9.429743502492794 9.605387949921775 -13.081017607400844 0 0 0
3929 109 13 0.0865 9.634303389089563 5.48789176421716 -19.490028666097075 0 0 0
2934 59 18 -0.1757 11.667391328069467 -2.6910604372263456 -20.053920296230782 0 0 0
4109 118 13 0.0865 11.80087527406772 2.801058623488099 -16.701157526127336 0 0 0
2254 25 18 -0.1757 13.725687423231589 4.88579004946631 -19.22131509111611 0 0 0
2932 59 16 0.0865 11.583965212499246 -2.035914601647417 -17.92931546027107 0 0 0
3880 106 24 0.0806 13.510957102365483 10.226366969792375 -19.884693428183976 0 0 0
2800 52 24 0.0806 8.165753144740656 -3.325530274505456 -13.894126319324297 0 0 0
3009 63 13 0.0865 13.171419182529306 4.174307730190901 -14.94656408740647 0 0 0
3161 71 5 0.0807 13.002761212107128 6.662593645344411 -12.460432921407753 0 0 0
2256 25 20 0.0862 14.13989083815202 5.889636320241594 -19.1199157255698 0 0 0
3869 106 13 0.0865 12.851485544055958 8.196794974379069 -17.70623635037534 0 0 0
4116 118 20 0.0862 10.153699155180325 4.5976275836529865 -15.852095664741695 0 0 0
3201 73 5 0.0807 8.57008680444254 5.753396455121253 -11.039750247704355 0 0 0
5141 170 25 0.0807 9.439761450468675 0.7822251495958332 -20.4508948989289 0 0 1
3610 93 14 0.0865 14.655038093913488 -2.6394243658894947 -11.535033665820542 0 0 0
4106 118 10 0.0861 12.929502540641977 0.8682986087709209 -16.039367079105492 0 0 0
5145 170 29 -0.1756 11.150459462321095 1.9355854416366272 -20.824772769287005 0 0 1
2784 52 8 0.0807 7.815590860827754 0.783205443256644 -18.094859260602316 0 0 0
4112 118 16 0.0865 9.314467173248861 2.0779680904037594 -16.52971309015595 0 0 0
3864 106 8 0.0807 11.093890332745998 6.847303699655166 -16.35705147756574 0 0 0
3526 89 10 0.0861 8.638988078082575 7.7484449501173644 -12.394058318719939 0 0 0
2877 56 21 -0.2355 9.925707700359872 2.2579362137311096 -10.58560644660126 0 0 0
3535 89 19 0.0862 12.119032226578016 10.173307425348918 -12.117171015085553 0 0 0
3862 106 6 -0.2357 10.499269440388263 7.7323311137991455 -16.123133932405594 0 0 0
5146 170 30 0.0861 10.57078729432847 2.694854472345446 -20.28950446718929 0 0 1
3167 71 11 0.0861 10.996890679246986 5.539491424895155 -11.627109094359113 0 0 0
3863 106 7 0.0807 10.260830278780695 7.6189267203187026 -15.064069441252343 0 0 0
2871 56 15 -0.1761 12.10337644046885 1.0399429723182343 -10.926935742589269 0 0 0
3930 109 14 0.0865 9.32155911488712 5.593850354021641 -17.762325209097796 0 0 0
2929 59 13 0.0865 14.288047996740337 -2.0881262055128986 -19.13012708494635 0 0 0
3865 106 9 -0.1756 11.307965082450961 8.925441011953762 -16.478908831113912 0 0 0
3932 109 16 0.0865 8.222608564328683 7.378029799267814 -18.703374893396443 0 0 0
4110 118 14 0.0865 11.972203675402826 2.5403485222850537 -14.971937078770447 0 0 0
2922 59 6 -0.2357 12.602097384083413 -3.906864947523185 -16.501342109197015 0 0 0
2251 25 15 -0.1761 14.545706603334576 3.995916402866911 -18.352654902276672 0 0 0
3875 106 19 0.0862 11.270880121928549 8.58215751336117 -21.094643124252016 0 0 0
3613 93 17 0.0865 14.43125795227471 -0.665459646394536 -12.782971249717912 0 0 0
3612 93 16 0.0865 13.716715255952883 -1.9619816560294838 -13.749099750734903 0 0 0
4101 118 5 0.0807 10.29491010281986 -0.3848094222222786 -15.049559787294278 0 0 0
2789 52 13 0.0865 9.531956554602537 -2.141093849666242 -16.40849741368083 0 0 0
2255 25 19 0.0862 13.84050341363377 4.582460756962256 -20.260244498304164 0 0 0
3004 63 8 0.0807 13.712634848143539 6.28000605737546 -16.171855636185402 0 0 0
3873 106 17 0.0865 10.392344434280497 9.567598711072042 -19.135764995137627 0 0 0
2787 52 11 0.0861 9.667070669091274 -0.8738332286082536 -18.337330527899212 0 0 0
4117 118 21 -0.2355 9.659250842164484 4.181270855508393 -13.905581510531745 0 0 0
3876 106 20 0.0862 12.661258848727385 7.942716580609802 -20.221610119847462 0 0 0
3870 106 14 0.0865 12.502819218499216 9.909548381942358 -17.92551011952029 0 0 0
3872 106 16 0.0865 10.587417003967087 7.816642771499819 -19.025289314467226 0 0 0
3162 71 6 -0.2357 12.223932252059647 7.279143526208276 -12.02276605902494 0 0 0
2936 59 20 0.0862 11.706565842888802 -3.747613937519551 -19.80199146265504 0 0 0
4107 118 11 0.0861 11.553353056644022 0.5281847991258684 -17.086855881288262 0 0 0
3164 71 8 0.0807 11.60170073157818 7.60245934975646 -12.85496017794153 0 0 0
3925 109 9 -0.1756 8.413420230466238 3.848529259876495 -18.686315158972477 0 0 0
3011 63 15 -0.1761 14.476057187938121 2.969568314474672 -13.648815146281379 0 0 0
3926 109 10 0.0861 7.667980686586778 3.687045396571457 -17.905468253081292 0 0 0
3931 109 15 -0.1761 7.809742759832386 6.392029994852722 -18.901905868213618 0 0 0
2876 56 20 0.0862 10.948291912582867 1.6571142452226235 -12.481962241612708 0 0 0
4114 118 18 -0.1757 9.533280640726817 3.846650544112034 -15.362331487136217 0 0 0
2788 52 12 -0.1763 8.941034775111612 -2.4838868008244344 -17.252622302798468 0 0 0
2931 59 15 -0.1761 12.151562114141669 -1.941501506247108 -18.859165764722984 0 0 0
2246 25 10 0.0861 14.75813712105721 0.4880926135424902 -17.946227321771303 0 0 0
2874 56 18 -0.1757 10.752284197675378 1.332513959607139 -11.458680513432293 0 0 0
2249 25 13 0.0865 13.301382827222788 2.4121133558967816 -18.46193237717895 0 0 0
3499 87 23 0.0808 12.27341657785232 -2.788478699811247 -11.692887131433185 0 0 0
3928 109 12 -0.1763 8.867519611402178 5.361678229160469 -18.728365904718434 0 0 0
2247 25 11 0.0861 14.713526854192907 1.7766943174022636 -16.744363924785212 0 0 0
2782 52 6 -0.2357 7.85658621573266 -0.13139575177857876 -17.509009787240757 0 0 0
2258 25 22 0.0808 11.779293209058922 3.924429864020459 -18.972897623048148 0 0 0
3008 63 12 -0.1763 13.915788961238608 4.299211697007222 -14.163858828974815 0 0 0
4103 118 7 0.0807 11.57419178597825 -0.024699896076958345 -13.852628001131546 0 0 0
2925 59 9 -0.1756 13.589940055101273 -3.6507475711860655 -17.619622904134836 0 0 0
2873 56 17 0.0865 12.72013762590046 0.680966022338916 -11.754776599819628 0 0 0
3172 71 16 0.0865 12.802248475544047 4.150631391641648 -10.527643547414241 0 0 0
2926 59 10 0.0861 14.533856703898064 -3.535094359086694 -17.089007570039392 0 0 0
4105 118 9 -0.1756 11.844892935474117 0.8071857961820645 -16.070969939848602 0 0 0
3861 106 5 0.0807 9.67502488187752 7.6032704111754255 -16.8222330737619 0 0 0
2928 59 12 -0.1763 13.599414572610414 -2.268818909118301 -18.30902572407786 0 0 0
3533 89 17 0.0865 9.868609585027304 9.231987566095713 -11.016050635716146 0 0 0
2875 56 19 0.0862 10.315499896096636 0.33949835549495555 -11.498652838479597 0 0 0
2930 59 14 0.0865 13.811514390861197 -1.5348052911613481 -17.527378477264087 0 0 0
2872 56 16 0.0865 12.529511364031627 1.9839781655084614 -10.582181562558532 0 0 0
4104 118 8 0.0807 11.706538995571522 -1.1454755425077385 -15.149777412209495 0 0 0
2781 52 5 0.0807 8.32074839817944 0.15242157206562715 -16.566572933288853 0 0 0
3010 63 14 0.0865 13.453820541878127 4.862923334345864 -13.35379787250004 0 0 0
4115 118 19 0.0862 8.49107829957445 4.077164352461565 -15.590145827604363 0 0 0
2785 52 9 -0.1756 8.65596960466269 -1.240527326492595 -18.1705205695389 0 0 0
3002 63 6 -0.2357 14.35614456395666 6.535153080216299 -15.327649050216351 0 0 0
3530 89 14 0.0865 10.238495201292032 8.984682234127138 -13.457473530208155 0 0 0
2786 52 10 0.0861 8.241017892713353 -1.5235256020000325 -19.134167595415768 0 0 0
3615 93 19 0.0862 14.852190584725886 -0.5516000290130425 -15.277459356912567 0 0 0
3878 106 22 0.0808 12.051760436806752 10.92383226091428 -20.61231738824981 0 0 0
2933 59 17 0.0865 12.135201992419637 -0.8949917155565644 -19.149391044326716 0 0 0
3003 63 7 0.0807 13.798234527001874 7.0055990428791866 -14.51590838382909 0 0 0
3165 71 9 -0.1756 11.307051181432733 6.452489561100401 -11.11056518287764 0 0 0
2250 25 14 0.0865 14.595559050209095 2.3779495991767603 -19.663085361009568 0 0 0
3204 73 8 0.0807 7.576756737437296 7.094375980377833 -10.569036833187532 0 0 0
2923 59 7 0.0807 12.610484906396573 -3.0875898517450246 -15.7830774783702 0 0 0
3497 87 21 -0.2355 11.477191299061673 -3.188115875453333 -12.320001330696908 0 0 0
3922 109 6 -0.2357 7.739522504207531 3.3921801368209135 -19.983037376601114 0 0 0
3611 93 15 -0.1761 14.660205506121706 -1.5261510386188324 -13.414033096059848 0 0 0
3005 63 9 -0.1756 14.969380504384544 5.267625099042239 -14.74887802260958 0 0 0
3921 109 5 0.0807 7.513188845118888 2.326808744348096 -20.011325326992633 0 0 0
2403 33 7 0.0807 7.546128966767972 -0.9697970776969895 -14.217587493956971 0 0 0
3015 63 19 0.0862 14.450273168578136 3.6468348645865185 -11.664912237929615 0 0 0
3529 89 13 0.0865 9.365139316246168 10.496078218228858 -13.713741232889962 0 0 0
2791 52 15 -0.1761 7.587805309096938 -3.1631499643844116 -16.73042317851669 0 0 0
3534 89 18 -0.1757 11.314551737229678 10.736505272626264 -11.641798751978312 0 0 0
2740 49 24 0.0806 14.977320373000271 7.731878779921096 -10.833425180618208 0 0 0
3020 63 24 0.0806 14.93489478610388 1.1727759397430775 -11.525381600723874 0 0 0
2798 52 22 0.0808 9.675523790549951 -3.9399897437942464 -14.684032453213621 0 0 0
2879 56 23 0.0808 10.48296206268258 3.177070919854889 -10.393082484809959 0 0 0
2939 59 23 0.0808 13.531547262064654 -2.7939816566610776 -21.23930270034692 0 0 0
1929 9 13 0.0865 11.271181635615159 -1.4905962153389787 -2.3741755022480544 0 0 0
2230 24 14 0.0865 10.981437854140184 9.697650915831815 -4.612940490441258 0 0 0
4127 119 11 0.0861 9.8680710056106 2.0137507802784707 -1.6028126691548539 0 0 0
4132 119 16 0.0865 8.865568947961517 1.6065564654526154 -5.284117227687815 0 0 0
1928 9 12 -0.1763 11.43946207780536 -1.2318217267809126 -1.3322389549201785 0 0 0
1937 9 21 -0.2355 7.875488161473252 -2.2591994267715294 -0.16481658546230668 0 0 0
2863 56 7 0.0807 13.875664030572896 1.1908518934156735 -7.698794659195329 0 0 0
3410 83 14 0.0865 7.8219712317251595 7.597575409661763 -3.9845579781545926 0 0 0
4133 119 17 0.0865 10.30898215043857 2.6038283148843173 -5.360786566423022 0 0 0
1924 9 8 0.0807 13.8768738770211 -1.760968552706358 -2.7034472531736196 0 0 0
2453 35 17 0.0865 8.381938181819756 8.057981163246623 -6.254907235617786 0 0 0
2862 56 6 -0.2357 14.271379934673936 0.7912171864965849 -8.633041584341507 0 0 0
2411 33 15 -0.1761 8.512578619723373 -1.5968943638941824 -10.2265246839395 0 0 0
2233 24 17 0.0865 11.50370065596124 10.542332513137211 -2.4263616144796085 0 0 0
2456 35 20 0.0862 9.84232236309557 7.554371712980477 -8.363160460283902 0 0 0
2418 33 22 0.0808 10.789708703355398 -2.445463980484928 -8.71784563228232 0 0 0
2870 56 14 0.0865 11.524459907768438 -0.8505863168307944 -10.124821294250191 0 0 0
1922 9 6 -0.2357 13.955981706017127 -1.151170947107753 -1.8032185959618978 0 0 0
3415 83 19 0.0862 8.885310561385298 5.777743019409733 -5.4005997864023545 0 0 0
2869 56 13 0.0865 11.612353616207582 0.4455720959322187 -8.937670025707353 0 0 0
2319 28 23 0.0808 14.880648582414471 10.295342604129823 -3.9271865938679413 0 0 0
1936 9 20 0.0862 8.721192065015552 -0.5856533688941179 -1.1455534144840873 0 0 0
2234 24 18 -0.1757 12.574018213307426 8.753571591319208 -2.777702469335415 0 0 0
2416 33 20 0.0862 9.50687255302811 -0.28854622079894265 -8.746466340953006 0 0 0
3174 71 18 -0.1757 13.574543057360003 4.51539991473205 -8.653353453844103 0 0 0
2238 24 22 0.0808 11.949851891701824 9.079915411829722 -0.6775011029930085 0 0 0
1801 3 5 0.0807 14.75843944629662 6.368241599724044 -3.8447048419794183 0 0 0
270 1 2 1.18556 10.08799284645155 0.959476429376199 0.22867263729628615 0 0 0
2231 24 15 -0.1761 12.308512114464534 10.262035560312846 -3.102568606851723 0 0 0
3465 86 9 -0.1756 13.418898671719452 2.7849183703254865 -3.0001682824765954 0 0 0
1927 9 11 0.0861 12.960740010601414 -1.236667609746067 0.12238833748357157 0 0 0
2944 60 8 0.0807 8.78630908555384 4.590708437590169 -8.088707031724711 0 0 0
3178 71 22 0.0808 11.799298069539173 3.162855081740721 -8.194787560088166 0 0 0
3170 71 14 0.0865 12.205012130950037 6.7360733796779675 -9.076072518683342 0 0 0
3180 71 24 0.0806 13.096519189887369 3.2167321478986795 -7.009135172404263 0 0 0
3417 83 21 -0.2355 10.891854283305411 6.382158290065881 -5.133251653540078 0 0 0
3468 86 12 -0.1763 14.763270094946758 3.043627441412439 -2.3009144253229805 0 0 0
3467 86 11 0.0861 13.322092034876105 1.7828381546146705 -3.4185011101179983 0 0 0
2172 21 16 0.0865 12.247794209529387 -3.5840706865422893 -3.1792694289544836 0 1 0
4136 119 20 0.0862 9.858788829303506 -0.28854291235287366 -6.024524708114614 0 0 0
4135 119 19 0.0862 10.591300250375372 0.9980680832645232 -6.976510250205029 0 0 0
2240 24 24 0.0806 13.008852153629539 7.69483339300108 -0.8567075618566709 0 0 0
3412 83 16 0.0865 10.03276844619092 5.930688975985613 -2.597246387765817 0 0 0
2460 35 24 0.0806 10.00204122996621 10.41110061489951 -7.378437012806082 0 0 0
3175 71 19 0.0862 14.059893910613171 5.354216189343594 -8.14687250475999 0 0 0
272 1 3 -0.867938 10.106861265825145 4.788891072519008 0.23985330543208197 0 0 0
1940 9 24 0.0806 8.017632329141763 -3.326627269984018 -0.0028652796887609563 0 0 0
3416 83 20 0.0862 9.943001488925937 4.571983937625251 -4.65154816825962 0 0 0
1930 9 14 0.0865 11.415697603626803 -0.14641112412254323 -1.2550469474288795 0 0 0
3177 71 21 -0.2355 12.56362878001564 3.8047852581246393 -7.752924051372244 0 0 0
3509 88 13 0.0865 12.688074364177151 -3.1524335605174882 -6.803584766289681 0 0 0
2235 24 19 0.0862 13.496982321783806 8.382579439941749 -3.22053751543084 0 0 0
2229 24 13 0.0865 12.509372580048987 10.202064280832394 -5.32734917335735 0 0 0
3168 71 12 -0.1763 11.837091243826924 5.951487944047837 -9.738627469987538 0 0 0
2417 33 21 -0.2355 9.875572635403193 -2.239159826446579 -8.169191318170741 0 0 0
359 1 2 1.18556 13.130223776098601 0.9441562274787978 0.22778431699834611 0 0 0
3900 107 24 0.0806 13.110814630796673 7.218029736597403 -6.774455326516537 0 0 0
3402 83 6 -0.2357 9.00122890917364 8.285141432333226 -0.8743408138006711 0 0 0
3408 83 12 -0.1763 8.607928201532513 7.552279842103292 -3.2241438340165516 0 0 0
361 1 3 -0.867938 13.14867668666305 4.772421648325532 0.23859121159401445 0 0 0
1923 9 7 0.0807 14.025434293917693 -0.0786746072638662 -1.998247969302203 0 0 0
4130 119 14 0.0865 11.190125676699559 1.2060932068197432 -3.32622138456821 0 0 0
2880 56 24 0.0806 9.595540246649486 1.9041779392116718 -9.613709792632886 0 0 0
2941 60 5 0.0807 8.914459701787038 2.910957007232919 -7.824302410463786 0 0 0
4122 119 6 -0.2357 8.100486799601983 2.3664398731717093 -2.6821225717357193 0 0 0
3405 83 9 -0.1756 7.938748248238694 7.831277903038577 -1.9288355318370238 0 0 0
2459 35 23 0.0808 10.997374973853058 9.022764281499086 -6.870020382028934 0 0 0
2953 60 17 0.0865 7.851110552363453 1.1776132317193821 -7.171827758743991 0 0 0
3894 107 18 -0.1757 14.379726795718442 8.44993698737723 -8.039273342445135 0 0 0
2942 60 6 -0.2357 8.242080450794667 3.7534185851784514 -7.648847085464458 0 0 0
3414 83 18 -0.1757 9.679021059193122 5.633534094127582 -4.662719079713321 0 0 0
3419 83 23 0.0808 10.645595273258346 7.435290409866597 -5.235948167425011 0 0 0
3179 71 23 0.0808 12.036749678544771 4.57798344121666 -7.189036346282778 0 0 0
2228 24 12 -0.1763 11.80603213113258 10.406011775149182 -4.516741311425091 0 0 0
1926 9 10 0.0861 12.810575073842415 -2.7763076160877618 -0.7226780356997363 0 0 0
2419 33 23 0.0808 9.410517073537502 -3.1828769786455418 -7.890960615795577 0 0 0
3411 83 15 -0.1761 9.195113360910362 6.091586967401381 -3.2750328698107882 0 0 0
3462 86 6 -0.2357 13.165859080319382 3.6910297365897917 -4.2488306475735405 0 0 0
2169 21 13 0.0865 10.680494746290533 -2.9259944184956352 -4.8743498399794705 0 1 0
2415 33 19 0.0862 8.086857601222333 -1.1815425965933481 -8.188612961994668 0 0 0
3464 86 8 0.0807 13.761113648981787 3.422879979060487 -5.122626633989038 0 0 0
4126 119 10 0.0861 9.923631471696593 3.286362897440476 -2.819409233978967 0 0 0
3897 107 21 -0.2355 13.976962108578817 7.885856375143238 -6.722530433518375 0 0 0
4134 119 18 -0.1757 10.503215488916455 0.5913962118937961 -5.972669951455525 0 0 0
3899 107 23 0.0808 14.741590310488059 7.2440831647002675 -6.275117448983436 0 0 0
1935 9 19 0.0862 8.700983414611168 -2.0302068998844227 -2.14391697654297 0 0 0
2904 58 8 0.0807 8.665785762343242 10.483376830746296 -4.124790293731506 0 0 0
3404 83 8 0.0807 9.333474247133646 9.279395081322297 -1.1550197365392885 0 0 0
1931 9 15 -0.1761 10.329297570585203 -1.9538334793419114 -0.5507209819417177 0 0 0
4139 119 23 0.0808 12.019914037646371 -0.45787214492286554 -4.672007886018763 0 0 0
2943 60 7 0.0807 8.190454419500563 3.9867177289675206 -6.586790380676836 0 0 0
2414 33 18 -0.1757 8.964666051518716 -1.2350767579566266 -8.836768423172725 0 0 0
2867 56 11 0.0861 13.310224291601907 -1.1799835726983097 -8.439267720618128 0 0 0
2458 35 22 0.0808 11.264222554182732 9.60046538214079 -8.405949772277513 0 0 0
3413 83 17 0.0865 8.427514472330834 5.355285657161191 -3.036695017039404 0 0 0
3896 107 20 0.0862 13.639100563065476 9.18098303367906 -8.361808330729534 0 0 0
4123 119 7 0.0807 7.747715878980419 2.91658656051622 -1.8054578071718692 0 0 0
2454 35 18 -0.1757 9.39097123815687 8.528227976009154 -8.183045041638417 0 0 0
3409 83 13 0.0865 9.306077689283203 8.365483752026133 -3.42383286877039 0 0 0
4128 119 12 -0.1763 10.148438081730047 1.2419683611372871 -3.628318462462073 0 0 0
1925 9 9 -0.1756 12.814726993612794 -1.6929996445225888 -0.8530700757840387 0 0 0
4140 119 24 0.0806 12.510506011671644 1.0498124451736817 -5.47391581971615 0 0 0
3895 107 19 0.0862 14.34888736660945 7.6147033378039835 -8.743300681796923 0 0 0
3176 71 20 0.0862 14.349814063113557 3.792214076383977 -8.909653672439287 0 0 0
2865 56 9 -0.1756 13.470085663739244 -0.4066999010738848 -9.190952971871107 0 0 0
2173 21 17 0.0865 10.623286749994355 -3.934664640311798 -2.573333457212739 0 1 0
3461 86 5 0.0807 13.350583375051938 4.757619824534329 -4.095345271281088 0 0 0
2164 21 8 0.0807 8.348795171984092 -3.0499086931236747 -4.169438885526118 0 1 0
4129 119 13 0.0865 9.735774750023916 0.2364847461554206 -3.5064300995429365 0 0 0
3466 86 10 0.0861 12.645901533681913 2.9039470433052115 -2.2402859938024866 0 0 0
2457 35 21 -0.2355 10.4453320713763 9.47024654235391 -7.697966950496352 0 0 0
2455 35 19 0.0862 8.888882212556538 8.840670111893203 -9.10299462037477 0 0 0
3515 88 19 0.0862 14.01940819361714 -2.769165648450551 -4.7627104806187175 0 0 0
2902 58 6 -0.2357 7.627350684533376 10.810083463839634 -4.145827662027787 0 0 0
4138 119 22 0.0808 12.321993988111236 -0.4335459711831596 -6.36701617198923 0 0 0
4131 119 15 -0.1761 9.93014683527779 1.6214675535277872 -5.070441053993031 0 0 0
3420 83 24 0.0806 11.26479158569099 6.049016995792898 -6.09801245778531 0 0 0
1932 9 16 0.0865 10.456067969091896 -3.0359382064947464 -0.6535753411611434 0 0 0
3418 83 22 0.0808 11.671604450841922 6.247618064128859 -4.3821731958606005 0 0 0
3401 83 5 0.0807 9.816126107379628 7.5956814197082085 -0.6585406564646559 0 0 0
4137 119 21 -0.2355 11.890974835671962 0.1605264807907639 -5.559717018960438 0 0 0
2236 24 20 0.0862 11.780341659422607 8.043152570257218 -3.004907240279719 0 0 0
2232 24 16 0.0865 13.18657018789362 10.851057139159327 -2.836156392790203 0 0 0
2450 35 14 0.0865 7.624061724680126 6.468526621198538 -7.952319905810149 0 0 0
3169 71 13 0.0865 11.009683533762278 5.446617802492455 -9.239340126724258 0 0 0
3463 86 7 0.0807 12.161239008944488 3.5037977350065486 -4.618428469584072 0 0 0
2237 24 21 -0.2355 12.778134622227721 8.681233508057568 -1.2640508451783297 0 0 0
1934 9 18 -0.1757 8.89794067679934 -1.6571614635715772 -1.1415048895928432 0 0 0
2239 24 23 0.0808 13.644613348064782 9.282062820708367 -1.0019688878943054 0 0 0
4125 119 9 -0.1756 9.577091528772925 2.2739625833293386 -2.621987515856355 0 0 0
3403 83 7 0.0807 8.539830374827865 8.397221881250383 0.10595739784933184 0 0 0
4121 119 5 0.0807 7.71489406624104 2.9335718897813527 -3.5284566486528632 0 0 0
2451 35 15 -0.1761 8.172106541254895 8.467796498556098 -7.242552805203031 0 0 0
2420 33 24 0.0806 10.337245417978288 -1.8077961783609489 -7.2782577506467545 0 0 0
3514 88 18 -0.1757 14.748291397509721 -3.55057710067609 -4.968899951801371 0 0 0
3508 88 12 -0.1763 13.559805066508073 -3.7212872781933712 -7.1302000708529745 0 0 0
3171 71 15 -0.1761 12.994856582227285 5.077640378820776 -9.993731967458169 0 0 0
1933 9 17 0.0865 10.376282685192725 -1.7148592031179628 0.5077973848468885 0 0 0
3510 88 14 0.0865 14.286395727868054 -3.011659396430077 -7.535654816454431 0 0 0
2868 56 12 -0.1763 12.111177663270173 0.006106996493363126 -9.798281352351848 0 0 0
2864 56 8 0.0807 14.2706788053961 1.602188029277677 -9.35991228836061 0 0 0
3406 83 10 0.0861 7.5570150624011925 6.892511458530658 -1.528888405352139 0 0 0
3898 107 22 0.0808 13.821934333235133 8.691464863747933 -6.0006224241179416 0 0 0
2960 60 24 0.0806 7.915940298158652 -1.3160867943004517 -5.501081348394223 0 0 0
2452 35 16 0.0865 7.654325293160268 9.420151557675732 -7.110425783916277 0 0 0
2866 56 10 0.0861 14.059326438291102 -0.8363456257103984 -9.99800413457988 0 0 0
2412 33 16 0.0865 8.226144026661851 -2.6480528634723743 -10.192425732627513 0 0 0
3507 88 11 0.0861 12.910386865511011 -3.7887060494663625 -9.166231946063798 0 0 0
3470 86 14 0.0865 14.867211896431977 4.109137050625766 -2.1006532988745517 0 0 0
3469 86 13 0.0865 14.636246074551863 2.5305418240913284 -1.3455610396291628 0 0 0
1921 9 5 0.0807 14.845024149033238 -1.4245668113895882 -1.2342887748631812 0 0 0
4124 119 8 0.0807 7.613038769896776 1.392932486912761 -2.6136967115323504 0 0 0
268 1 1 0.997562 10.101410875851633 3.5270151597232116 1.993366481747339 0 0 0
269 1 2 1.18556 8.5939200501521 6.109689076709141 1.123366691033909 0 0 0
7324 279 68 0.0807 9.621760819243253 -3.2696769757124624 4.15064519081532 0 0 0
271 1 3 -0.867938 8.573378732055149 2.280734850857346 1.1117925549694365 0 0 0
4082 117 6 -0.2357 9.930673892491193 10.167037702961549 3.256871688646359 0 0 0
273 1 4 -0.884438 10.083280745527873 0.035732565286054854 1.9828539913452903 0 0 0
274 1 4 -0.884438 10.11942857117573 7.017720045231458 2.002245209187584 0 0 0
275 1 1 0.997562 8.581445372766375 3.5283004782783496 4.6281770616939 0 0 0
277 1 2 1.18556 8.56813070088615 0.9596224691728609 2.8646374000200128 0 0 0
279 1 3 -0.867938 8.586792057555932 4.788294234350673 2.874417444761515 0 0 0
280 1 4 -0.884438 8.563519067034385 0.037700220176021496 4.617073935651689 0 0 0
281 1 4 -0.884438 8.59971645700437 7.018193262451077 4.637237359809267 0 0 0
357 1 1 0.997562 13.143316163117532 3.511123755598396 1.9915042209603961 0 0 0
358 1 2 1.18556 11.636129071363984 6.094177715123409 1.1213158810725932 0 0 0
7120 268 64 0.0806 8.490251249355374 10.556958523188054 9.832290793889223 0 0 0
360 1 3 -0.867938 11.615982528026326 2.2646092942255684 1.110576164388043 0 0 0
7692 297 96 0.0865 9.065350805026581 -3.5069822540209192 7.837410590382829 0 1 0
362 1 4 -0.884438 13.125885579905395 0.020308978665699317 1.9814490581200381 0 0 0
363 1 4 -0.884438 13.161502410900535 7.002077242604812 2.0010770280096053 0 0 0
364 1 1 0.997562 11.623618614496428 3.512155119380311 4.627492494953047 0 0 0
365 1 2 1.18556 10.11573621141776 6.094487976496333 3.757044611578863 0 0 0
366 1 2 1.18556 11.610255021114103 0.9454113556474579 2.862981259700166 0 0 0
367 1 3 -0.867938 10.09616864627254 2.2655556573362117 3.744858243041623 0 0 0
368 1 3 -0.867938 11.62863598285435 4.773341801319192 2.8735218393911865 0 0 0
369 1 4 -0.884438 11.605768987226053 0.021230027934306825 4.6162603048750706 0 0 0
370 1 4 -0.884438 11.641559170570591 7.001752462253599 4.63572310947273 0 0 0
371 1 1 0.997562 10.103281599734952 3.5124457275913694 7.2619514915729315 0 0 0
372 1 2 1.18556 8.596032296751195 6.094097501190075 6.391718192847406 0 0 0
373 1 2 1.18556 10.089964474879942 0.9453953802267983 5.497765473096143 0 0 0
374 1 3 -0.867938 8.575585018380327 2.266647419694356 6.379560719926286 0 0 0
375 1 3 -0.867938 10.109581151772925 4.773254285570877 5.509105585991308 0 0 0
376 1 4 -0.884438 10.085777315790253 0.021765231388143475 7.2515856951229685 0 0 0
377 1 4 -0.884438 10.12127750306908 7.003675166397554 7.270586074053233 0 0 0
378 1 1 0.997562 8.584336792630095 3.5126401494579644 9.896781775975212 0 0 0
380 1 2 1.18556 8.569755134859403 0.9455219254165944 8.13235163751067 0 0 0
382 1 3 -0.867938 8.590336243897887 4.77430048823571 8.143157665436673 0 0 0
383 1 4 -0.884438 8.565668630547327 0.021886391779932842 9.886269929292084 0 0 0
384 1 4 -0.884438 8.600732461405002 7.00308384644756 9.906536963501155 0 0 0
447 1 2 1.18556 14.6766597452332 6.078135207563287 1.12031023832729 0 0 0
449 1 3 -0.867938 14.658301548893956 2.249720857956492 1.109328171952104 0 0 0
453 1 1 0.997562 14.66549131553322 3.4966276424038853 4.62555902884271 0 0 0
454 1 2 1.18556 13.157915507460567 6.078426023540375 3.7551683061098284 0 0 0
455 1 2 1.18556 14.652192119593142 0.9292639367589316 2.8619456720622782 0 0 0
456 1 3 -0.867938 13.138020759781222 2.2494860364919007 3.7436881334770074 0 0 0
457 1 3 -0.867938 14.671543927542379 4.757501506521827 2.8716373109976425 0 0 0
458 1 4 -0.884438 14.647706439700688 0.005735851634929402 4.614726720850759 0 0 0
459 1 4 -0.884438 14.683571386389373 6.9861122622451965 4.634534096180251 0 0 0
460 1 1 0.997562 13.145540548812018 3.496618734853706 7.260472434015232 0 0 0
461 1 2 1.18556 11.637863449938353 6.078420524167991 6.389841582880511 0 0 0
462 1 2 1.18556 13.131649836425128 0.9295542917296526 5.496440546168678 0 0 0
463 1 3 -0.867938 11.618123119109862 2.251012443932004 6.378996694117805 0 0 0
464 1 3 -0.867938 13.150563242344106 4.758013494899437 5.506476080565431 0 0 0
465 1 4 -0.884438 13.127244552292412 0.0062758320465867885 7.249604623593082 0 0 0
466 1 4 -0.884438 13.162904467555654 6.988090774605018 7.269981850683676 0 0 0
467 1 1 0.997562 11.62501305573631 3.497212090525776 9.895079001155128 0 0 0
468 1 2 1.18556 10.11791200050922 6.079686675043607 9.024943789918677 0 0 0
469 1 2 1.18556 11.611670583318398 0.929812506907514 8.131145476034362 0 0 0
470 1 3 -0.867938 10.097920121716031 2.250535578748284 9.014286576241815 0 0 0
471 1 3 -0.867938 11.630653903313727 4.758399858020515 8.143144918336064 0 0 0
472 1 4 -0.884438 11.607160751972609 0.005936375580063976 9.885389335661213 0 0 0
473 1 4 -0.884438 11.643073994144391 6.988049550671512 9.90480855116013 0 0 0
550 1 2 1.18556 14.679767844574434 6.064098894507961 6.3892301948828685 0 0 0
552 1 3 -0.867938 14.659163126465918 2.2349386983827064 6.377845600056547 0 0 0
556 1 1 0.997562 14.667404803554584 3.4819808251692703 9.893806822127779 0 0 0
557 1 2 1.18556 13.159659461778103 6.064222390812448 9.023904804649678 0 0 0
558 1 2 1.18556 14.653875289350397 0.91386349464624 8.1306902297218 0 0 0
559 1 3 -0.867938 13.139932574533907 2.2356448105776527 9.012831701598808 0 0 0
560 1 3 -0.867938 14.672589321397085 4.742781669196619 8.140545894945793 0 0 0
561 1 4 -0.884438 14.649206032578418 -0.008684891405976157 9.883700160457002 0 0 0
562 1 4 -0.884438 14.685587945802258 6.972238519697455 9.90391331345855 0 0 0
7323 279 67 0.0807 10.702343475161964 -2.2443304373550816 3.24017862242719 0 0 0
478 1 3 -0.867938 10.111653819833554 4.759215152339574 10.777538757455225 0 0 0
7243 275 67 0.0807 14.01209489900129 -2.690085353220288 11.191022208849875 0 0 0
4081 117 5 0.0807 9.751521580503788 9.462308727978355 4.063880253372938 0 0 0
4083 117 7 0.0807 10.065658554086108 9.619328934830747 2.3247225047795674 0 0 0
567 1 3 -0.867938 13.152350110648456 4.7428448109407695 10.775878120781686 0 0 0
7322 279 66 -0.2357 9.940464183293852 -3.012572847602086 3.139390363928597 0 0 0
4084 117 8 0.0807 8.975058692749075 10.686892219094682 3.229159756397735 0 0 0
7686 297 90 0.0861 11.236883465735318 -3.3413054649978675 8.826547488724394 0 1 0
7119 268 63 0.0808 9.851693910028205 9.312083326790095 9.890460599895984 0 0 0
6768 251 52 -0.1763 14.25601221725234 10.30085408685283 5.507911791188822 0 0 0
7691 297 95 -0.1761 9.381957925975529 -3.827636706281251 6.84320486319405 0 1 0
7687 297 91 0.0861 11.979188598827177 -2.7998030810472057 7.3252217958716574 0 1 0
7207 273 51 0.0861 8.221826566485737 10.283710815641518 7.381128872148964 0 0 0
7205 273 49 -0.1756 8.621478231732535 10.944576805365648 6.611180818013783 0 0 0
7206 273 50 0.0861 9.309860113614311 10.361649756483564 6.003895083119426 0 0 0
7332 279 76 0.0865 12.404892828959241 -3.3693530881743428 4.28751943147145 0 0 0
6770 251 54 0.0865 13.423023675266377 9.664236960428395 5.200447315660882 0 0 0
7019 263 63 0.0808 14.554274397425676 10.621096206368186 11.200216563424124 0 0 0
7334 279 78 -0.1757 13.484377246645456 -3.2285959941159446 2.4360799251455614 0 0 0
7238 274 82 0.0808 9.37566426765394 -2.450651495396477 10.576606344717288 0 0 0
1939 9 23 0.0808 7.930345609934025 -1.7725352702249573 0.8055542308710263 0 0 0
7693 297 97 0.0865 9.634349703069327 -2.9354317875346765 6.2698945069551 0 1 0
476 1 2 1.18556 10.092043348957237 0.9308494762616748 10.766088183185879 0 0 0
4093 117 17 0.0865 11.382722246881352 10.542434025588484 1.0145387535316952 0 0 0
4087 117 11 0.0861 11.984216963251734 10.736668500447216 3.9781896639675014 0 0 0
565 1 2 1.18556 13.13367134978964 0.9148996643655807 10.765104087409677 0 0 0
7117 268 61 -0.2355 9.287455815400444 10.085382282013697 10.412644106335938 0 0 0
6764 251 48 0.0807 14.33049401299682 9.088552221894142 3.129480176310529 0 0 0
7336 279 80 0.0862 12.715394526161509 -2.7014100898176343 1.867059657147672 0 0 0
7340 279 84 0.0806 14.95328952591142 -3.328593556294203 0.945306001467441 0 0 0
7335 279 79 0.0862 13.982532882995168 -2.5018868016234572 3.0774993272926934 0 0 0
6776 251 60 0.0862 12.260844365182843 10.369390263970267 7.583052591548065 0 0 0
7118 268 62 0.0808 8.674690014696083 9.449270265384397 11.048970163462483 0 0 0
7321 279 65 0.0807 9.064766290217102 -2.5163369655777394 2.716912520773697 0 0 0
6774 251 58 -0.1757 13.250526341301613 10.807556013930078 7.681583105426589 0 0 0
6775 251 59 0.0862 13.936339593208077 10.017764010012382 7.990686785690503 0 0 0
7237 274 81 -0.2355 9.605593290280291 -3.167542481130977 11.367468941929882 0 0 0
7685 297 89 -0.1756 11.627336303101895 -3.6801075823610576 7.863790264439581 0 1 0
7239 274 83 0.0808 10.682728443013177 -3.2779629119876925 11.26897532940603 0 0 0
7561 291 85 0.0807 14.871893596272246 -2.5509953316512086 5.920781713455105 0 1 0
7018 263 62 0.0808 14.938599485216857 9.56389921436966 10.037034263249316 0 0 0
6765 251 49 -0.1756 14.824004582997896 10.855400649788656 4.216339643352317 0 0 0
6769 251 53 0.0865 14.973784218999727 9.679742373794877 6.038618043926918 0 0 0
7327 279 71 0.0861 11.026095565514746 -3.930159167091002 1.3563881946773542 0 0 0
7244 275 68 0.0807 12.635629700159946 -3.878649646235626 10.95525750244262 0 0 0
7112 268 56 0.0865 11.729562037199228 9.90782037714108 11.439664275897984 0 0 0
474 1 1 0.997562 10.105953433228285 3.498311041542731 12.529704293012617 0 0 0
475 1 2 1.18556 8.597378179835834 6.079893670655756 11.660687244661222 0 0 0
6699 247 63 0.0808 10.551345065586123 10.48399987640288 20.85279085470169 0 0 0
477 1 3 -0.867938 8.57870023188961 2.25229375678987 11.649329566250222 0 0 0
7252 275 76 0.0865 11.978349630366735 -2.8972425653709637 15.563477744343265 0 0 0
479 1 4 -0.884438 10.087288686652478 0.0075660240059133065 12.520110548711788 0 0 0
480 1 4 -0.884438 10.1232652804999 6.988789858531673 12.53905096035449 0 0 0
481 1 1 0.997562 8.58610991056777 3.498152862245397 15.165710419405434 0 0 0
483 1 2 1.18556 8.57190278339825 0.9307783698092091 13.400662886829162 0 0 0
485 1 3 -0.867938 8.592311440417623 4.759757663778804 13.412506933013814 0 0 0
486 1 4 -0.884438 8.567969724493693 0.007254087731146799 15.155247711566254 0 0 0
487 1 4 -0.884438 8.603980497306637 6.988705232484907 15.174785976188137 0 0 0
563 1 1 0.997562 13.147168263063138 3.482421709683882 12.528962411555689 0 0 0
564 1 2 1.18556 11.639632375172225 6.0643029183333015 11.658848037626143 0 0 0
7750 300 94 0.0865 9.542885694343095 -2.6043288489911225 20.462445589868846 0 1 0
566 1 3 -0.867938 11.619215442212967 2.236222365531739 11.648587869351918 0 0 0
6896 257 60 0.0862 12.154281105997796 9.941937279087202 17.073158413243693 0 0 0
568 1 4 -0.884438 13.128761484219241 -0.008279341190425282 12.518657526479311 0 0 0
569 1 4 -0.884438 13.16480550698045 6.97300371781257 12.538270147022166 0 0 0
570 1 1 0.997562 11.628063739639613 3.48250707740323 15.163397944305226 0 0 0
571 1 2 1.18556 10.11966943486783 6.0650978940373514 14.29330997970109 0 0 0
572 1 2 1.18556 11.613578324303756 0.9153875934864097 13.400098605953396 0 0 0
573 1 3 -0.867938 10.100408814891562 2.236247003011174 14.282655408014396 0 0 0
574 1 3 -0.867938 11.633398175633324 4.7447092885085285 13.410349860311914 0 0 0
575 1 4 -0.884438 11.609436365263294 -0.00776564553484023 15.153533910827887 0 0 0
576 1 4 -0.884438 11.645240534826975 6.9736620659642865 15.173459772878033 0 0 0
577 1 1 0.997562 10.107887051047097 3.4837522909816805 17.79812245901416 0 0 0
578 1 2 1.18556 8.599322452615965 6.065530580884999 16.92783785181416 0 0 0
579 1 2 1.18556 10.093439398168636 0.9161422805485918 16.034779163424417 0 0 0
580 1 3 -0.867938 8.580027083011936 2.237987142996701 16.91821432237488 0 0 0
581 1 3 -0.867938 10.11354738226124 4.743859843583017 16.04666453856667 0 0 0
582 1 4 -0.884438 10.090004530828232 -0.00750881450998923 17.789338576011442 0 0 0
583 1 4 -0.884438 10.125761952904341 6.973608367037075 17.808068887786813 0 0 0
584 1 1 0.997562 8.587782816473919 3.483740168283234 20.433126489029295 0 0 0
586 1 2 1.18556 8.57349431697099 0.9165415943165824 18.669707776506474 0 0 0
588 1 3 -0.867938 8.593747773805497 4.745042884924626 18.68230729534675 0 0 0
589 1 4 -0.884438 8.570029717654403 -0.007230797624119433 20.424092981639916 0 0 0
590 1 4 -0.884438 8.605885641020004 6.974113845115743 20.443314127247888 0 0 0
653 1 2 1.18556 14.681490871082573 6.048616726790397 11.657636000383954 0 0 0
655 1 3 -0.867938 14.661365128279702 2.2204357531247814 11.645843195197992 0 0 0
659 1 1 0.997562 14.669082533415748 3.466691109581066 15.162589196965676 0 0 0
660 1 2 1.18556 13.161800885764958 6.049651452180094 14.292245278807414 0 0 0
661 1 2 1.18556 14.655682833525777 0.8994092337507678 13.397915001805357 0 0 0
662 1 3 -0.867938 13.141115186392248 2.220306221533428 14.280617750082806 0 0 0
663 1 3 -0.867938 14.674286800298816 4.728867642745368 13.409680409184963 0 0 0
664 1 4 -0.884438 14.65072715551754 -0.02433423876949069 15.152232877414852 0 0 0
665 1 4 -0.884438 14.687043345648517 6.957268749674107 15.172624410818061 0 0 0
666 1 1 0.997562 13.14999234938641 3.4681975434290075 17.797387112309373 0 0 0
667 1 2 1.18556 11.641378581810603 6.0497288438759504 16.927026036636608 0 0 0
668 1 2 1.18556 13.135434039000618 0.9009425405117246 16.032650660811377 0 0 0
669 1 3 -0.867938 11.621805397972704 2.2222167572162848 16.917191673027588 0 0 0
670 1 3 -0.867938 13.155892932043445 4.72863561480334 16.045403432994302 0 0 0
671 1 4 -0.884438 13.131037196249224 -0.022382837646297914 17.78686966257463 0 0 0
672 1 4 -0.884438 13.167078071333764 6.958343090503874 17.807209450136465 0 0 0
673 1 1 0.997562 11.629934411184413 3.4682668839893043 20.43205614746887 0 0 0
674 1 2 1.18556 10.12142767670747 6.050688100387343 19.562182600038224 0 0 0
675 1 2 1.18556 11.615723024945265 0.901029007579955 18.66846675793347 0 0 0
676 1 3 -0.867938 10.102143648161153 2.221553282623083 19.552040425719362 0 0 0
677 1 3 -0.867938 11.6356785562594 4.729458226855096 18.680112857842275 0 0 0
678 1 4 -0.884438 11.612105626206352 -0.02304909064047006 20.421907277030265 0 0 0
679 1 4 -0.884438 11.647539638308084 6.959170758062244 20.442106695689766 0 0 0
7107 268 51 0.0861 11.971554561445632 10.09859598806426 14.692015895618816 0 0 0
681 1 2 1.18556 8.601633825647017 6.050875737501859 22.19642040662674 0 0 0
682 1 2 1.18556 10.09536201956184 0.9017960913935779 21.30322655092233 0 0 0
683 1 3 -0.867938 8.582441074762153 2.2219068195955805 22.186812689316085 0 0 0
684 1 3 -0.867938 10.115842244905 4.730266036274233 21.31455448484769 0 0 0
7247 275 71 0.0861 12.305029910136756 -2.2058954007555345 12.84077998220032 0 0 0
6900 257 64 0.0806 9.737369962310783 10.814705099573432 17.005893329782754 0 0 0
756 1 2 1.18556 14.683611638657071 6.033831826351451 16.925461756232565 0 0 0
758 1 3 -0.867938 14.663300968659982 2.2058529888104492 16.915584820653365 0 0 0
762 1 1 0.997562 14.672041282447925 3.452393523923818 20.431218081408094 0 0 0
763 1 2 1.18556 13.163477988176059 6.035112484211571 19.56099984619958 0 0 0
764 1 2 1.18556 14.65770849231994 0.884920011064715 18.66638531284242 0 0 0
765 1 3 -0.867938 13.144137290031763 2.2060245527608005 19.55009053200995 0 0 0
766 1 3 -0.867938 14.677496578140111 4.713563443760552 18.678697341322422 0 0 0
767 1 4 -0.884438 14.653774625340565 -0.03872392353040786 20.42143908168332 0 0 0
768 1 4 -0.884438 14.688902241900648 6.943357902343999 20.440800914970062 0 0 0
7251 275 75 -0.1761 11.335906633357526 -3.5936796591645934 15.02392480377085 0 0 0
770 1 2 1.18556 11.64327676258683 6.035602948552754 22.195675290278515 0 0 0
771 1 2 1.18556 13.137222220802112 0.8860142152797598 21.301258118646587 0 0 0
772 1 3 -0.867938 11.624256948875493 2.206044935626656 22.18471614130017 0 0 0
773 1 3 -0.867938 13.157665116253298 4.713663826176373 21.313960109313488 0 0 0
7246 275 70 0.0861 13.868161139890574 -2.7399161173558912 13.456650078054144 0 0 0
7101 268 45 0.0807 14.143592578354934 10.919313081169966 15.672626618993517 0 0 0
859 1 2 1.18556 14.685434541134203 6.019781585882723 22.193855884596804 0 0 0
861 1 3 -0.867938 14.665829724960306 2.1916625662250815 22.183983584718582 0 0 0
7790 302 94 0.0865 14.660296101788918 -3.1025478799809227 17.26940481164391 0 1 0
7259 275 83 0.0808 10.441870296642255 -3.315694561226723 17.552490706710962 0 0 0
7258 275 82 0.0808 8.896327544915465 -3.8610517883613165 16.869457170291987 0 0 0
6698 247 62 0.0808 9.497648591747678 9.27191353942667 21.68804556425779 0 0 0
6888 257 52 -0.1763 13.9658229670183 10.317044854743743 18.949066888734194 0 0 0
7253 275 77 0.0865 10.468143954741542 -3.0400713487263857 14.672914316507306 0 0 0
7799 302 103 0.0808 13.202308291188857 -3.037969361275699 19.911829708158734 0 1 0
6889 257 53 0.0865 13.762077001890086 9.36958808009868 19.4446958065754 0 0 0
7106 268 50 0.0861 13.24078560267116 9.93119667821459 13.48146070411837 0 0 0
6895 257 59 0.0862 11.417108049815202 9.593057279461014 18.638438805519556 0 0 0
6890 257 54 0.0865 14.306835133398343 10.094672552496307 17.93798391947752 0 0 0
7105 268 49 -0.1756 12.640341055215723 10.653524474592302 14.028944012651904 0 0 0
7242 275 66 -0.2357 13.445423686332562 -3.5266244470968573 11.59788879729966 0 0 0
7798 302 102 0.0808 12.656834163616113 -3.054169348927335 18.19392506224761 0 1 0
7240 274 84 0.0806 9.359878481943433 -2.595876994001569 12.259223911936534 0 0 0
7797 302 101 -0.2355 12.728522662478822 -3.6188922812465076 19.120290868541023 0 1 0
7111 268 55 -0.1761 11.072814733691768 10.406135468187614 12.15395344558785 0 0 0
7748 300 92 -0.1763 8.873639803703322 -3.4398381889519647 20.669649663107208 0 1 0
6894 257 58 -0.1757 11.694054252083436 10.395421847698875 17.949774720361045 0 0 0
7245 275 69 -0.1756 12.958263437691775 -3.0696477209571116 12.951082998625644 0 0 0
6697 247 61 -0.2355 9.533273284635438 10.13225870418741 21.021097705599182 0 0 0
7113 268 57 0.0865 10.635792386597597 9.63965950855409 12.796458482594327 0 0 0
7619 293 103 0.0808 7.910775290762798 -3.865463460519769 14.078927069572623 0 1 0
6700 247 64 0.0806 9.142086221063968 9.694001515452166 20.10065653711025 0 0 0
7800 302 104 0.0806 11.65259277490614 -3.772740434851496 19.23435327905069 0 1 0
6998 262 62 0.0808 14.060021811508394 10.56227328225266 22.351673189099095 0 0 0
72 1 2 1.18556 14.687414383519386 6.145144343602666 27.476306477330876 0 0 0
74 1 3 -0.867938 14.66773260464751 2.3157926991128654 27.467654027432765 0 0 0
78 1 1 0.997562 14.67571860129911 3.5634886800750323 30.981377607507824 0 0 0
79 1 2 1.18556 13.168133102043424 6.145303876867115 30.111337054332875 0 0 0
80 1 2 1.18556 14.662400623181329 0.9952982665735716 29.21776117712803 0 0 0
81 1 3 -0.867938 13.14800979834948 2.3164803719348863 30.102450225546853 0 0 0
82 1 3 -0.867938 14.680943562022144 4.8245439552954705 29.231344328486333 0 0 0
83 1 4 -0.884438 14.658158331222115 0.07264988960166259 30.972830594066213 0 0 0
84 1 4 -0.884438 14.69410633925479 7.052919340717903 30.992136941249438 0 0 0
6813 253 57 0.0865 9.98481372331618 10.272548062079105 32.92050859577824 0 0 0
86 1 2 1.18556 11.648177502641241 6.145289845463814 32.74645105394089 0 0 0
87 1 2 1.18556 13.142392307937103 0.9964091555320471 31.853083773686766 0 0 0
88 1 3 -0.867938 11.628164207499118 2.3180157858360033 32.7365221271823 0 0 0
89 1 3 -0.867938 13.16110865123119 4.8245872245063115 31.865894626126966 0 0 0
175 1 2 1.18556 14.690402105349179 6.129606916415873 32.74542996792277 0 0 0
177 1 3 -0.867938 14.669802887472251 2.3021110213241993 32.73499445519968 0 0 0
687 1 1 0.997562 8.589635437613603 3.469198526335196 25.70197829855913 0 0 0
689 1 2 1.18556 8.576323119898186 0.902306724923227 23.938285742715742 0 0 0
691 1 3 -0.867938 8.59506121821719 4.730602078790035 23.950252503536802 0 0 0
692 1 4 -0.884438 8.572187940804376 -0.021634641542419022 25.69249606953006 0 0 0
693 1 4 -0.884438 8.607568755548742 6.960449385898614 25.712881113243693 0 0 0
776 1 1 0.997562 11.631628803624318 3.4535317397909386 25.700852049728326 0 0 0
777 1 2 1.18556 10.123035124549679 6.036588955885411 24.830635927884977 0 0 0
778 1 2 1.18556 11.617601199478285 0.8862315966285451 23.936048105666476 0 0 0
779 1 3 -0.867938 10.104384252904248 2.2080163079756523 24.820391940942187 0 0 0
780 1 3 -0.867938 11.637570099449222 4.7148521617411205 23.94879366580716 0 0 0
781 1 4 -0.884438 11.613619412046477 -0.03676990081873614 25.69129063161165 0 0 0
782 1 4 -0.884438 11.64954836378994 6.9441971711282005 25.7118963563924 0 0 0
783 1 1 0.997562 10.111568784228558 3.4545915684218578 28.335532532659762 0 0 0
784 1 2 1.18556 8.603141749860361 6.036387536799042 27.465279812219276 0 0 0
785 1 2 1.18556 10.098208038390387 0.8864192701665914 26.570813234136736 0 0 0
786 1 3 -0.867938 8.583752424939558 2.2074644325330737 27.45594019804504 0 0 0
787 1 3 -0.867938 10.117777661171198 4.715689646076419 26.583975038009147 0 0 0
788 1 4 -0.884438 10.093752634183835 -0.036348469698665814 28.32603149581798 0 0 0
789 1 4 -0.884438 10.129837007945488 6.944250258215214 28.346570001112802 0 0 0
790 1 1 0.997562 8.591565646796415 3.4550767300993863 30.970560893102242 0 0 0
792 1 2 1.18556 8.578246878044762 0.8874685688281692 29.20677514060063 0 0 0
794 1 3 -0.867938 8.597619817465084 4.7158784572689125 29.21878781819258 0 0 0
795 1 4 -0.884438 8.5739347412316 -0.03610935375126458 30.961078350857683 0 0 0
796 1 4 -0.884438 8.609331136574028 6.945730174901381 30.980975049784192 0 0 0
865 1 1 0.997562 14.674006457760271 3.438214075058524 25.69887246809748 0 0 0
866 1 2 1.18556 13.165231377903355 6.020822226173024 24.82851375679519 0 0 0
867 1 2 1.18556 14.659498623211721 0.8705243813535092 23.93512579397829 0 0 0
868 1 3 -0.867938 13.145658411815 2.191633353893113 24.819627328121353 0 0 0
869 1 3 -0.867938 14.679892972595317 4.699328248219133 23.948167709174115 0 0 0
870 1 4 -0.884438 14.655921031908633 -0.05321589626144236 25.690327467588588 0 0 0
871 1 4 -0.884438 14.69191710400299 6.928776767706654 25.709621024542134 0 0 0
872 1 1 0.997562 13.153870455842052 3.439273235046644 28.333675126950627 0 0 0
873 1 2 1.18556 11.645033625683013 6.020962009015498 27.464280360521606 0 0 0
874 1 2 1.18556 13.139251627222112 0.8718682406800874 26.569801717138482 0 0 0
875 1 3 -0.867938 11.625632177732452 2.1919190714641696 27.453760925528403 0 0 0
876 1 3 -0.867938 13.159855612652606 4.6993173922183855 26.583076614038674 0 0 0
877 1 4 -0.884438 13.135941730598445 -0.051809132018323815 28.325275126586437 0 0 0
878 1 4 -0.884438 13.172090816241832 6.929260436619032 28.344471005699667 0 0 0
879 1 1 0.997562 11.633643928774456 3.4389964803598936 30.96970006929578 0 0 0
880 1 2 1.18556 10.124999016336718 6.02094442765365 30.09942639109021 0 0 0
881 1 2 1.18556 11.620233442044242 0.8720759718111807 29.205113903854595 0 0 0
882 1 3 -0.867938 10.105529283328671 2.193098358193712 30.08893224425269 0 0 0
883 1 3 -0.867938 11.638913568613265 4.699595677694068 29.218025895989495 0 0 0
884 1 4 -0.884438 11.61545364831206 -0.05113240111692327 30.959936870799268 0 0 0
885 1 4 -0.884438 11.651880778680843 6.929624074207952 30.978811988403745 0 0 0
7532 289 96 0.0865 11.350700512767784 -3.7603644949686683 31.51325388224639 0 1 0
887 1 2 1.18556 8.606120755777013 6.0221123022777645 32.73419829050512 0 0 0
888 1 2 1.18556 10.100433172997834 0.8721234009633558 31.839936035651426 0 0 0
889 1 3 -0.867938 8.585467282444494 2.1937293618406226 32.723613322845274 0 0 0
890 1 3 -0.867938 10.118941070329663 4.701332502239004 31.85211999184889 0 0 0
7539 289 103 0.0808 12.05112662438938 -2.743406247647331 29.495848304023628 0 1 0
6651 245 55 -0.1761 13.30580918064339 10.22306673774748 29.631769584771227 0 0 0
7552 290 96 0.0865 9.177673849503902 -2.6237543149829574 26.783894582173694 0 1 0
7557 290 101 -0.2355 11.16407396404037 -2.9903036401598424 24.781730984255656 0 1 0
7538 289 102 0.0808 13.750811788023054 -2.834691924149435 29.560519369915102 0 1 0
685 1 4 -0.884438 10.091756366560453 -0.021338718100061983 23.057224015159193 0 0 0
6802 253 46 -0.2357 9.323261331685686 10.480100426200305 28.78090159526213 0 0 0
7541 290 85 0.0807 7.6312417441348925 -3.8876458413698916 31.102217458231213 0 1 0
6801 253 45 0.0807 8.927307525591198 9.658718876263237 28.190119426694864 0 0 0
7551 290 95 -0.1761 10.020914435347906 -3.1689850398100297 27.20564850846796 0 1 0
6807 253 51 0.0861 10.04750540823723 9.48106196986239 30.515825054333447 0 0 0
7343 280 67 0.0807 14.27227234705887 -2.5609337783972808 27.10720375690232 0 0 0
7559 290 103 0.0808 10.614184518561304 -2.123933471771925 24.416700251418767 0 1 0
686 1 4 -0.884438 10.12741894161808 6.959286393075867 23.0772256119931 0 0 0
6996 262 60 0.0862 12.68838486080879 9.749050713564976 24.25063468307251 0 0 0
5527 189 31 0.0861 10.211215031430074 -1.0870515575081894 32.53835837465778 0 0 0
6995 262 59 0.0862 11.688625406726256 9.867620789010882 22.80195882272934 0 0 0
6806 253 50 0.0861 8.31489614905168 9.801772986198378 30.59012576980686 0 0 0
6653 245 57 0.0865 12.311480140168262 9.862377411484877 29.380073123969897 0 0 0
6652 245 56 0.0865 13.99629903862849 9.388778159522309 29.537842496778932 0 0 0
7533 289 97 0.0865 12.890144030561856 -3.088736955138336 32.03178909331255 0 1 0
7547 290 91 0.0861 9.878754218235656 -2.9739695874800134 30.017347687444673 0 1 0
6646 245 50 0.0861 13.695999909938243 8.808206118742055 32.02555357592181 0 0 0
680 1 1 0.997562 10.109927647851533 3.4690163758612163 23.066942110778495 0 0 0
6982 262 46 -0.2357 7.654184972045955 10.975995121125207 25.61669721151402 0 0 0
6989 262 53 0.0865 9.712067412337985 9.969136952614916 24.13474206367036 0 0 0
6645 245 49 -0.1756 13.037510542980582 9.668588154857508 32.135654972445415 0 0 0
775 1 4 -0.884438 13.16977975686418 6.943176207966535 23.075145070723003 0 0 0
769 1 1 0.997562 13.151931480137417 3.453634351168954 23.06604313775538 0 0 0
774 1 4 -0.884438 13.134389682421638 -0.03712394477058886 23.05587039975985 0 0 0
7558 290 102 0.0808 12.116820800842573 -2.5135007312300965 24.9888804246656 0 1 0
6803 253 47 0.0807 10.314953676788797 10.766165061175856 28.44329427645941 0 0 0
7553 290 97 0.0865 10.806123348972287 -2.443206831135156 27.426693824188458 0 1 0
6647 245 51 0.0861 12.01268562400539 9.330850567646777 31.962610671471165 0 0 0
7560 290 104 0.0806 11.348459745062856 -3.518705188799926 23.850708549581178 0 1 0
7546 290 90 0.0861 8.398489912949339 -2.6433896001574517 29.123366928405076 0 1 0
6990 262 54 0.0865 10.464692997172461 10.091557409979572 25.72488895292915 0 0 0
7350 280 74 0.0865 14.086815504907083 -3.112659032921576 24.575067699538042 0 0 0
6660 245 64 0.0806 13.083168403480569 9.773638565409804 26.870343494945136 0 0 0
6994 262 58 -0.1757 12.186676165351264 10.447912776010023 23.585699009430872 0 0 0
7537 289 101 -0.2355 12.872762136197444 -3.4486031024458295 29.388135243115205 0 1 0
5521 189 25 0.0807 8.082130421353574 -1.7941880684998686 32.84273990056061 0 0 0
6805 253 49 -0.1756 9.275149426318364 10.215556149566972 30.286027694955017 0 0 0
7545 290 89 -0.1756 9.022723262895449 -3.4397479005345053 29.53825644728806 0 1 0
6658 245 62 0.0808 14.730978004384163 9.866334054079053 27.181096386547676 0 0 0
7747 300 91 0.0861 9.211668974114337 -3.4871288268075276 22.825669896351435 0 1 0
6984 262 48 0.0807 7.77578462068784 10.397075276110169 26.53414420945301 0 0 0
6988 262 52 -0.1763 10.063713123218541 10.669171242570336 24.890653387086953 0 0 0
6812 253 56 0.0865 8.379928640309318 10.967859249809328 32.723124100815866 0 0 0
6648 245 52 -0.1763 13.378596435148488 10.693596053127658 31.07944695248125 0 0 0
6657 245 61 -0.2355 13.844344656753634 10.499051139784347 27.157119957458338 0 0 0
6649 245 53 0.0865 14.433686180251499 10.950442315827427 31.180624392617627 0 0 0
7540 289 104 0.0806 12.982565440464294 -3.7676234919575835 28.352991591668502 0 1 0
7348 280 72 -0.1763 14.912403927596895 -3.7797980328787935 24.80807677315092 0 0 0
7378 281 82 0.0808 7.7281847055823905 -2.335318825754254 24.377660322654837 0 0 0
7554 290 98 -0.1757 10.484632777677259 -3.881273361562414 25.887011901601266 0 1 0
5526 189 30 0.0861 10.180254826395963 -2.6792936801953577 33.291060909650824 0 0 0
5524 189 28 0.0807 8.223350101834164 -2.202994934697605 34.54936154222988 0 0 0
6615 243 59 0.0862 12.511281360599526 10.418349455974306 36.39942127247564 0 0 0
5531 189 35 -0.1761 12.411366518953553 -1.2823086879818157 34.3081619349921 0 0 0
5447 185 31 0.0861 14.31286690107196 5.80955030759269 40.337252048838145 0 0 0
6398 232 42 0.0808 12.5785855415656 9.655896718819179 41.53064733304385 0 0 0
6326 229 30 0.0861 9.892606869914852 6.4816908777908 41.44000137703763 0 0 0
5000 162 44 0.0806 7.9411110724347305 2.1732327405912693 37.10620876048191 0 0 0
5359 180 43 0.0808 9.131993568753973 9.041407845903443 35.31142868944332 0 0 0
5354 180 38 -0.1757 9.165662184985097 6.87772361739571 35.31281065771269 0 0 0
5356 180 40 0.0862 9.396620459432281 6.849487807656937 36.3737445461633 0 0 0
5459 185 43 0.0808 11.082370391480273 4.325212468660562 44.02104788109296 0 0 0
6333 229 37 0.0865 8.267725796367296 7.918922025001333 38.3101764428705 0 0 0
6256 225 40 0.0862 8.387735657384898 -1.327360518847866 40.66677468809924 0 0 0
5916 208 40 0.0862 8.7332155351048 2.8498624016501966 41.37830904172302 0 0 0
4983 162 27 0.0807 10.470834689950946 -1.4497280487230155 39.637592076250165 0 0 0
6322 229 26 -0.2357 9.392374394013336 5.602825482950312 39.6332047468515 0 0 0
6334 229 38 -0.1757 7.995913452150379 9.857771065432608 38.9512064938965 0 0 0
85 1 1 0.997562 13.155714792813828 3.56380954307668 33.61644477650042 0 0 0
4409 133 33 0.0865 13.905051075202852 -3.7154438688060836 36.29772083948098 0 0 0
6327 229 31 0.0861 10.97856665069643 6.92160821699283 40.125946786448154 0 0 0
6549 240 33 0.0865 11.920348678141673 5.196724122256548 37.17019774434619 0 0 0
4692 147 36 0.0865 7.841488692081395 7.016932786762833 43.457875049914406 0 0 0
4413 133 37 0.0865 12.356420111159485 -2.6457579619297955 38.01537602311779 0 0 0
5866 206 30 0.0861 8.065951083020053 10.612175607990041 42.08150622365602 0 0 0
6558 240 42 0.0808 12.203925952578576 7.073694739408978 38.11606292748493 0 0 0
6328 229 32 -0.1763 8.937987710816278 7.982128225831538 40.29733913152863 0 0 0
5680 196 44 0.0806 8.027802201831374 -1.5808553468219055 38.31122587347574 0 0 0
6642 245 46 -0.2357 13.185521883917842 10.170535650456078 33.54644840041732 0 0 0
5525 189 29 -0.1756 10.015657849850774 -1.6162756293395197 33.47417922584907 0 0 0
5537 189 41 -0.2355 13.421805554014092 0.6395930127528309 35.65419501923336 0 0 0
5539 189 43 0.0808 13.968537540262643 0.9967291052558479 34.786215129945695 0 0 0
5534 189 38 -0.1757 13.302700695098908 -0.8676915283273774 35.56543152361709 0 0 0
5302 178 26 -0.2357 14.255276325897817 0.2855962105711365 42.966255085510106 0 0 0
4416 133 40 0.0862 11.548879506865795 -3.8102909469910653 35.7239818203865 0 0 0
5450 185 34 0.0865 13.497111291914049 3.4342237359597245 40.28077196047798 0 0 0
4410 133 34 0.0865 14.648708135940321 -3.148131199806106 37.78911504102768 0 0 0
6612 243 56 0.0865 14.076553540970878 10.678302870062419 38.58215657021134 0 0 0
6644 245 48 0.0807 14.261125122363005 10.252056084574658 33.67809566687001 0 0 0
6330 229 34 0.0865 7.9284143274275785 7.712771102312207 40.61903545607535 0 0 0
6550 240 34 0.0865 12.095550506898068 4.229478549640264 35.70611798023798 0 0 0
6559 240 43 0.0808 11.525588343965758 8.40453329786097 37.016571381672264 0 0 0
5523 189 27 0.0807 8.193655178275332 -0.47231748457909767 33.997851304934294 0 0 0
6254 225 38 -0.1757 7.955403034133063 -2.1496921274066683 41.23649146321115 0 0 0
4986 162 30 0.0861 10.020688544148339 0.979028523092923 40.543340721918376 0 0 0
6393 232 37 0.0865 11.245981546043968 8.723557864857973 43.709080523464 0 0 0
6395 232 39 0.0862 13.651936976811974 7.135020673831215 42.58767278813747 0 0 0
6337 229 41 -0.2355 7.632444772560048 10.331780145732226 37.54696564808687 0 0 0
4984 162 28 0.0807 11.296610733252848 -1.1067617538444807 41.189872059206635 0 0 0
4988 162 32 -0.1763 10.589969691660377 0.9766269451478319 38.4901690435637 0 0 0
4989 162 33 0.0865 9.70067614894849 0.4104885947966183 38.22262912754019 0 0 0
4990 162 34 0.0865 11.438732157831097 0.5254412703054674 37.97915522599224 0 0 0
4991 162 35 -0.1761 10.3803709462162 2.4454102221100484 38.10307830859053 0 0 0
4992 162 36 0.0865 9.577041505994222 2.831147253860056 38.721161342704164 0 0 0
4993 162 37 0.0865 11.27479413054503 3.038544254365604 38.30324210507236 0 0 0
4994 162 38 -0.1757 9.98545066123383 2.789217968108433 36.65232233862312 0 0 0
4995 162 39 0.0862 10.816934231383849 2.3960212713659126 36.06340478676971 0 0 0
4996 162 40 0.0862 9.963881076325618 3.873981241569366 36.52314226052336 0 0 0
6556 240 40 0.0862 14.262601988253849 7.0622186923892265 36.95429525930004 0 0 0
4985 162 29 -0.1756 10.856857136715874 0.6300597557423832 39.940301383802726 0 0 0
4721 149 25 0.0807 10.798449677747598 0.9601394212491824 43.452507600635286 0 1 0
5530 189 34 0.0865 10.910027978920827 0.03386044293527782 34.64649861523313 0 0 0
5914 208 38 -0.1757 7.642781431090212 2.860450105258816 41.419590110769505 0 0 0
6323 229 27 0.0807 9.382511371296234 5.904591295596208 38.58325351393899 0 0 0
5449 185 33 0.0865 14.359101090974072 3.094808955214309 41.77406832900411 0 0 0
4997 162 41 -0.2355 8.709736625291379 2.0710697950378663 36.335862000594524 0 0 0
6555 240 39 0.0862 13.797041686566837 8.3034893284734 35.79651003085001 0 0 0
6620 243 64 0.0806 11.72359666557257 10.399822023425351 38.77004237369975 0 0 0
6394 232 38 -0.1757 13.140767961163235 8.049866344084865 42.87798402503365 0 0 0
5301 178 25 0.0807 13.955550387122958 0.7114260468880381 43.923206184516104 0 0 0
5360 180 44 0.0806 9.485760672099252 8.406949793069394 33.702934742894506 0 0 0
5538 189 42 0.0808 12.437637346468598 1.1154647264129063 35.677551916058796 0 0 0
6547 240 31 0.0861 14.206706330555676 5.058754285616716 37.71196177517619 0 0 0
6546 240 30 0.0861 13.594899317522485 3.4394767692427446 37.37530153460138 0 0 0
6397 232 41 -0.2355 13.032187947927106 8.663542050574197 41.48849258327687 0 0 0
5451 185 35 -0.1761 12.662176338786015 4.403749224034112 41.90132614394285 0 0 0
6324 229 28 0.0807 8.385157629211841 5.512800857087375 40.039270428800606 0 0 0
886 1 1 0.997562 10.113851145352605 3.4391707122865394 33.6045570774429 0 0 0
6545 240 29 -0.1756 13.832725067742672 4.401817337622703 36.92219243192772 0 0 0
6392 232 36 0.0865 11.071907735646024 7.1329621274651664 42.97062494434235 0 0 0
5448 185 32 -0.1763 13.853709821803106 3.874730888553969 41.2117158393813 0 0 0
6257 225 41 -0.2355 8.646117832803467 -3.4155038248502207 40.90959005129138 0 0 0
6340 229 44 0.0806 8.5486718378065 10.52924706545756 36.99956799518256 0 0 0
6641 245 45 0.0807 12.721482497876904 9.520252146363354 34.29263861720639 0 0 0
5535 189 39 0.0862 14.300220715428164 -1.2972879620012852 35.45880199608118 0 0 0
5355 180 39 0.0862 9.739770866882825 6.094357119278227 34.82365144080784 0 0 0
5453 185 37 0.0865 12.268238067897451 5.209657617861198 41.2792567768917 0 0 0
5867 206 31 0.0861 9.241064108336476 9.563607242974893 42.87495542499087 0 0 0
6554 240 38 -0.1757 13.425035856768096 7.464663551664217 36.3843600328738 0 0 0
5303 178 27 0.0807 13.761273245011717 -0.6636118828833296 42.74361954852125 0 0 0
5898 207 42 0.0808 14.323026199664513 -0.012520092908413865 40.203239012512434 0 0 0
6544 240 28 0.0807 14.540066152885595 3.388280936257794 35.278613958719816 0 0 0
5349 180 33 0.0865 7.805162093782889 4.617933601168864 35.62682727236867 0 0 0
6325 229 29 -0.1756 9.926657729474424 6.801920250011225 40.39999373763543 0 0 0
5304 178 28 0.0807 13.910141619618352 1.0148975349593858 42.2363925109892 0 0 0
6332 229 36 0.0865 9.776805454852887 8.819718850729544 38.40342125304468 0 0 0
4982 162 26 -0.2357 11.21758746955369 -0.8305313650395961 40.139086111925145 0 0 0
5460 185 44 0.0806 9.648865959822 3.3542117078466855 43.51595557630928 0 0 0
5452 185 36 0.0865 13.031591429463084 4.850930763329542 42.82474777052382 0 0 0
6259 225 43 0.0808 9.709805764828715 -3.327867917859596 41.115287243123845 0 0 0
5900 207 44 0.0806 14.041914161781563 1.4164650490281459 39.143928209511216 0 0 0
6321 229 25 0.0807 9.963845531042677 4.676577124028764 39.680068823299585 0 0 0
4998 162 42 0.0808 8.845911278198527 0.9936617346635901 36.22341117557162 0 0 0
4981 162 25 0.0807 12.197240391356186 -1.0646647524191186 39.72600475721836 0 0 0
4722 149 26 -0.2357 9.95381667566033 0.32680823567573447 43.72764526184787 0 1 0
5528 189 32 -0.1763 10.994339389463716 -1.0549917157216264 34.61188140672976 0 0 0
6329 229 33 0.0865 9.316781324833451 8.742303537098879 40.986052499308094 0 0 0
5357 180 41 -0.2355 9.69381479989179 8.285833476651492 34.764507368043574 0 0 0
6400 232 44 0.0806 14.023268460678896 8.807076006849927 41.06030513033649 0 0 0
4987 162 31 0.0861 11.749941517977849 1.1427676116032255 40.286737089118766 0 0 0
6557 240 41 -0.2355 12.392828483273925 7.910836538683632 37.44856130243959 0 0 0
4419 133 43 0.0808 10.046062465996362 -2.7695451450227146 37.480857476166925 0 0 0
6552 240 36 0.0865 13.595954824318142 6.215423716357322 34.75178055221904 0 0 0
5913 208 37 0.0865 7.499336382478315 3.1999868308310173 39.32872817162461 0 0 0
5457 185 41 -0.2355 10.526075886842708 3.907232320448466 43.17780046014611 0 0 0
5351 180 35 -0.1761 7.615643873592347 6.754748863681305 35.22301260043897 0 0 0
6331 229 35 -0.1761 8.82545326194076 8.64514229530121 38.90275192813812 0 0 0
5455 185 39 0.0862 12.042645073700749 2.568124121065119 42.66168817465822 0 0 0
5454 185 38 -0.1757 11.518938768282634 3.3839623224291606 42.163518760504104 0 0 0
6551 240 35 -0.1761 12.861356937662192 6.3211190531150665 35.54632188043232 0 0 0
6399 232 43 0.0808 12.327170831657048 8.1329642486236 40.84518702206489 0 0 0
6260 225 44 0.0806 8.535626344355325 -3.617738625389392 39.845590267562805 0 0 0
6548 240 32 -0.1763 12.573431925748048 4.993563486131005 36.322205252839545 0 0 0
5540 189 44 0.0806 13.946485363608325 0.9163735228851803 36.566502603224556 0 0 0
6391 232 35 -0.1761 11.759767319289525 7.777395012749874 43.51854081655192 0 0 0
6560 240 44 0.0806 12.806220975123491 8.68804389274731 38.09192498423085 0 0 0
4417 133 41 -0.2355 10.091407574567734 -3.827410427917396 37.24236237175182 0 0 0
4373 131 37 0.0865 14.743004850771097 -2.7454382130433697 42.431472695011664 0 0 0
5529 189 33 0.0865 10.786978977393956 -1.4358703352935018 35.61125136370386 0 0 0
4367 131 31 0.0861 12.169258088673592 -3.506149219472716 42.774454501763586 0 0 0
6396 232 40 0.0862 13.825850751852432 8.635877856816377 43.48794437577194 0 0 0
5456 185 40 0.0862 11.088257929074912 2.986455352773401 41.24116493806126 0 0 0
5458 185 42 0.0808 10.006803931927431 4.729036030941994 42.6884915843857 0 0 0
6553 240 37 0.0865 11.91180339344572 6.596354067786329 35.08649530652455 0 0 0
4724 149 28 0.0807 9.268741970042896 0.30941664218598697 42.88168521320953 0 1 0
4999 162 43 0.0808 8.3261025353873 2.3114728633247372 35.34394764899734 0 0 0
5358 180 42 0.0808 10.737758880585705 8.532442477933877 34.950782940616385 0 0 0
4366 131 30 0.0861 11.936987851239662 -3.8839676258412945 41.072699034794525 0 0 0
5678 196 42 0.0808 8.404977486148924 -1.047320664784001 36.76772707812802 0 0 0
5532 189 36 0.0865 12.73836525352299 -2.3077444052713068 34.12566677379017 0 0 0
5536 189 40 0.0862 12.904236368411267 -1.1910563515651635 36.52988355032927 0 0 0
4372 131 36 0.0865 14.417778734824864 -2.6521471373328014 40.70977988187414 0 0 0
5865 206 29 -0.1756 8.930685616752417 10.599049850859176 42.75125845295951 0 0 0
4727 149 31 0.0861 11.14039050207819 -1.6283801603252201 43.417424925044514 0 1 0
5522 189 26 -0.2357 8.528451601352906 -1.485874698258684 33.79199582869905 0 0 0
4371 131 35 -0.1761 14.776980600536673 -3.308315354848869 41.49976644587542 0 0 0
6255 225 39 0.0862 8.133340559376663 -1.9529793270949944 42.29131044560439 0 0 0
6335 229 39 0.0862 8.57494908107399 10.638960598506706 39.44107590235393 0 0 0
4411 133 35 -0.1761 12.541309627543372 -3.6942335880137356 37.778728185506495 0 0 0
5897 207 41 -0.2355 14.544151194737744 0.458531204300584 39.24205954105989 0 0 0
4726 149 30 0.0861 9.59790473795492 -1.6802915926610853 44.271455823112845 0 1 0
4725 149 29 -0.1756 10.495834665240368 -1.081370681977941 44.105499930235354 0 1 0
5899 207 43 0.0808 14.236274494360865 -0.24118655842475994 38.47046694456243 0 0 0
6542 240 26 -0.2357 14.974922266760132 4.094249701747338 35.985376574644235 0 0 0
5445 185 29 -0.1756 14.806524386990114 5.0629861225473425 40.95898317355453 0 0 0
5912 208 36 0.0865 7.664161339674051 1.482402451319256 39.69174334152139 0 0 0
4693 147 37 0.0865 7.58951576964701 5.2830220085156325 43.34927418684575 0 0 0
4408 133 32 -0.1763 13.987266599573571 -3.9011423506926666 37.36770615493782 0 0 0
5677 196 41 -0.2355 7.586167533261293 -1.5140691600763305 37.314681359241234 0 0 0
5060 165 44 0.0806 12.926144121828067 10.895151896338769 44.133737765836564 0 0 0
5533 189 37 0.0865 12.803593524055408 -0.6593979812200166 33.50208213538469 0 0 0
6384 232 28 0.0807 9.05035088194851 7.632693785555838 46.63361585604395 0 0 0
4648 145 32 -0.1763 12.870708549024966 -3.4322257161751346 51.35925334094745 0 1 0
4291 127 35 -0.1761 10.336341750714693 10.817644391810976 49.45135171460405 0 0 0
4299 127 43 0.0808 10.568309463025551 8.216004055014615 50.562442811629694 0 0 0
6383 232 27 0.0807 10.299577541210244 8.873354394353823 46.12155551860907 0 0 0
6007 213 31 0.0861 7.593242564818278 2.22769475409097 53.41759032321801 0 0 0
2137 19 21 -0.2355 9.738274001703669 5.861559399208319 53.99966460909843 0 0 -1
2059 15 23 0.0808 10.107212129914162 -1.7361443091872042 53.726240214669275 1 0 -1
5416 183 40 0.0862 12.820729149755623 4.33283076234015 45.88278279887347 0 0 0
2938 59 22 0.0808 12.021503713546789 -2.8190919625561333 54.32911379247108 0 0 -1
4649 145 33 0.0865 12.310670894562145 -3.559441422531264 52.28422000004579 0 1 0
6469 236 33 0.0865 8.981586750707429 -3.4912751624039826 49.24267943131558 0 1 0
5746 200 30 0.0861 9.50082281988229 8.788849664511464 54.136354323456715 0 0 0
6063 216 27 0.0807 11.475534082762186 6.233318599679384 49.045265574364315 0 0 0
6390 232 34 0.0865 12.665715809870505 7.92326968243783 45.46668022505539 0 0 0
6389 232 33 0.0865 12.778911913036595 6.338440119012993 44.709032685809326 0 0 0
4732 149 36 0.0865 10.421055676424093 0.4795536898401566 46.45164639674519 0 1 0
2052 15 16 0.0865 7.969440402503885 -3.8304664366938046 52.92112564572465 1 0 -1
4735 149 39 0.0862 12.25013158535575 -0.5279985045531321 47.747545030302916 0 1 0
4229 124 33 0.0865 9.56134569850905 5.806705670383389 48.11677054073244 0 0 0
4730 149 34 0.0865 11.415348978045914 -2.224578482784119 45.637173221639344 0 1 0
2125 19 9 -0.1756 14.081421766029518 6.601644132984064 53.30216483913812 0 0 -1
4740 149 44 0.0806 11.189760851951021 -0.22116992008105418 49.87386203351103 0 1 0
5420 183 44 0.0806 12.67113981785265 2.542005356892422 47.33094364521166 0 0 0
6472 236 36 0.0865 9.886594557136915 -3.262696207328016 47.34720298759917 0 1 0
4238 124 42 0.0808 8.86461047764614 7.515276482818831 49.57697358797599 0 0 0
2057 15 21 -0.2355 9.97579253568737 -1.7130228275507846 52.64150098399849 1 0 -1
4296 127 40 0.0862 10.973638610825093 9.069937974181132 48.270535543090745 0 0 0
5742 200 26 -0.2357 8.042365655994013 9.275632944269223 52.67798176108151 0 0 0
4737 149 41 -0.2355 10.67374642298427 -0.012015424999630455 48.938064425895355 0 1 0
5876 206 40 0.0862 7.861417406990327 10.42080199143859 46.698630169978465 0 0 0
3879 106 23 0.0808 13.324829652229647 10.070190565465653 54.96669401704228 0 0 -1
6468 236 32 -0.1763 8.238400686893412 -3.7692656271843696 48.498108395514976 0 1 0
2132 19 16 0.0865 12.202031200197654 5.989133452121492 51.7193159835916 0 0 -1
5151 170 35 -0.1761 12.939273263862129 1.6466493856731448 53.87637625659167 0 0 0
6382 232 26 -0.2357 9.762033953938849 7.958803729380642 45.87146132591966 0 0 0
4526 139 30 0.0861 14.823054698070669 -1.851113804497207 47.80391243687913 0 0 0
4651 145 35 -0.1761 11.917384168656376 -3.8088837728727607 50.19437788172367 0 1 0
2937 59 21 -0.2355 12.49646721875376 -2.446074556634036 55.23578576731581 0 0 -1
4647 145 31 0.0861 13.930564041961363 -2.0262992283561156 50.21137627892137 0 1 0
4731 149 35 -0.1761 10.533411367226783 -0.6085288165813457 46.461408398875164 0 1 0
6070 216 34 0.0865 13.682770468113008 6.259975488194888 46.93653455713896 0 0 0
5150 170 34 0.0865 11.099698633387533 2.7688132432668047 53.795672659576624 0 0 0
5747 200 31 0.0861 8.879669711100254 10.431521050638404 54.141776378585995 0 0 0
4297 127 41 -0.2355 11.475230980089421 8.776114079186488 50.32374889675443 0 0 0
6474 236 38 -0.1757 8.449143409887524 -3.922197893772587 45.97215278184685 0 1 0
2136 19 20 0.0862 10.32872961960214 7.183557752161072 52.6046334047286 0 0 -1
4527 139 31 0.0861 13.432492105875507 -2.640533582079013 47.06642574601023 0 0 0
2138 19 22 0.0808 9.628576983830975 4.792633975568214 54.18450689776104 0 0 -1
4652 145 36 0.0865 11.151585980781828 -3.041922193671135 50.27485607146645 0 1 0
5418 183 42 0.0808 13.034895345984618 1.2385487207865213 46.13866090662225 0 0 0
2051 15 15 -0.1761 7.680545867442012 -2.779029678944975 52.93657560492207 1 0 -1
6381 232 25 0.0807 9.248328180770976 8.016389128354025 44.90888985978733 0 0 0
6064 216 28 0.0807 11.995949800250457 4.800129729725561 49.985410014856875 0 0 0
4222 124 26 -0.2357 8.481874957413401 3.49912599581978 46.382418460622134 0 0 0
5159 170 43 0.0808 13.446797699315308 2.7148033600544044 50.589204019121155 0 0 0
6470 236 34 0.0865 7.569745244702477 -2.917804760986232 48.361603209627546 0 1 0
2056 15 20 0.0862 8.578599218746405 -2.038567692238518 51.09960547591999 1 0 -1
2134 19 18 -0.1757 10.442690880719788 6.11160578432084 52.75193781204205 0 0 -1
6069 216 33 0.0865 13.603331116187425 7.725112113747838 47.91171519842033 0 0 0
2121 19 5 0.0807 14.758688965215663 8.395363807699816 54.35997089050232 0 0 -1
6385 232 29 -0.1756 10.826126432371609 6.766812033211109 45.685598667067545 0 0 0
5856 205 40 0.0862 14.21222423174091 8.945737034868179 50.07212420516088 0 0 0
6386 232 30 0.0861 11.05160886457026 6.38443811719508 46.67826999375936 0 0 0
6001 213 25 0.0807 8.49453269997795 2.8657778477515055 50.54690391666155 0 0 0
6004 213 28 0.0807 9.444836035285856 3.3825994027385002 51.96166482505227 0 0 0
4224 124 28 0.0807 8.729533630197762 2.6406335019996536 45.755541853009944 0 0 0
6067 216 31 0.0861 14.267008573840855 4.89877387566384 49.10027433100265 0 0 0
4642 145 26 -0.2357 14.50247795621015 -1.6619656087750336 52.34433315174483 0 1 0
5059 165 43 0.0808 12.72204885026698 9.89014288381713 45.549926226482846 0 0 0
4728 149 32 -0.1763 11.32038453675368 -1.1705583246200524 45.37967758738147 0 1 0
4733 149 37 0.0865 9.534795733492444 -1.0437904431581135 46.41410926262496 0 1 0
4641 145 25 0.0807 14.033065426456567 -1.6392332078652228 53.32609147161066 0 1 0
4645 145 29 -0.1756 13.564009181377646 -2.0972123684964474 51.2405329107747 0 1 0
4734 149 38 -0.1757 11.198231824166541 -0.8175041585436273 47.81409434390928 0 1 0
4235 124 39 0.0862 7.768120299333934 5.849527649854113 50.715809302214616 0 0 0
5415 183 39 0.0862 13.236361401947564 3.261028434230802 44.5449728760684 0 0 0
2133 19 17 0.0865 12.176779690896208 4.708131195286887 52.925351128613514 0 0 -1
4231 124 35 -0.1761 7.584321697115619 5.097352234586758 48.78307514174242 0 0 0
2127 19 11 0.0861 14.547671864604064 5.649405944469724 53.535853396328015 0 0 -1
5158 170 42 0.0808 12.506228844664003 1.2504848914957634 51.11437782087884 0 0 0
2128 19 12 -0.1763 12.697460229086238 6.60031211010444 53.70540787990031 0 0 -1
4221 124 25 0.0807 8.549823270357091 4.394175281694109 45.76798384741232 0 0 0
4522 139 26 -0.2357 14.77915989650596 -1.827770582017672 45.63569271221595 0 0 0
4293 127 37 0.0865 9.385472611907378 10.37976787903956 49.7506943230503 0 0 0
4240 124 44 0.0806 7.553561537464316 7.827669812583119 48.469988234868005 0 0 0
5743 200 27 0.0807 8.809333044689573 9.599148997880324 51.97033611041111 0 0 0
6387 232 31 0.0861 10.29494980811987 5.985973134994008 45.14125994159124 0 0 0
4499 137 43 0.0808 14.64776441675692 1.560963417667312 48.86273697891729 0 0 0
5745 200 29 -0.1756 8.590768012338847 9.38457127840444 54.075477313997595 0 0 0
4524 139 28 0.0807 14.185115915629005 -2.3565320207314735 44.8908778519686 0 0 0
4225 124 29 -0.1756 9.341494686877823 3.5935969481488814 47.70583165521642 0 0 0
4729 149 33 0.0865 12.31955528530111 -0.7415130476320118 45.382094239846396 0 1 0
6062 216 26 -0.2357 12.145863644318545 5.3752777917124455 49.07490706398674 0 0 0
4228 124 32 -0.1763 9.085432690229363 4.913018356056359 48.52429188950967 0 0 0
2135 19 19 0.0862 9.975943866011981 5.607140741570999 51.90822814851433 0 0 -1
2126 19 10 0.0861 14.19625622251237 6.772934667304445 52.23008951725288 0 0 -1
2129 19 13 0.0865 12.448079845753997 7.660910877145601 53.78575623525314 0 0 -1
4739 149 43 0.0808 10.95790675704536 1.038015037009843 48.84125690451339 0 1 0
4736 149 40 0.0862 11.159310480147255 -1.855819476242682 48.14544777293672 0 1 0
5154 170 38 -0.1757 13.72716881588641 2.2482044789339737 52.6990807514886 0 0 0
5417 183 41 -0.2355 12.613977940528322 2.2350261170006664 46.28585344661829 0 0 0
4298 127 42 0.0808 12.278076671491673 8.048959244812721 50.18017758765608 0 0 0
2060 15 24 0.0806 10.571184954889004 -0.8299717412611295 52.40962417646951 1 0 -1
5152 170 36 0.0865 13.613038870790637 1.4089301338086433 54.69936829759696 0 0 0
6065 216 29 -0.1756 13.672049268903315 5.811787779848396 49.07537832169533 0 0 0
4646 145 30 0.0861 12.770832779457926 -1.3668038484228746 51.356946048651906 0 1 0
5157 170 41 -0.2355 12.93989412145419 2.204837104795305 51.4097842481594 0 0 0
2131 19 15 -0.1761 11.896847348070057 5.743661059822313 52.733858164654976 0 0 -1
4294 127 38 -0.1757 11.295757481762397 9.70626453681393 49.09506451749892 0 0 0
2139 19 23 0.0808 8.71936820820056 6.255935409408883 54.03925470316845 0 0 -1
5855 205 39 0.0862 13.837747176034176 9.126224741448898 51.78657715959348 0 0 0
6066 216 30 0.0861 13.88906234106447 6.374880602793161 49.98683099363149 0 0 0
5414 183 38 -0.1757 13.316190553624924 3.3984703502991613 45.6255453528102 0 0 0
2048 15 12 -0.1763 7.540867439866494 -2.362379458070952 54.47508881653805 1 0 -1
4300 127 44 0.0806 11.715085608585126 9.255912770093252 51.27277110129915 0 0 0
4227 124 31 0.0861 10.379818291275408 3.6238038178974668 47.37551473897224 0 0 0
5160 170 44 0.0806 12.072588367135571 2.807017446532446 51.66969485474776 0 0 0
6478 236 42 0.0808 10.166420082478734 -3.7740882111214766 44.64726819626591 0 1 0
2058 15 22 0.0808 10.499361898578716 -2.5430186765245466 52.16701118724737 1 0 -1
2054 15 18 -0.1757 8.571123185410617 -1.7116198572148271 52.139712015708895 1 0 -1
4295 127 39 0.0862 12.232973264211406 10.178390048183342 48.807840854536316 0 0 0
2050 15 14 0.0865 8.493336138744358 -2.3823016626834153 55.00345045051304 1 0 -1
6068 216 32 -0.1763 14.052750105378221 6.732250566070141 47.847769772947096 0 0 0
5153 170 37 0.0865 12.501978355335726 0.7104160373692525 53.519710467932065 0 0 0
4738 149 42 0.0808 9.600723090899333 -0.02370810927913875 49.12271587028261 0 1 0
5419 183 43 0.0808 11.555875327760962 2.191534716741938 46.0317156025385 0 0 0
6003 213 27 0.0807 9.113822606337932 1.6275121436321625 51.63935209795216 0 0 0
4230 124 34 0.0865 9.584994700672564 4.670533897109924 49.46761153936504 0 0 0
2940 59 24 0.0806 12.500507654297802 -1.360311737283417 55.143470360239995 0 0 -1
2130 19 14 0.0865 12.679602919101875 6.178463023400962 54.710843624606035 0 0 -1
2055 15 19 0.0862 8.100740353838287 -0.730470963410868 52.17701544950451 1 0 -1
6061 216 25 0.0807 11.807962141074352 4.800732671757211 48.2084677264711 0 0 0
4523 139 27 0.0807 14.627468308172837 -0.7488799394167169 45.60569022135537 0 0 0
5143 170 27 0.0807 10.401923345190145 -0.01911408990297457 54.91189356761452 0 0 0
5149 170 33 0.0865 12.236230007846114 3.507143307818512 54.91228720502425 0 0 0
6002 213 26 -0.2357 8.726689335056214 2.6469348489335687 51.5930304515232 0 0 0
5411 183 35 -0.1761 14.75482352350453 3.5436153755921596 46.04922546480685 0 0 0
6388 232 32 -0.1763 12.101553898861088 7.163892238996875 44.92620961072304 0 0 0
5156 170 40 0.0862 14.111619225062679 3.1865678027869473 53.08268631258172 0 0 0
5144 170 28 0.0807 9.350886597018775 1.3518786822062505 54.471497830320814 0 0 0
5854 205 38 -0.1757 14.50884715485208 9.451353052328555 50.989963835703335 0 0 0
5148 170 32 -0.1763 11.871137622320457 2.552225357196551 54.534320808370985 0 0 0
4500 137 44 0.0806 14.62586107057628 -0.09950025888175401 49.111365387357765 0 0 0
4226 124 30 0.0861 9.200877057273031 2.676052081664324 48.27757464667041 0 0 0
5155 170 39 0.0862 14.572987690893614 1.5808069985293647 52.5405689198938 0 0 0
6475 236 39 0.0862 8.130206186058892 -2.88087791242752 45.886413110186965 0 1 0
2140 19 24 0.0806 10.290711577988 6.332107817732404 54.8138999022109 0 0 -1
4525 139 29 -0.1756 14.506574265641962 -2.470416538278182 46.966350420589194 0 0 0
5857 205 41 -0.2355 14.360161349917377 10.939703127509736 50.90616823982895 0 0 0
4653 145 37 0.0865 12.561777896482793 -3.553689281475042 49.35350479797859 0 1 0
5057 165 41 -0.2355 12.779270336771054 10.928733669637325 45.21738217600129 0 0 0
5413 183 37 0.0865 14.823878430738684 3.9393852332651553 47.06671719892388 0 0 0
4237 124 41 -0.2355 7.77614158077927 7.521767627521128 49.490932382516164 0 0 0
5741 200 25 0.0807 7.900587696872388 8.227315863055402 52.40881519455022 0 0 0
4910 158 34 0.0865 7.720245665292755 0.8644023922152504 47.99403942497231 0 0 0
5052 165 36 0.0865 14.115876161176317 10.859927410081662 47.666829412275185 0 0 0
4643 145 27 0.0807 14.87923453977027 -0.6438857711574537 52.232297014785644 0 1 0
5748 200 32 -0.1763 7.624507655802748 9.014372300526194 55.20309950389272 0 0 0
4918 158 42 0.0808 7.503229014573743 -0.6330830712184219 45.34476445592135 0 0 0
5142 170 26 -0.2357 10.066250350106134 0.9743253378985689 55.20360342271732 0 0 0
4723 149 27 0.0807 9.434402644396597 0.8342847881052201 44.54376310657035 0 1 0
2517 38 21 -0.2355 12.953485850391592 19.621207593399348 -16.150078813110238 0 0 0
2797 52 21 -0.2355 8.61554404911299 25.804741252815678 -14.500872794568316 0 -1 0
3981 112 5 0.0807 10.351642000575259 15.221763995370303 -15.084456255100553 0 0 0
4015 113 19 0.0862 8.413891422710778 13.132063527443785 -10.64640215671254 0 0 0
2891 57 15 -0.1761 8.221902915383978 19.01947260800211 -12.030547206609398 0 0 0
2924 59 8 0.0807 13.032520916794125 25.250997297470096 -15.854349945310629 0 -1 0
3400 82 24 0.0806 12.910819267000614 18.24494816656613 -20.89680128857114 0 0 0
2370 31 14 0.0865 9.076850102271816 12.268138394609432 -15.216476954904275 0 0 0
3943 110 7 0.0807 13.318976814464401 19.423005792684947 -11.544254411413316 0 0 0
3157 70 21 -0.2355 8.71127741577227 17.675415880573798 -16.383356680503727 0 0 0
2996 62 20 0.0862 12.457631975296835 20.04536271289423 -19.11943411271637 0 -1 0
3153 70 17 0.0865 10.456030191786203 17.259265849790424 -18.462539338848767 0 0 0
2984 62 8 0.0807 10.102866997186828 21.17802742005596 -16.41271205820781 0 -1 0
3155 70 19 0.0862 8.680618030555532 15.850280432240275 -17.458245560991255 0 0 0
2893 57 17 0.0865 7.696002082563274 19.007963598588557 -11.072331059503577 0 0 0
3909 108 13 0.0865 7.567119811183942 23.378990787829977 -19.093657432802807 0 -1 0
3984 112 8 0.0807 11.669940977192969 14.31183832980809 -14.33634428174339 0 0 0
2795 52 19 0.0862 8.20243196245806 24.73033881486439 -16.293229828447163 0 -1 0
3539 89 23 0.0808 10.503716864554304 12.65826529131483 -11.983688514464324 0 0 0
2513 38 17 0.0865 14.691522685908073 17.35499740913265 -16.385495579622877 0 0 0
2881 57 5 0.0807 8.004725914178705 23.05510005796523 -11.390390394638455 0 0 0
2639 44 23 0.0808 13.69554285333148 11.614734732466895 -10.825786010389544 0 0 0
2520 38 24 0.0806 13.539908235839325 19.42432647138638 -15.250224483096753 0 0 0
2366 31 10 0.0861 8.294708395073817 14.704562212093839 -15.392376695157079 0 0 0
2892 57 16 0.0865 9.248941201868753 19.339659984512814 -11.847587884689732 0 0 0
2990 62 14 0.0865 12.260394859896232 23.504041133370713 -18.45704101190974 0 -1 0
3152 70 16 0.0865 9.30125340123114 16.800274197008875 -19.708155799933397 0 0 0
3488 87 12 -0.1763 11.819444584920497 23.873880495286006 -13.465929901946211 0 -1 0
2519 38 23 0.0808 13.474095567090743 20.34649634276775 -16.779260653813967 0 0 0
3679 96 23 0.0808 14.35227978454419 12.51010334428665 -15.434950102247251 0 0 0
2374 31 18 -0.1757 8.019159585542706 11.148154270453377 -17.327095158957317 0 0 0
2986 62 10 0.0861 9.853754420476056 23.909850644363388 -17.645099895914527 0 -1 0
3985 112 9 -0.1756 12.047779515866315 14.521631614926015 -16.43776394604077 0 0 0
2995 62 19 0.0862 11.897126364926484 20.365147144923448 -20.757054852948123 0 -1 0
3942 110 6 -0.2357 13.400900797451635 18.35751973536883 -11.33370778316602 0 0 0
2516 38 20 0.0862 12.272614680662768 18.32790670048786 -17.874985178819205 0 0 0
3948 110 12 -0.1763 12.418820337365363 15.977896268823706 -11.747042922837862 0 0 0
3142 70 6 -0.2357 7.510896109280631 20.474124228272554 -20.34467291562198 0 0 0
2989 62 13 0.0865 12.31202874498909 22.048570743013414 -17.455896270092847 0 -1 0
3159 70 23 0.0808 9.748748474876658 17.682222530832878 -16.064357731067478 0 0 0
3678 96 22 0.0808 14.58340882249195 11.17928880215437 -16.5008180863898 0 0 0
2982 62 6 -0.2357 9.583284489709884 22.126660396621215 -16.566252781318514 0 -1 0
4000 112 24 0.0806 9.990743882259222 13.573384984249426 -20.064277083431485 0 0 0
3148 70 12 -0.1763 9.226615595877083 18.836244764009724 -19.231102180574926 0 0 0
3957 110 21 -0.2355 14.889751427513676 15.861340748529686 -14.02730396114234 0 0 0
3399 82 23 0.0808 11.59236878473254 17.281423970930987 -20.785326430288013 0 0 0
3147 70 11 0.0861 7.612308323509142 18.354447192891932 -20.609555426222947 0 0 0
3988 112 12 -0.1763 11.433324341873515 13.214976929301596 -16.98384170013197 0 0 0
3949 110 13 0.0865 11.68967085765315 15.510781870342045 -12.40796906707079 0 0 0
3149 70 13 0.0865 9.439292211187428 19.357069278105687 -18.297832416583894 0 0 0
2898 57 22 0.0808 9.751381321599984 16.727024080816328 -11.022397949717869 0 0 0
3947 110 11 0.0861 12.812374236255986 17.670426294400958 -13.116278607988026 0 0 0
3953 110 17 0.0865 13.573271288369371 14.23746615040132 -11.185469393593824 0 0 0
2375 31 19 0.0862 9.10379095595711 11.115866514655398 -17.382044213876082 0 0 0
3997 112 21 -0.2355 10.7289640567945 14.306979000159851 -19.750084958451186 0 0 0
3999 112 23 0.0808 10.363386077034813 14.800568284843271 -18.848850301619418 0 0 0
2992 62 16 0.0865 10.379077192517013 21.287877597113685 -18.89398698672234 0 -1 0
2512 38 16 0.0865 13.987037143167361 16.600234548311395 -17.80972408351303 0 0 0
3989 112 13 0.0865 10.375579760339352 13.293525912163542 -17.231262038940667 0 0 0
2371 31 15 -0.1761 7.521836867928788 12.514196113585387 -16.622230214201625 0 0 0
2987 62 11 0.0861 10.876914637318729 23.68561058648528 -16.234077412476786 0 -1 0
2637 44 21 -0.2355 14.75543307128719 11.677954752543593 -11.078604867534171 0 0 0
2509 38 13 0.0865 14.593760174452848 18.601736903674215 -19.14628821027877 0 0 0
3492 87 16 0.0865 10.832089678303447 23.415531098552634 -11.518807872614124 0 -1 0
3944 110 8 0.0807 14.440980931160542 18.03403066247044 -11.28606469192701 0 0 0
3946 110 10 0.0861 11.493652589927931 17.916843852498847 -11.980587490494322 0 0 0
2884 57 8 0.0807 9.145297971652983 21.65508490299286 -11.3936881843739 0 0 0
3397 82 21 -0.2355 12.669514684406117 17.187087586071506 -20.94135065934775 0 0 0
2518 38 22 0.0808 11.999115258927157 20.073458648727694 -15.87852534591189 0 0 0
3987 112 11 0.0861 13.126811394294728 14.405851164521206 -16.339074299190038 0 0 0
2981 62 5 0.0807 8.77566577282643 21.76305783673509 -17.20003267968263 0 -1 0
2985 62 9 -0.1756 10.489789602705164 23.198584336084764 -17.12706539070513 0 -1 0
3986 112 10 0.0861 11.86583920709506 15.350670247128438 -17.122260126585665 0 0 0
3918 108 22 0.0808 9.813845981239531 24.471779595437457 -20.081708289389905 0 -1 0
3910 108 14 0.0865 7.789285532691411 25.086772056971764 -19.47590883917401 0 -1 0
3990 112 14 0.0865 11.551108747793245 12.413552778469446 -16.251042919403716 0 0 0
3781 102 5 0.0807 14.901702423576815 23.530271288284474 -17.308244092222072 0 -1 0
2368 31 12 -0.1763 8.054575436404553 12.64686053680155 -15.226977245553966 0 0 0
3482 87 6 -0.2357 11.624900647157276 21.421081325774516 -13.43650420684145 0 -1 0
3677 96 21 -0.2355 14.1943527285665 11.43606650664548 -15.512364994779754 0 0 0
3959 110 23 0.0808 14.050537127782663 16.425021656218533 -14.428768655125241 0 0 0
3489 87 13 0.0865 10.853298856061066 24.127914420760288 -13.911679929181888 0 -1 0
3995 112 19 0.0862 12.451088721408869 13.154949108375137 -20.318271742940567 0 0 0
3493 87 17 0.0865 12.505394026282834 23.95427722742583 -11.443734902186023 0 -1 0
3490 87 14 0.0865 12.534619803570614 24.634743897471633 -13.777688785537219 0 -1 0
3538 89 22 0.0808 12.237265796553016 12.448802831041762 -12.351354330317012 0 0 0
3160 70 24 0.0806 8.136204411081437 17.125611039334327 -15.634381442168111 0 0 0
3151 70 15 -0.1761 9.433903581185444 17.40245080526011 -18.811268641789358 0 0 0
2373 31 17 0.0865 7.8982702758704875 13.34802452771495 -17.210303346979867 0 0 0
2997 62 21 -0.2355 13.5118689428398 21.615557252450387 -20.0989488536649 0 -1 0
3983 112 7 0.0807 11.931701803724476 15.976208619398346 -14.790107757110954 0 0 0
3491 87 15 -0.1761 11.54834994796238 24.113399466803326 -11.940032611366853 0 -1 0
2514 38 18 -0.1757 12.825627625523241 18.20709612278689 -16.946361770557715 0 0 0
3158 70 22 0.0808 8.319284254820795 18.671482873295123 -16.181953457852483 0 0 0
2882 57 6 -0.2357 8.413936055953954 22.227730164672145 -11.972502125572797 0 0 0
3607 93 11 0.0861 14.30070308384211 25.75338867004906 -13.550346169049089 0 -1 0
3141 70 5 0.0807 7.78484237763446 21.154890808985854 -19.54197159144764 0 0 0
3945 110 9 -0.1756 12.472891452619798 17.461438830891417 -12.103340619823799 0 0 0
3481 87 5 0.0807 11.66722566751961 21.30721702311105 -12.351621788215448 0 -1 0
3537 89 21 -0.2355 11.250712013860205 12.003451562882548 -12.429139639614618 0 0 0
3150 70 14 0.0865 9.946913821006584 19.178092455284855 -19.975766651605248 0 0 0
2515 38 19 0.0862 12.267029886319705 17.51700878068592 -16.31414991475242 0 0 0
2883 57 7 0.0807 8.804649973723599 22.556529838212995 -12.936641768496065 0 0 0
2511 38 15 -0.1761 14.18133051631488 17.554073911137607 -17.32861100781014 0 0 0
3982 112 6 -0.2357 11.427564351695034 15.058511981653755 -15.096590923837386 0 0 0
3998 112 22 0.0808 10.808171815759646 15.134532784466847 -20.457649897131166 0 0 0
2895 57 19 0.0862 8.993841457172985 17.364401234303713 -13.257725789159945 0 0 0
5658 195 42 0.0808 13.930566170510293 24.907784779961275 -20.379874724410694 0 0 1
2899 57 23 0.0808 8.631878242181049 15.588354365224339 -11.665308629288564 0 0 0
3484 87 8 0.0807 10.596148259964453 21.506162697160914 -13.77650203113386 0 -1 0
3000 62 24 0.0806 13.942484879609207 22.016532745767776 -19.18378473051891 0 -1 0
2998 62 22 0.0808 13.457288271356813 22.47297050780022 -20.775360569016303 0 -1 0
2991 62 15 -0.1761 11.24598360565535 21.829315060410647 -19.274186244452736 0 -1 0
2897 57 21 -0.2355 8.712080010441888 16.629539048357877 -11.343929103332197 0 0 0
3487 87 11 0.0861 12.68141578468168 22.658113645752696 -14.942452640322891 0 -1 0
3993 112 17 0.0865 11.717221082886082 11.801980853130113 -18.636736643544037 0 0 0
2365 31 9 -0.1756 7.932480711554744 13.99300114109676 -14.64391747091698 0 0 0
3992 112 16 0.0865 13.153947539012897 12.55102588693389 -17.94955073221119 0 0 0
3955 110 19 0.0862 13.658058506663009 14.153030145234421 -13.734070737916152 0 0 0
2988 62 12 -0.1763 11.665107667396171 22.671813519169525 -18.079303993662663 0 -1 0
2894 57 18 -0.1757 8.260710244455966 17.55615673274189 -12.470143985685167 0 0 0
3952 110 16 0.0865 14.439936707543033 15.76916938600616 -11.267690473986425 0 0 0
2983 62 7 0.0807 9.124390689433575 22.443262222960918 -15.626258569755848 0 -1 0
2994 62 18 -0.1757 12.233277237837427 20.836627679813294 -19.83687758082193 0 -1 0
3991 112 15 -0.1761 12.123401701432352 12.739445411349216 -18.257553874760447 0 0 0
3495 87 19 0.0862 10.757642008313422 25.63873363478134 -10.708711918300539 0 -1 0
2993 62 17 0.0865 10.906672259693968 22.48861702214127 -20.07126644541559 0 -1 0
3994 112 18 -0.1757 12.099464153497033 13.700865642253675 -19.445189721274847 0 0 0
2799 52 23 0.0808 8.658696569412758 24.937166297687885 -13.844632862968586 0 -1 0
3485 87 9 -0.1756 12.452662085474167 22.547274296492667 -13.879847379036198 0 -1 0
3483 87 7 0.0807 12.039790701309789 20.498857760135277 -13.839811169558962 0 -1 0
2039 14 23 0.0808 13.79629182345373 21.78039006881128 -10.354658345603656 0 0 0
3486 87 10 0.0861 13.398659791657082 22.466247158319984 -13.344289692179924 0 -1 0
3540 89 24 0.0806 11.186694402842186 11.833775583801089 -13.504506430924915 0 0 0
3154 70 18 -0.1757 8.445622783637097 16.89338398014971 -17.67218422952793 0 0 0
3996 112 20 0.0862 12.76595647704401 14.543098917512202 -19.28709608400243 0 0 0
3398 82 22 0.0808 13.126950613262702 16.799375346822615 -20.02938795483191 0 0 0
2999 62 23 0.0808 14.253196926438084 20.895984132226285 -20.44573256846328 0 -1 0
3496 87 20 0.0862 9.879142914871716 25.459673824419337 -12.228860693659135 0 -1 0
3951 110 15 -0.1761 13.683627136044583 15.15776944132794 -11.761833138564587 0 0 0
2367 31 11 0.0861 8.61815828105748 14.016063490026848 -13.800446976434335 0 0 0
2523 39 7 0.0807 8.33862833803679 14.93620995644648 -20.219984511975177 0 0 0
3954 110 18 -0.1757 14.320340068638206 14.751362309593524 -13.111113538627045 0 0 0
2794 52 18 -0.1757 7.754248385135305 25.582610169788296 -15.779955650086855 0 -1 0
2927 59 11 0.0861 13.691256564487102 25.42905617683314 -18.30259973416203 0 -1 0
3950 110 14 0.0865 11.982781265883972 16.01400385927515 -10.75053550660739 0 0 0
3494 87 18 -0.1757 10.871827487782696 25.488977406830887 -11.785460111625056 0 -1 0
2376 31 20 0.0862 7.634626138363794 11.294150347763788 -18.337003980127747 0 0 0
2921 59 5 0.0807 11.591050051158405 25.69065643931536 -16.741202761332534 0 -1 0
3145 70 9 -0.1756 7.777558995026847 19.035180983478995 -19.769482480605483 0 0 0
2638 44 22 0.0808 14.868499444802223 12.464001400594166 -11.829805780710773 0 0 0
2900 57 24 0.0806 8.070165680500919 16.75332514361713 -10.471353055091914 0 0 0
2889 57 13 0.0865 7.911128379601272 20.328211472498683 -13.78896353174057 0 0 0
3795 102 19 0.0862 14.916096367152166 21.025530362042716 -14.048927231936208 0 -1 0
3601 93 5 0.0807 14.720702765969017 24.803941817763082 -11.162236442846993 0 -1 0
3680 96 24 0.0806 13.13577917421019 11.194247695174557 -15.409061584863554 0 0 0
3144 70 8 0.0807 8.218257062639442 20.71489274365493 -21.140655802587837 0 0 0
3917 108 21 -0.2355 9.892688543415273 24.69527258061715 -21.146310613177583 0 -1 0
4096 117 20 0.0862 12.651003716725294 13.104348199262162 0.42780560125216965 0 0 0
2440 34 24 0.0806 10.46953734394333 20.30934707492146 -10.102208390634322 0 0 0
2078 16 22 0.0808 8.62357158368504 23.150969727932402 -8.886026966491205 0 -1 0
3377 81 21 -0.2355 11.900708510960724 12.940560568995352 -8.418750631938524 0 0 0
4144 120 8 0.0807 9.357630209088292 14.558206372137079 -2.345993464213486 0 0 0
3362 81 6 -0.2357 8.630900215544688 17.164547381382462 -7.319501163923566 0 0 0
2423 34 7 0.0807 10.619694379306699 19.928128506252502 -2.565233017620887 0 0 0
2299 27 23 0.0808 9.759496688788323 23.286959008719013 -0.6367601666563565 0 0 0
2174 21 18 -0.1757 11.708170429941887 24.285847458752112 -3.0391395800323537 0 0 0
4145 120 9 -0.1756 10.442271549610883 16.44408175894284 -2.742061467081534 0 0 0
2906 58 10 0.0861 8.188154908790334 12.792499772742868 -4.7861363494583635 0 0 0
3696 97 20 0.0862 14.551458623576908 17.59205772060522 -8.183542923069913 0 0 0
2226 24 10 0.0861 10.44361305683169 12.13602609215116 -3.980513334613894 0 0 0
2077 16 21 -0.2355 8.546452531763046 24.23590881654817 -8.764403150949175 0 -1 0
3380 81 24 0.0806 12.717351232570993 13.641309842186958 -8.252855101930209 0 0 0
3700 97 24 0.0806 14.13117513083747 18.44731931294589 -5.94335855097521 0 0 0
3624 94 8 0.0807 14.696777094297223 11.881031621395264 0.46979692312654936 0 0 0
3370 81 14 0.0865 10.975516454417477 16.029676905887513 -8.588953165021206 0 0 0
2166 21 10 0.0861 9.335087581164345 24.14956827388127 -4.673574088264785 0 0 0
2080 16 24 0.0806 8.891500678055095 24.699827136461863 -9.685221349466325 0 -1 0
3941 110 5 0.0807 13.19345512915504 18.36808828802976 -10.267228226462247 0 0 0
4150 120 14 0.0865 12.138163714163566 15.203211578025327 -1.8634078056852132 0 0 0
3361 81 5 0.0807 8.727024521411883 17.319823048364185 -8.393811082372565 0 0 0
2221 24 5 0.0807 11.789073546004484 13.91090505325145 -5.0525762595757255 0 0 0
2421 34 5 0.0807 10.571374672334047 21.60213482492895 -2.1074649485299632 0 0 0
2177 21 21 -0.2355 12.389604248865593 24.209131742151555 -1.6198013177988406 0 0 0
3697 97 21 -0.2355 13.32939957809674 17.895949708050317 -6.446693339599704 0 0 0
2022 14 6 -0.2357 14.802362695686252 20.885321652630665 -4.039211855057479 0 0 0
4149 120 13 0.0865 12.31886477590551 15.52924013447522 -3.5847175085451473 0 0 0
1249 1 2 1.18556 13.138552380997735 15.943826462463832 0.22629287241117405 0 0 0
3699 97 23 0.0808 12.600521650194569 18.604003319010292 -6.839824017436704 0 0 0
1251 1 3 -0.867938 13.157662963748583 19.772977140454387 0.236894309534836 0 0 0
3376 81 20 0.0862 9.932359564347243 12.708939743171658 -9.231944583781829 0 0 0
4095 117 19 0.0862 12.794297630028604 11.648351466721065 -0.5504900086326044 0 0 0
2422 34 6 -0.2357 10.170554472822412 20.883129543253556 -2.824180932998861 0 0 0
2297 27 21 -0.2355 8.806902456074313 23.765090908249288 -0.392386744020846 0 0 0
3502 88 6 -0.2357 12.143210217948935 24.40321191717456 -8.122666316390045 0 -1 0
2425 34 9 -0.1756 10.606085106370758 21.32395196746362 -4.200191140776667 0 0 0
3375 81 19 0.0862 10.710587372942634 14.181645124220335 -9.825793821342023 0 0 0
2427 34 11 0.0861 11.677971137406061 21.35785181698034 -3.992704750234074 0 0 0
2428 34 12 -0.1763 10.413134852715737 20.31256952223537 -5.369965310699477 0 0 0
2429 34 13 0.0865 9.370271649463351 20.021269318794147 -5.2682773689320985 0 0 0
2430 34 14 0.0865 11.029565560671255 19.45664074180367 -5.101584090588186 0 0 0
2431 34 15 -0.1761 10.531012995724884 21.08887248001378 -6.729185821983628 0 0 0
2424 34 8 0.0807 9.094574740600281 20.89998976682477 -2.6266172646821446 0 0 0
2433 34 17 0.0865 11.513949631774102 21.549680063348717 -6.818307844133897 0 0 0
2434 34 18 -0.1757 10.17336381056152 20.295742224678897 -7.962076041732619 0 0 0
2435 34 19 0.0862 9.086057315016037 20.32381706568968 -7.958677442863789 0 0 0
4152 120 16 0.0865 12.771454093090158 17.75448807728048 -3.1962953491596244 0 0 0
2439 34 23 0.0808 10.483700601210133 21.928942447804186 -9.296534446283559 0 0 0
3501 88 5 0.0807 12.515278889399173 23.522296596393062 -7.595715747527247 0 -1 0
3511 88 15 -0.1761 14.183118682219648 25.355488899553663 -6.050471048872095 0 -1 0
4154 120 18 -0.1757 14.345427341635485 16.386193294238375 -2.5975138475593025 0 0 0
1162 1 3 -0.867938 10.115521680296226 19.788587212784154 0.23864123000807344 0 0 0
2023 14 7 0.0807 13.901606806952875 21.1588016768969 -3.485557427573967 0 0 0
2037 14 21 -0.2355 14.755789050926865 21.968760029716282 -9.87923632074172 0 0 0
2438 34 22 0.0808 11.878677773967766 20.84234845140941 -9.121530987716577 0 0 0
3372 81 16 0.0865 9.768254155181124 13.662962098158312 -6.95310861092626 0 0 0
3366 81 10 0.0861 10.745303520756766 17.469899261040478 -6.720579656834014 0 0 0
2426 34 10 0.0861 10.261893417377465 22.349676012733376 -4.365802568004738 0 0 0
2436 34 20 0.0862 10.486537158511346 19.279924205950092 -7.731450414736594 0 0 0
4098 117 22 0.0808 10.374358820545751 11.591213533249618 -0.7872565633640752 0 0 0
3695 97 19 0.0862 12.997617034061461 16.772938776565216 -8.275120251890208 0 0 0
3364 81 8 0.0807 7.7423423376800615 16.57130571977732 -7.090707660709618 0 0 0
3693 97 17 0.0865 13.985235996396934 15.087730180544972 -6.641489165427313 0 0 0
2168 21 12 -0.1763 10.678683686352123 25.917213932236383 -4.732031853377553 0 0 0
3365 81 9 -0.1756 10.043685626251476 16.643563862383623 -6.789111144771771 0 0 0
2165 21 9 -0.1756 9.32924833449823 25.216175545828943 -4.889032479672799 0 0 0
2437 34 21 -0.2355 10.792206034652319 20.886670626824284 -9.23786077447849 0 0 0
3368 81 12 -0.1763 10.721275591477795 15.581612971839453 -7.624649852130782 0 0 0
3369 81 13 0.0865 11.651162109817532 15.33396117458174 -7.113057526180365 0 0 0
2178 21 22 0.0808 12.744196838233167 23.20409252230749 -1.371557637068682 0 0 0
3371 81 15 -0.1761 9.86647698004385 14.316286657381497 -7.820525952358893 0 0 0
2079 16 23 0.0808 9.198227355942475 24.30328651253559 -7.897864266706442 0 -1 0
3373 81 17 0.0865 8.867372646969324 14.633394644967204 -8.124072447414896 0 0 0
2175 21 19 0.0862 12.329484523069956 23.743585462999253 -3.7465568519280854 0 0 0
2179 21 23 0.0808 11.654770152617301 24.59631788472557 -0.9130208060392684 0 0 0
3363 81 7 0.0807 8.355601838815494 18.06826918906518 -6.776762833884809 0 0 0
2167 21 11 0.0861 8.975549022296946 25.347012981582576 -5.9145849904006225 0 0 0
3512 88 16 0.0865 13.439119464553873 24.68515888244904 -5.624575675506228 0 -1 0
4099 117 23 0.0808 11.124181527760058 12.93536670348125 -1.6037501336644093 0 0 0
2176 21 20 0.0862 10.79338985495008 23.708839883563076 -2.8817583277021974 0 0 0
2180 21 24 0.0806 13.299354032491783 24.764364933762764 -1.3859740953504134 0 0 0
2034 14 18 -0.1757 14.807753284207209 21.20022771857908 -8.491896715989151 0 0 0
4100 117 24 0.0806 10.186748048276232 13.12710654283612 0.03611904611282029 0 0 0
3264 76 8 0.0807 8.012568072441402 18.89891577996017 -3.3854131028782444 0 0 0
3504 88 8 0.0807 11.252373345270474 24.798518507221015 -7.629286643934086 0 -1 0
2294 27 18 -0.1757 7.626004369600206 23.357628576220453 -1.241716691746461 0 0 0
2223 24 7 0.0807 13.082902660693536 12.70312044980403 -5.45729641215442 0 0 0
3503 88 7 0.0807 11.838734259881422 23.925838049969435 -9.052523756169103 0 -1 0
4146 120 10 0.0861 10.430248505229054 17.098776397726656 -3.609766753895206 0 0 0
3374 81 18 -0.1757 10.562278340019343 13.555439415340443 -8.94172484605431 0 0 0
4142 120 6 -0.2357 9.383960438861132 15.403880765563446 -3.0327575466611325 0 0 0
2295 27 19 0.0862 7.871771400917644 23.409601645463162 -2.297936257037933 0 0 0
3694 97 18 -0.1757 13.846220475497729 16.97955034836723 -7.626117332513916 0 0 0
3691 97 15 -0.1761 14.65749493340142 15.753294323485594 -7.182905107451894 0 0 0
3506 88 10 0.0861 14.09294331339589 24.87439344911528 -8.807890226835424 0 -1 0
4097 117 21 -0.2355 10.845734374311144 12.559824997230002 -0.617548142721097 0 0 0
2635 44 19 0.0862 14.91631693595248 13.318499203889157 -9.665331904986324 0 0 0
4143 120 7 0.0807 8.398834439767734 15.87323087858093 -3.0471549541868432 0 0 0
4155 120 19 0.0862 14.430307546055726 15.885724090296943 -3.5590560086297605 0 0 0
3378 81 22 0.0808 12.300047459923265 12.125412927296212 -9.022374982922198 0 0 0
2021 14 5 0.0807 14.740859996558465 19.79694273029634 -4.084856721574222 0 0 0
4141 120 5 0.0807 9.495567679359036 14.933361569002543 -4.007629724071381 0 0 0
1160 1 2 1.18556 10.096361278373875 15.959536546926461 0.22755249077785936 0 0 0
4020 113 24 0.0806 8.117459799416189 11.05018366312876 -9.24054659551373 0 0 0
2222 24 6 -0.2357 12.254719185834475 12.962708400368927 -4.7964452450003 0 0 0
2298 27 22 0.0808 9.003201231002379 24.83236489322955 -0.48227537074735666 0 0 0
4094 117 18 -0.1757 12.131358195382221 12.200970582303844 0.11873342842663168 0 0 0
3367 81 11 0.0861 9.914874912602112 16.232512600279875 -5.785621144423043 0 0 0
2224 24 8 0.0807 12.55604703776542 13.085045236684058 -3.756020684064114 0 0 0
2225 24 9 -0.1756 11.113132206547393 11.82799814656157 -4.788840794485852 0 0 0
2038 14 22 0.0808 14.57308078995731 23.002120382317173 -9.582302968151167 0 0 0
3698 97 22 0.0808 12.9666371221246 17.366527183652178 -5.56750403192548 0 0 0
2171 21 15 -0.1761 11.352485441554405 25.733682255084254 -3.3486076060030086 0 0 0
3520 88 24 0.0806 14.389355043860048 25.016818190573265 -3.318081121173365 0 -1 0
2432 34 16 0.0865 9.806711139349375 21.889571308040416 -6.596875810914076 0 0 0
4148 120 12 -0.1763 11.937118284808891 15.93244823623465 -2.6449804900381055 0 0 0
2162 21 6 -0.2357 8.27939163827323 25.795646343089185 -4.023247995429512 0 0 0
4156 120 20 0.0862 14.322894605292019 15.614771821880842 -1.8212864576268872 0 0 0
4147 120 11 0.0861 10.055309718781402 17.007825632405325 -1.8940789746218631 0 0 0
4153 120 17 0.0865 12.9063227551807 17.504222151005425 -1.462351584058367 0 0 0
2227 24 11 0.0861 10.531791616443353 11.794222223599307 -5.708947380629451 0 0 0
4151 120 15 -0.1761 12.997048056469957 17.01578883025184 -2.4311106281153902 0 0 0
3379 81 23 0.0808 11.757152463724541 12.51645189469071 -7.427525231815262 0 0 0
2907 58 11 0.0861 8.086951663365614 11.567834907140844 -6.046248164208284 0 0 0
2035 14 19 0.0862 13.821778857285405 21.25954679022739 -8.03482384563019 0 0 0
2026 14 10 0.0861 13.808784194977376 21.203260940531266 -5.9621146259439755 0 0 0
2025 14 9 -0.1756 14.683777450271526 21.47721347874647 -5.373776020241227 0 0 0
3505 88 9 -0.1756 13.228770165687221 25.40893677056514 -8.413406815674858 0 -1 0
2905 58 9 -0.1756 7.608777314256187 11.94618704269242 -5.143178754666799 0 0 0
2159 20 23 0.0808 7.950841838644215 22.44788803398659 -5.534815735596735 0 0 0
2170 21 14 0.0865 11.314745678754381 25.477489522611535 -5.499576070265663 0 0 0
3621 94 5 0.0807 14.724493418751342 13.63043315166233 0.5565536455078147 0 0 0
3627 94 11 0.0861 14.615724573634512 13.007589835996617 -1.9536140880256616 0 0 0
2161 21 5 0.0807 8.44130502604611 25.643673575407146 -2.954589025350547 0 0 0
2027 14 11 0.0861 14.680132128517409 22.564614286182735 -5.264771258668006 0 0 0
4019 113 23 0.0808 7.729888405408506 12.290236013955727 -8.284899781420553 0 0 0
1158 1 1 0.997562 10.109798122350682 18.527000626852658 1.9918319139614091 0 0 0
1159 1 2 1.18556 8.60242441866923 21.10987882665772 1.1215531180492073 0 0 0
7235 274 79 0.0862 9.204676629198929 24.821050235243412 10.453065377158143 0 -1 0
1161 1 3 -0.867938 8.581613105840317 17.28043031828215 1.1100450173420786 0 0 0
4088 117 12 -0.1763 11.29850772251945 12.147289125075364 2.4917573722859676 0 0 0
1163 1 4 -0.884438 10.091768419527316 15.035762251893871 1.9805936364430208 0 0 0
1164 1 4 -0.884438 10.127851977432362 22.017634837632073 2.0010551267203254 0 0 0
1165 1 1 0.997562 8.589979528639171 18.527934534007464 4.626713971241039 0 0 0
1167 1 2 1.18556 8.576415449236874 15.96000053988255 2.862912286281881 0 0 0
1169 1 3 -0.867938 8.595364878062387 19.788542240222778 2.8733136275240967 0 0 0
1170 1 4 -0.884438 8.572078619740141 15.037394602929682 4.615385499759432 0 0 0
1171 1 4 -0.884438 8.607582767740878 22.01757597641592 4.635517417154053 0 0 0
1247 1 1 0.997562 13.151646433429356 18.511548365187306 1.98985944555778 0 0 0
1248 1 2 1.18556 11.644488236253892 21.094041851139156 1.1197299360736617 0 0 0
7330 279 74 0.0865 11.08468206347544 24.564898849344594 3.9505840865705637 0 -1 0
1250 1 3 -0.867938 11.623800223653408 17.26547709834389 1.1090467609165513 0 0 0
7201 273 45 0.0807 10.181790077278274 11.73218395818482 7.943063306990615 0 0 0
1252 1 4 -0.884438 13.13402697121939 15.020293789435216 1.979917996121412 0 0 0
1253 1 4 -0.884438 13.16964607303005 22.001961976634444 1.9988982976707492 0 0 0
1254 1 1 0.997562 11.631594941811066 18.512239091266792 4.625795854942781 0 0 0
1255 1 2 1.18556 10.124094437259576 21.094368374908548 3.7554496160154187 0 0 0
1256 1 2 1.18556 11.618411752390577 15.945045113834125 2.860997966069109 0 0 0
1257 1 3 -0.867938 10.103823096289362 17.26568893757968 3.742916937444624 0 0 0
1258 1 3 -0.867938 11.637949187972723 19.77311245552687 2.8727470046530095 0 0 0
1259 1 4 -0.884438 11.613896606229549 15.021816265935303 4.614851754859691 0 0 0
1260 1 4 -0.884438 11.649289541958543 22.002517656550914 4.634423325319977 0 0 0
1261 1 1 0.997562 10.111516372342292 18.512793822056594 7.260305211193075 0 0 0
1262 1 2 1.18556 8.604404348300227 21.094235487691698 6.390378044916796 0 0 0
1263 1 2 1.18556 10.098476476482029 15.94541529747739 5.4957788860948975 0 0 0
1264 1 3 -0.867938 8.583804542886657 17.266396560924154 6.3781947858009085 0 0 0
1265 1 3 -0.867938 10.117182449391093 19.77301434136484 5.50671959655287 0 0 0
1266 1 4 -0.884438 10.093523673157026 15.02149417160535 7.249324178392209 0 0 0
1267 1 4 -0.884438 10.129794814650163 22.00332675909432 7.268616960537616 0 0 0
1268 1 1 0.997562 8.592580254579032 18.512704789871357 9.895516036763249 0 0 0
1270 1 2 1.18556 8.578002685927585 15.945651728134655 8.130928078880487 0 0 0
1272 1 3 -0.867938 8.598510649440305 19.774578677910966 8.14212036348277 0 0 0
1273 1 4 -0.884438 8.573593289331574 15.021899510035938 9.884396728458954 0 0 0
1274 1 4 -0.884438 8.609649689037385 22.003578966391512 9.90503788952516 0 0 0
1337 1 2 1.18556 14.685249985591373 21.07856528363387 1.1189340400522603 0 0 0
1339 1 3 -0.867938 14.665748118476404 17.24887558020011 1.107657743694708 0 0 0
1343 1 1 0.997562 14.673525577586627 18.496651953262244 4.623645883679204 0 0 0
1344 1 2 1.18556 13.16599129556564 21.07863425971041 3.753507913966394 0 0 0
1345 1 2 1.18556 14.660621507828347 15.929557549199188 2.859977942836127 0 0 0
1346 1 3 -0.867938 13.14612534130404 17.249244288909324 3.742889526703491 0 0 0
1347 1 3 -0.867938 14.678921294528635 19.757269210510533 2.870186682440772 0 0 0
1348 1 4 -0.884438 14.656227579936184 15.005476208922415 4.612559031824662 0 0 0
1349 1 4 -0.884438 14.692149965153353 21.98683761334264 4.632778831629978 0 0 0
1350 1 1 0.997562 13.153392520758011 18.496875701737853 7.258889781476884 0 0 0
1351 1 2 1.18556 11.645934755614409 21.078791121940643 6.38837443208805 0 0 0
1352 1 2 1.18556 13.140339978060355 15.929537361172011 5.4951733746323965 0 0 0
1353 1 3 -0.867938 11.626491297259276 17.250475127238623 6.377245981716622 0 0 0
1354 1 3 -0.867938 13.15896075630183 19.757142572004255 5.505636097122971 0 0 0
1355 1 4 -0.884438 13.135965375627437 15.005881591135925 7.247875604227507 0 0 0
1356 1 4 -0.884438 13.171172949686438 21.98719022780358 7.268356321430776 0 0 0
1357 1 1 0.997562 11.633700741978108 18.496957837126264 9.89311984752272 0 0 0
1358 1 2 1.18556 10.126045648860929 21.079703409690307 9.023138425313846 0 0 0
1359 1 2 1.18556 11.620378838090884 15.929819490475417 8.129640945800153 0 0 0
1360 1 3 -0.867938 10.106283646697676 17.25123348170382 9.012594942431754 0 0 0
1361 1 3 -0.867938 11.639298764408336 19.7586892943322 8.141064015343266 0 0 0
1362 1 4 -0.884438 11.615951674094694 15.00623477437791 9.883766416434334 0 0 0
1363 1 4 -0.884438 11.651332639101033 21.987338706116216 9.902648011903484 0 0 0
1440 1 2 1.18556 14.688320815692565 21.063727127528452 6.387562675193516 0 0 0
1442 1 3 -0.867938 14.66774581245379 17.235008217353453 6.376329483966706 0 0 0
1446 1 1 0.997562 14.675740703403216 18.482395225651864 9.892630522500555 0 0 0
1447 1 2 1.18556 13.168258447105599 21.0642530475157 9.022116782667428 0 0 0
1448 1 2 1.18556 14.662284606479933 15.913973946470273 8.128933257834383 0 0 0
1449 1 3 -0.867938 13.148326694490592 17.23533714874204 9.011867073527483 0 0 0
1450 1 3 -0.867938 14.681769218915457 19.7425543232434 8.13900309228844 0 0 0
1451 1 4 -0.884438 14.658075539547719 14.99121850939753 9.8821791269786 0 0 0
1452 1 4 -0.884438 14.693455957993278 21.971577108617172 9.902219214705207 0 0 0
1457 1 3 -0.867938 13.161644161078122 19.742835522660705 10.773788759367932 0 0 0
6747 250 51 0.0861 8.015104233406745 11.484849316128736 1.4102353939068966 0 0 0
7338 279 82 0.0808 13.831685167177058 25.23757762829335 0.9924226903614977 0 -1 0
7115 268 59 0.0862 10.58486506045448 11.74125172930131 10.486239825084795 0 0 0
7325 279 69 -0.1756 10.53502878393803 25.75727521950014 2.300216106231593 0 -1 0
7684 297 88 0.0807 12.573981534342092 24.4590869309773 8.833292606789124 0 0 0
7204 273 48 0.0807 9.793633783032082 12.6811875786759 6.511058500066856 0 0 0
7695 297 99 0.0862 7.9291884831489465 24.513461131872898 6.972517776696953 0 0 0
7209 273 53 0.0865 7.7711683655167185 12.072275235747462 4.972774382222225 0 0 0
7683 297 87 0.0807 13.049573733728419 24.89359549651546 7.298033884810347 0 0 0
1455 1 2 1.18556 13.14198108963902 15.914944175733428 10.763683725400503 0 0 0
6777 251 61 -0.2355 13.088102710193823 11.862189409083339 8.81034447232801 0 0 0
7328 279 72 -0.1763 11.57096133277404 24.981710352244836 3.063657497225771 0 -1 0
4090 117 14 0.0865 10.421595277811173 12.711149995235937 2.1879844518697857 0 0 0
2300 27 24 0.0806 8.669088450646138 23.729900742229795 0.6852432501350524 0 0 0
7202 273 46 -0.2357 9.36598171059319 12.083103535810018 7.30944800898967 0 0 0
6779 251 63 0.0808 12.457086426513799 12.73477240641154 8.634792927334464 0 0 0
7694 297 98 -0.1757 8.273959867132563 25.276544643526965 6.268404344054942 0 0 0
7696 297 100 0.0862 8.499533175093958 24.779136072541874 5.32636907752749 0 0 0
7688 297 92 -0.1763 10.60603075545625 25.30153067989127 7.157550996508284 0 0 0
6773 251 57 0.0865 12.987192577764597 11.984706382561006 5.829049164682903 0 0 0
4091 117 15 -0.1761 11.96805665040143 11.401928360513518 1.3420277012163973 0 0 0
7234 274 78 -0.1757 8.905922688866593 25.444697185725957 11.298800335578596 0 -1 0
1368 1 3 -0.867938 10.120096815154893 19.75904485851796 10.7766168089755 0 0 0
4086 117 10 0.0861 10.685444210115524 11.816362694248983 4.486640586464959 0 0 0
1366 1 2 1.18556 10.100126106958864 15.930636471400959 10.764725378714077 0 0 0
6772 251 56 0.0865 14.550250675691203 12.112178966275708 6.626252178880506 0 0 0
7689 297 93 0.0865 10.235643777605288 24.44177218152715 7.722501009186998 0 0 0
6780 251 64 0.0806 14.022810354728817 12.39507673411618 8.960870504620077 0 0 0
7203 273 47 0.0807 8.621196440015161 12.61963056165572 7.892749250447949 0 0 0
7329 279 73 0.0865 11.992745487527385 24.152606753649252 2.4943238811975297 0 -1 0
7326 279 70 0.0861 9.807013376680125 24.970085961444653 2.112227399779211 0 -1 0
7690 297 94 0.0865 11.03744761530528 24.928165243779073 6.228195661323217 0 0 0
4089 117 13 0.0865 12.057411203873906 12.85607689461494 2.8105630858077766 0 0 0
4085 117 9 -0.1756 11.046231102992015 11.20079195031331 3.662731111138358 0 0 0
6771 251 55 -0.1761 13.728341761267902 11.430864296577887 6.401802334557408 0 0 0
6767 251 51 0.0861 14.050516561370022 11.48162069105485 3.7657874923173793 0 0 0
7682 297 86 -0.2357 12.776435985894722 25.358113118231866 8.243712189035264 0 0 0
6778 251 62 0.0808 12.86609673913338 11.409424484069405 9.775908590249133 0 0 0
7333 279 77 0.0865 13.420375349284134 25.14196787195488 4.030921383226314 0 -1 0
7681 297 85 0.0807 13.563441623102223 25.819908579916074 8.839931248766616 0 0 0
7331 279 75 -0.1761 12.761532513021876 25.854067483642112 3.5386697709132116 0 -1 0
4092 117 16 0.0865 12.928682386759085 11.031054363007742 1.685222129969413 0 0 0
7114 268 58 -0.1757 10.111571882445633 11.085704370008246 11.216337917172218 0 0 0
7337 279 81 -0.2355 14.461982307262092 25.884524786388745 1.6084642108406146 0 -1 0
1364 1 1 0.997562 10.114492707627626 18.498354868363243 12.527933334114252 0 0 0
1365 1 2 1.18556 8.605803905853668 21.079992153643815 11.658629216293807 0 0 0
6939 259 63 0.0808 9.284493145307911 11.040886152777897 14.732794449987807 0 0 0
1367 1 3 -0.867938 8.586549916752267 17.252407533733397 11.647122559860673 0 0 0
7256 275 80 0.0862 10.258183784814095 24.562060789928438 15.283099177041318 0 -1 0
1369 1 4 -0.884438 10.095925818500085 15.007568526971323 12.518217449946457 0 0 0
1370 1 4 -0.884438 10.131654041354428 21.9885479121282 12.538021328576015 0 0 0
1371 1 1 0.997562 8.59426602699692 18.498231317685473 15.164028377949075 0 0 0
1373 1 2 1.18556 8.580106647276768 15.930769583853683 13.399414531165744 0 0 0
1375 1 3 -0.867938 8.599986288779041 19.760397996677217 13.410668222872303 0 0 0
1376 1 4 -0.884438 8.576902390082996 15.007012458302995 15.153286440108847 0 0 0
1377 1 4 -0.884438 8.612489003714343 21.989371001666978 15.172521288858572 0 0 0
1453 1 1 0.997562 13.155497337124357 18.48226083248124 12.527383747344842 0 0 0
1454 1 2 1.18556 11.647929418094176 21.06444216112262 11.657258325119878 0 0 0
7791 302 95 -0.1761 14.848685713327361 25.048105147801998 18.554201189359045 0 0 0
1456 1 3 -0.867938 11.627406417808032 17.235810256747794 11.646138947638796 0 0 0
7102 268 46 -0.2357 13.585275761324231 11.53123319856075 14.962618068363085 0 0 0
1458 1 4 -0.884438 13.13742279918742 14.99201070113363 12.51681065757787 0 0 0
1459 1 4 -0.884438 13.173193215034377 21.973024799432498 12.53651306707815 0 0 0
1460 1 1 0.997562 11.636257543866952 18.482750347066162 15.16187749995693 0 0 0
1461 1 2 1.18556 10.128169287559432 21.06530510243445 14.291522800211395 0 0 0
1462 1 2 1.18556 11.622193802214184 15.915267442620248 13.39853003547783 0 0 0
1463 1 3 -0.867938 10.109031240266352 17.236170330932026 14.280974111036423 0 0 0
1464 1 3 -0.867938 11.642225937332757 19.744469228394838 13.408911046185434 0 0 0
1465 1 4 -0.884438 11.617135401841892 14.99170075158671 15.15183191582623 0 0 0
1466 1 4 -0.884438 11.653260212296622 21.97290215296987 15.171505665421407 0 0 0
1467 1 1 0.997562 10.116649722109527 18.48368047783045 17.796992027455072 0 0 0
1468 1 2 1.18556 8.607961672001709 21.065522361025995 16.92666722902677 0 0 0
1469 1 2 1.18556 10.102254030428819 15.916283195640734 16.03302612514362 0 0 0
1470 1 3 -0.867938 8.588964029861875 17.23769833121843 16.916154966879343 0 0 0
1471 1 3 -0.867938 10.122493345127474 19.743979962524545 16.04512771327819 0 0 0
1472 1 4 -0.884438 10.098920152045409 14.993213177099939 17.78737836405362 0 0 0
1473 1 4 -0.884438 10.134384557267015 21.97333840690339 17.806671410966178 0 0 0
1474 1 1 0.997562 8.596549585792536 18.48394585112736 20.431753603689508 0 0 0
1476 1 2 1.18556 8.581864663978836 15.916318126000169 18.66787880617733 0 0 0
1478 1 3 -0.867938 8.602096170270826 19.745350743806373 18.6800305700038 0 0 0
1479 1 4 -0.884438 8.578425897111062 14.992871910490553 20.42280205024848 0 0 0
1480 1 4 -0.884438 8.614612581535537 21.97469049303796 20.44205746265209 0 0 0
1543 1 2 1.18556 14.690107990357696 21.048745175757947 11.656116905579363 0 0 0
1545 1 3 -0.867938 14.6697174432427 17.22105944907126 11.64491829447238 0 0 0
1549 1 1 0.997562 14.677212462269674 18.466773580511447 15.16131279940053 0 0 0
1550 1 2 1.18556 13.16980120805747 21.04990628091087 14.291023003289107 0 0 0
1551 1 2 1.18556 14.664299474412623 15.89942410051314 13.396478971419636 0 0 0
1552 1 3 -0.867938 13.150149759336601 17.22101897079842 14.27975534435517 0 0 0
1553 1 3 -0.867938 14.683570934614059 19.728603236343865 13.408614781322228 0 0 0
1554 1 4 -0.884438 14.65933288325689 14.97612127816721 15.150500991392473 0 0 0
1555 1 4 -0.884438 14.695649333010945 21.957805145812046 15.170709350215965 0 0 0
1556 1 1 0.997562 13.158293737863696 18.468127458492656 17.79606366366853 0 0 0
1557 1 2 1.18556 11.649818462674157 21.050004113607137 16.925814019065747 0 0 0
1558 1 2 1.18556 13.143845734965403 15.90054055971613 16.031272584822304 0 0 0
1559 1 3 -0.867938 11.6312466317154 17.221841133317486 16.915172139939404 0 0 0
1560 1 3 -0.867938 13.163705851584737 19.728333490755254 16.04274386396128 0 0 0
1561 1 4 -0.884438 13.13943327468017 14.977581072561067 17.786102937835086 0 0 0
1562 1 4 -0.884438 13.174907569283727 21.958885394038937 17.80625156095895 0 0 0
1563 1 1 0.997562 11.638132411160429 18.468144213766653 20.43071312839721 0 0 0
1564 1 2 1.18556 10.129986803777232 21.051157101131956 19.560304583208307 0 0 0
1565 1 2 1.18556 11.624159713709625 15.901053564019955 18.66674204185363 0 0 0
1566 1 3 -0.867938 10.110367219001121 17.22186004064578 19.550150590899833 0 0 0
1567 1 3 -0.867938 11.64402908926754 19.72947372930768 18.67802766570583 0 0 0
1568 1 4 -0.884438 11.620432917050369 14.977127506636725 20.420747874912003 0 0 0
1569 1 4 -0.884438 11.65583974641659 21.95890967311686 20.44054790117742 0 0 0
7745 300 89 -0.1756 9.19626620901313 25.80085262184822 21.936123750569404 0 0 0
1571 1 2 1.18556 8.609618739166335 21.05086338402889 22.194950648580864 0 0 0
1572 1 2 1.18556 10.103876329098007 15.901691353131833 21.301670371087084 0 0 0
1573 1 3 -0.867938 8.590135457036734 17.221755838139224 22.185463309603264 0 0 0
1574 1 3 -0.867938 10.123938393035733 19.730395719011494 21.313069242570304 0 0 0
6937 259 61 -0.2355 8.352475756253249 11.580319029980034 14.57193678277648 0 0 0
6938 259 62 0.0808 8.463431894277639 12.418823738593185 13.887702966876256 0 0 0
1646 1 2 1.18556 14.691851670378513 21.034370562600134 16.92364158693276 0 0 0
1648 1 3 -0.867938 14.671178784951525 17.20644104676165 16.913134438416673 0 0 0
1652 1 1 0.997562 14.680213765878205 18.452657039647633 20.42958940991538 0 0 0
1653 1 2 1.18556 13.171540315804508 21.035372733701365 19.559236570196337 0 0 0
1654 1 2 1.18556 14.665994792626803 15.885314595390708 18.66480702681909 0 0 0
1655 1 3 -0.867938 13.153053973953284 17.206622275700546 19.548938413984505 0 0 0
1656 1 3 -0.867938 14.6866080002516 19.714473989194392 18.677254801032017 0 0 0
1657 1 4 -0.884438 14.662275158626441 14.96120648361259 20.419459590546413 0 0 0
1658 1 4 -0.884438 14.697377110900542 21.943272966953884 20.439065065652738 0 0 0
7116 268 60 0.0862 9.526866839701606 11.708449675699352 11.899399472103324 0 0 0
1660 1 2 1.18556 11.651854277177513 21.03521553462395 22.194120467319273 0 0 0
1661 1 2 1.18556 13.145671996574407 15.886071359479278 21.299908528619255 0 0 0
1662 1 3 -0.867938 11.632806798861791 17.206907147470755 22.183629747330897 0 0 0
1663 1 3 -0.867938 13.166362594461477 19.714559815480264 21.311813048744174 0 0 0
7257 275 81 -0.2355 9.935192022134002 25.778914986356813 17.054449857463283 0 -1 0
6695 247 59 0.0862 9.09468650555495 11.821085552234385 22.382773508216506 0 0 0
1749 1 2 1.18556 14.69368615900834 21.01961122229087 22.19211638822579 0 0 0
1751 1 3 -0.867938 14.674674997093186 17.19147794849393 22.183090904421785 0 0 0
7255 275 79 0.0862 11.566598318616988 24.62468509456879 16.45720108408646 0 -1 0
7746 300 90 0.0861 8.412210987343911 25.052720728960892 22.07178971099571 0 0 0
7796 302 100 0.0862 12.838722496275716 24.445543062007143 18.087111382852125 0 0 0
6893 257 57 0.0865 13.059987716216536 12.048755395449197 18.175545842290973 0 0 0
7250 275 74 0.0865 11.521441108466824 25.30545996033532 13.217422768933371 0 -1 0
6696 247 60 0.0862 8.440823884324653 11.920385447276947 20.75370537649399 0 0 0
7104 268 48 0.0807 14.265465142796863 11.912233519229767 14.197114688045781 0 0 0
7794 302 98 -0.1757 13.373588776619654 24.93662722377449 18.90080562990655 0 0 0
7742 300 86 -0.2357 10.474104666741974 25.090616627342172 21.86963161385361 0 0 0
7249 275 73 0.0865 12.863957152738353 25.07869365890034 14.32324510720252 0 -1 0
6886 257 50 0.0861 14.891079867990788 11.55159242554719 20.588619491502676 0 0 0
7110 268 54 0.0865 11.178333905391069 12.046476269752702 13.614744628625902 0 0 0
7108 268 52 -0.1763 11.819891540157005 11.3996844470417 13.012644909307 0 0 0
7254 275 78 -0.1757 10.804480963217475 25.22134024016711 15.956807509681155 0 -1 0
7743 300 87 0.0807 10.421335077850802 24.348379521689136 21.06991963843415 0 0 0
7795 302 99 0.0862 13.237766277412899 24.332508488627727 19.795233005327614 0 0 0
7618 293 102 0.0808 7.886964740753705 24.7603594974724 15.266797048565287 0 0 0
6899 257 63 0.0808 10.000921171925063 11.935109856178975 18.309288688596975 0 0 0
6898 257 62 0.0808 10.88960528656452 12.02452134047248 16.816466071344706 0 0 0
7103 268 47 0.0807 13.078505139128744 12.272273863515277 15.578875593746755 0 0 0
7741 300 85 0.0807 11.179492913256123 25.841937566875608 21.51342173911454 0 0 0
6897 257 61 -0.2355 10.515427770174805 11.325013357668407 17.56763219312854 0 0 0
6940 259 64 0.0806 8.080361366317772 12.051674115473514 15.515281207714034 0 0 0
7109 268 53 0.0865 12.478785598295214 12.03374381038796 12.417284195803935 0 0 0
6694 247 58 -0.1757 8.61898384204003 11.24392375267543 21.59311433622599 0 0 0
7260 275 84 0.0806 9.790868094299025 25.021601743140288 17.823167407080795 0 -1 0
7236 274 80 0.0862 8.989136599958 24.847247096345747 12.200956662149595 0 -1 0
6892 257 56 0.0865 12.360465940845552 11.519184405030755 19.697462384870693 0 0 0
7248 275 72 -0.1763 12.229316398297689 25.827723954476955 13.859773335865547 0 -1 0
6891 257 55 -0.1761 12.757375828819118 11.172848401071192 18.744345671249018 0 0 0
7000 262 64 0.0806 12.911228984832688 11.813665800138436 22.004497688267847 0 0 0
7789 302 93 0.0865 14.351145621719866 25.26291405341037 16.503123764423275 0 0 0
7241 275 65 0.0807 14.168371329535375 25.58080624748109 11.585963754761098 0 -1 0
7356 280 80 0.0862 14.358470433006913 24.680569908874137 21.63128937112318 0 -1 0
7749 300 93 0.0865 9.002764239219795 25.74531336336447 19.877373478864268 0 0 0
7354 280 78 -0.1757 14.381028383878196 25.446034605551528 22.411980099960864 0 -1 0
962 1 2 1.18556 14.695826782546987 21.145063237471025 27.475099364595252 0 0 0
964 1 3 -0.867938 14.676198432334798 17.316127600568837 27.466187505480843 0 0 0
968 1 1 0.997562 14.684234479179977 18.56330338269056 30.98019798946824 0 0 0
969 1 2 1.18556 13.176323595079122 21.14553891311967 30.109819556763313 0 0 0
970 1 2 1.18556 14.670534636487691 15.995453235746197 29.216131004442115 0 0 0
971 1 3 -0.867938 13.156695931857959 17.316414347847726 30.1001507480907 0 0 0
972 1 3 -0.867938 14.689896342732867 19.82396531970526 29.229598658013337 0 0 0
973 1 4 -0.884438 14.666199317533676 15.072264156818067 30.971500270053838 0 0 0
974 1 4 -0.884438 14.701759869320245 22.053178042185923 30.99016440042838 0 0 0
6986 262 50 0.0861 8.791984811433462 12.250685819969062 24.363480215660058 0 0 0
976 1 2 1.18556 11.6566293798714 21.145424441573223 32.74439569506652 0 0 0
977 1 2 1.18556 13.15075778290483 15.996283183062111 31.85098709538953 0 0 0
978 1 3 -0.867938 11.635912939269433 17.317737928205272 32.734685696577586 0 0 0
979 1 3 -0.867938 13.169532848589053 19.824371592615687 31.863477723030787 0 0 0
1065 1 2 1.18556 14.69837482406811 21.129770786596495 32.74350712397758 0 0 0
1067 1 3 -0.867938 14.67871432011393 17.302202835576175 32.73408661166011 0 0 0
1577 1 1 0.997562 8.598208750884645 18.46939888159694 25.700010968939832 0 0 0
1579 1 2 1.18556 8.584654959748566 15.90184262267659 23.936486551432665 0 0 0
1581 1 3 -0.867938 8.604279667464663 19.731533752122793 23.948731181765346 0 0 0
1582 1 4 -0.884438 8.580321077015324 14.978523883300454 25.69007915215349 0 0 0
1583 1 4 -0.884438 8.616246864492055 21.959999864456588 25.71112981827699 0 0 0
1666 1 1 0.997562 11.640103726571319 18.45348977195681 25.699102477194078 0 0 0
1667 1 2 1.18556 10.13166891094852 21.036215026470295 24.828903338934843 0 0 0
1668 1 2 1.18556 11.626005053293877 15.886552317847757 23.934387913252248 0 0 0
1669 1 3 -0.867938 10.112253120702146 17.20742943592356 24.818209112798538 0 0 0
1670 1 3 -0.867938 11.645837879430326 19.715078020657476 23.947503796144442 0 0 0
1671 1 4 -0.884438 11.621784093328547 14.962478244878435 25.689830924752883 0 0 0
1672 1 4 -0.884438 11.658058702910457 21.944412446526684 25.709461949789628 0 0 0
1673 1 1 0.997562 10.120243279287036 18.454755662412754 28.334061350528753 0 0 0
1674 1 2 1.18556 8.611721897694519 21.036407376181607 27.46375955047781 0 0 0
1675 1 2 1.18556 10.106478618810609 15.886719829802702 26.56947246250952 0 0 0
1676 1 3 -0.867938 8.592498458689164 17.207513839512156 27.45454035801727 0 0 0
1677 1 3 -0.867938 10.125452401419361 19.715565850484293 26.58223778711499 0 0 0
1678 1 4 -0.884438 10.1021155866269 14.964111858811476 28.324673851809568 0 0 0
1679 1 4 -0.884438 10.138034805207209 21.944654364363696 28.344506434613518 0 0 0
1680 1 1 0.997562 8.599919322545862 18.45504440587497 30.968779624996603 0 0 0
1682 1 2 1.18556 8.586636863887689 15.887549577309153 29.205032541898643 0 0 0
1684 1 3 -0.867938 8.60591897968286 19.715627559705556 29.216661072012258 0 0 0
1685 1 4 -0.884438 8.582304345961866 14.963910714674025 30.95960748947453 0 0 0
1686 1 4 -0.884438 8.617802351809575 21.945825334588577 30.979462822567587 0 0 0
1755 1 1 0.997562 14.68219394743424 18.43766890232458 25.697141405308717 0 0 0
1756 1 2 1.18556 13.17390039673418 21.020680177920298 24.827209478577046 0 0 0
1757 1 2 1.18556 14.667914690774154 15.870444741071186 23.933422677243083 0 0 0
1758 1 3 -0.867938 13.154697947713302 17.191481609550273 24.817634476888003 0 0 0
1759 1 3 -0.867938 14.688121490869095 19.70012471788942 23.94674702999596 0 0 0
1760 1 4 -0.884438 14.66413325407282 14.947146849568693 25.68876514993609 0 0 0
1761 1 4 -0.884438 14.700350483728467 21.928828419916652 25.708349082722993 0 0 0
1762 1 1 0.997562 13.162349507583732 18.43932894633559 28.33211976932947 0 0 0
1763 1 2 1.18556 11.653638755423763 21.02114455144368 27.46301290478831 0 0 0
1764 1 2 1.18556 13.14769451945782 15.871660223069364 26.568659105942373 0 0 0
1765 1 3 -0.867938 11.634366896042035 17.192388762290864 27.452682230131106 0 0 0
1766 1 3 -0.867938 13.16838739361335 19.69986213222185 26.58161981291904 0 0 0
1767 1 4 -0.884438 13.143721907636037 14.948511454025736 28.323426426195557 0 0 0
1768 1 4 -0.884438 13.18001811299543 21.92838184392627 28.342718474055463 0 0 0
1769 1 1 0.997562 11.6419657389234 18.439200078039672 30.967769094368535 0 0 0
1770 1 2 1.18556 10.133746361711404 21.020987152002853 30.097364084931996 0 0 0
1771 1 2 1.18556 11.628508777527768 15.872038027313126 29.2030594944277 0 0 0
1772 1 3 -0.867938 10.114090966844786 17.192654110560756 30.08688410342663 0 0 0
1773 1 3 -0.867938 11.648230563919338 19.700079828491774 29.21631880444778 0 0 0
1774 1 4 -0.884438 11.624276041517286 14.948421904999817 30.9577979594595 0 0 0
1775 1 4 -0.884438 11.66004285620317 21.93026081099955 30.977408917397266 0 0 0
6991 262 55 -0.1761 11.204970348575971 11.415374629856077 24.215322550978183 0 0 0
1777 1 2 1.18556 8.614338451347324 21.022178575783304 32.7327010118169 0 0 0
1778 1 2 1.18556 10.108723734169482 15.871953981282685 31.838360994683214 0 0 0
1779 1 3 -0.867938 8.594294842374088 17.193809182614036 32.72177370449005 0 0 0
1780 1 3 -0.867938 10.128124482336828 19.700630731145715 31.850320784949734 0 0 0
7555 290 99 0.0862 9.665351748999027 25.554648310698838 25.366638206491185 0 0 0
1659 1 1 0.997562 13.160268165841893 18.453494322273862 23.064175444538535 0 0 0
7548 290 92 -0.1763 9.509856051140073 25.809926241950706 28.300308401431455 0 0 0
6993 262 57 0.0865 11.86099265263748 11.960289327380622 24.891583732716327 0 0 0
7347 280 71 0.0861 14.178529289423143 25.0899694526364 26.6476273636237 0 -1 0
7556 290 100 0.0862 11.203764169325284 25.277266176149656 26.16567343331467 0 0 0
6985 262 49 -0.1756 8.970848798949374 11.634419697075282 25.241859062849127 0 0 0
7536 289 100 0.0862 13.87187966695618 24.8821285583803 30.498175612400292 0 0 0
6987 262 51 0.0861 9.191786763777438 12.3058257467271 26.071149226629142 0 0 0
7534 289 98 -0.1757 12.905409088782072 25.38084108391493 30.40772657198418 0 0 0
7527 289 91 0.0861 14.13243035633259 24.08691737027503 32.68904561215935 0 0 0
6808 253 52 -0.1763 9.600905788064765 11.443134811177488 31.167633443058673 0 0 0
4815 153 39 0.0862 8.077680760762611 25.670463938210748 33.28194319692942 0 0 0
7535 289 99 0.0862 12.18594320529703 24.64494318995218 30.058641088897513 0 0 0
1575 1 4 -0.884438 10.100081118889777 14.978639438156119 23.055200152173263 0 0 0
6999 262 63 0.0808 13.922009853574437 11.906382736838008 23.377382459754248 0 0 0
7351 280 75 -0.1761 14.817474897538796 24.92676005312789 23.810107500185243 0 -1 0
6656 245 60 0.0862 12.800419382537392 11.903298804121881 28.405390865705478 0 0 0
7531 289 95 -0.1761 12.372309945878696 25.907812344645716 31.793650101364147 0 0 0
6650 245 54 0.0865 12.798075382211179 11.61080890289046 31.15116802687975 0 0 0
7550 290 94 0.0865 10.352986418680201 25.187596629543517 28.607321149904962 0 0 0
6659 245 63 0.0808 13.938106950169828 11.356819680942651 26.492419149862304 0 0 0
7530 289 94 0.0865 11.50400276031796 24.150505689597548 32.373467590109584 0 0 0
1570 1 1 0.997562 10.11808909887246 18.46894990617413 23.065360504127884 0 0 0
6655 245 59 0.0862 14.523648746129457 11.716967678080048 28.704331426682653 0 0 0
6809 253 53 0.0865 8.897728684035291 12.25766738355602 30.993879612906863 0 0 0
6654 245 58 -0.1757 13.593721121249363 11.172046663854202 28.541027168062897 0 0 0
7744 300 88 0.0807 10.848858189618754 24.515975668869178 22.717485014812052 0 0 0
1665 1 4 -0.884438 13.17829251941105 21.942825418769964 23.073984331253538 0 0 0
1576 1 4 -0.884438 10.13646362685513 21.958771841340536 23.07619960887093 0 0 0
7353 280 77 0.0865 14.135570771763822 24.124322417431564 24.090797310863802 0 -1 0
7355 280 79 0.0862 13.366292188692176 25.82903151148402 22.528073873278892 0 -1 0
1664 1 4 -0.884438 13.142283315184738 14.963159029828132 23.055000748645664 0 0 0
6810 253 54 0.0865 10.595558129460706 11.801295411954534 30.892195087557138 0 0 0
6811 253 55 -0.1761 9.447205358396413 11.18503182871498 32.66511065751619 0 0 0
6816 253 60 0.0862 11.092683789791488 12.405995494239876 33.09919778204042 0 0 0
7528 289 92 -0.1763 12.158843012296286 24.871898532053592 32.86164707595045 0 0 0
7549 290 93 0.0865 8.7769441242822 25.16431023657748 27.808468749750105 0 0 0
6992 262 56 0.0865 10.837082573076387 12.117559532949201 23.471581164740357 0 0 0
7543 290 87 0.0807 9.01336717351202 24.892133829060203 30.954021645107606 0 0 0
7544 290 88 0.0807 7.660033086872555 24.97246069636676 29.75512276515214 0 0 0
7542 290 86 -0.2357 8.316583387595813 25.536343895869972 30.418839565486927 0 0 0
6804 253 48 0.0807 8.659092242685757 11.286187278083473 28.476425804516964 0 0 0
6815 253 59 0.0862 9.546807817087089 13.254057773496315 33.21268352666801 0 0 0
6997 262 61 -0.2355 13.310724342279993 11.202267379952639 22.819087786160008 0 0 0
4813 153 37 0.0865 9.173038787931919 23.570695779388206 33.1677202193029 0 0 0
5812 203 36 0.0865 12.56605469482647 14.010863407078064 44.28186098888513 0 0 0
4262 126 26 -0.2357 11.356204293442284 22.724412804508848 38.84164985922308 0 0 0
4890 157 34 0.0865 7.92845111679166 14.673282183107526 34.13128443680203 0 0 0
6479 236 43 0.0808 8.755943076326473 25.575712864633 43.87803139417472 0 0 0
4855 155 39 0.0862 13.741556962795922 14.124181882563292 42.324525851237965 0 0 0
4900 157 44 0.0806 7.496046334275948 17.277336672091685 37.57238420307342 0 0 0
4891 157 35 -0.1761 8.103056375157125 14.853381959449779 36.191975008760046 0 0 0
4269 126 33 0.0865 8.559141705951733 23.091220119251837 38.81329337343103 0 0 0
5183 172 27 0.0807 8.662898515128033 19.23351056996254 39.10898854737917 0 0 0
7525 289 89 -0.1756 13.526509594402079 24.415496738593184 33.532487835898344 0 0 0
4893 157 37 0.0865 8.821763657125382 14.050394468145695 36.0517474731953 0 0 0
4860 155 44 0.0806 13.727146037574805 12.688908481927355 40.121565851706215 0 0 0
4614 143 38 -0.1757 12.80812933014658 19.16339038121901 37.06828236537223 0 0 0
4385 132 29 -0.1756 8.1804037483197 14.789002859818027 39.98339653497103 0 0 0
4618 143 42 0.0808 14.30275172127801 19.494834927633555 35.37777289694551 0 0 0
7524 289 88 0.0807 12.6493214307287 23.447836858356723 35.23557488702781 0 0 0
5184 172 28 0.0807 7.722957203883165 19.258189914335155 40.572499888098825 0 0 0
4605 143 29 -0.1756 12.383036346635855 15.510692720143922 35.438024647805335 0 0 0
975 1 1 0.997562 13.163945031993405 18.563537639029423 33.615230194551216 0 0 0
5192 172 36 0.0865 12.137904778269734 17.81389321691489 41.4411333969408 0 0 0
5200 172 44 0.0806 13.509522522523781 14.604606584152764 38.70389813400324 0 0 0
4369 131 33 0.0865 13.998164531351197 24.825433820938294 40.74358392329221 0 -1 0
5863 206 27 0.0807 9.827666874407916 12.448417299201642 41.98500929592286 0 0 0
4407 133 31 0.0861 14.561658835762659 24.366502347364886 38.64351759341161 0 -1 0
4420 133 44 0.0806 9.952174605347457 25.43263022444454 38.09308974365187 0 -1 0
6817 253 61 -0.2355 10.207408930691443 12.093608715757124 34.95510839952524 0 0 0
5809 203 33 0.0865 12.121517052020652 16.405533719112668 44.17404944677267 0 0 0
5338 179 42 0.0808 7.976474854486763 17.230327421221183 44.22532561804293 0 0 0
4311 128 35 -0.1761 12.77632387038148 20.749359657122596 42.498759057952434 0 0 0
4616 143 40 0.0862 12.001314595965287 19.760149366215057 37.49324603180221 0 0 0
4609 143 33 0.0865 13.954978461058582 17.031255801351914 35.262984837045025 0 0 0
6818 253 62 0.0808 9.239434387839747 11.94809507068385 35.42714639562611 0 0 0
5868 206 32 -0.1763 8.546533012679626 11.096072400790629 44.15152367841894 0 0 0
4814 153 38 -0.1757 7.662909194510202 24.895198365663372 33.923611451684124 0 0 0
4275 126 39 0.0862 8.937657723847863 23.053629520072523 42.58087143173658 0 0 0
4370 131 34 0.0865 14.15460165075405 24.74861747526535 42.50104648969278 0 -1 0
5862 206 26 -0.2357 10.103649935579176 11.402281053080394 42.123031152155065 0 0 0
5196 172 40 0.0862 13.312910700339438 17.160258936789578 39.22819602579194 0 0 0
4805 153 29 -0.1756 9.716035162865438 21.93487572961534 35.36345971067188 0 0 0
5191 172 35 -0.1761 11.848452537289749 17.053059264550267 40.72136630581346 0 0 0
4809 153 33 0.0865 8.068323373619842 23.22064350003218 35.97137901399553 0 0 0
4619 143 43 0.0808 14.15367738282827 20.818134995012702 36.50201517581136 0 0 0
4806 153 30 0.0861 10.572181952832812 22.3985313946605 35.850951338977346 0 0 0
4856 155 40 0.0862 14.578508210729643 12.797916056395172 43.111260649961025 0 0 0
7522 289 86 -0.2357 13.391530955843148 23.17406745260169 34.49297090398805 0 0 0
5194 172 38 -0.1757 13.032529377862563 16.390242234274037 39.94735200063361 0 0 0
4617 143 41 -0.2355 13.593657886792029 20.019127691201234 36.02252769488585 0 0 0
6617 243 61 -0.2355 11.528970264895642 11.224832575119725 38.0824393066403 0 0 0
4279 126 43 0.0808 7.951525160820032 21.24864133063239 44.180009791693 0 0 0
4620 143 44 0.0806 12.819838599179576 20.360816919560715 35.34082000486977 0 0 0
5182 172 26 -0.2357 8.471653720166263 18.684918719739933 40.030786704101665 0 0 0
4601 143 25 0.0807 12.609550609600468 13.545845239717156 34.7029165972388 0 0 0
4363 131 27 0.0807 12.178122001060707 23.873801391558157 43.299325136239794 0 -1 0
4802 153 26 -0.2357 9.306704185448098 20.738536007325145 36.17223234753092 0 0 0
4381 132 25 0.0807 9.812861050617556 14.29172188608234 38.46517355809623 0 0 0
4415 133 39 0.0862 11.446396967201776 24.637406229153566 36.67892294767156 0 -1 0
4858 155 42 0.0808 12.733669497669663 12.107716897046144 41.5089418261837 0 0 0
4312 128 36 0.0865 12.854117180465822 21.83435860669927 42.53421521263242 0 0 0
4271 126 35 -0.1761 7.930014770092559 22.481892320000345 40.83285493805954 0 0 0
4895 157 39 0.0862 9.208496132778132 16.384979807626696 35.24240791304709 0 0 0
4608 143 32 -0.1763 13.226855407235048 16.715670326209157 36.00954788697676 0 0 0
4267 126 31 0.0861 10.595982093295452 21.96732976382716 40.702253306014825 0 0 0
4899 157 43 0.0808 8.614828883832807 18.273101007864934 36.73133289915386 0 0 0
4268 126 32 -0.1763 8.962455187712088 23.02528644408572 39.820807481329034 0 0 0
6820 253 64 0.0806 10.830378179183848 11.19949718015306 35.0002125544624 0 0 0
6619 243 63 0.0808 11.64714607059704 12.114441399156918 38.70205455399986 0 0 0
5187 172 31 0.0861 9.418385258617414 17.555031534405625 41.68080969905713 0 0 0
5197 172 41 -0.2355 12.667758351862554 15.038919020901586 39.24708954432721 0 0 0
4261 126 25 0.0807 12.146311782776207 21.98058396880071 38.78677109867599 0 0 0
4306 128 30 0.0861 13.580066446823396 19.85991896699967 39.85942237890195 0 0 0
7526 289 90 0.0861 14.003190123443183 25.297450132358907 33.95921473301611 0 0 0
5199 172 43 0.0808 12.361608367125438 14.338801043376845 40.020798135249315 0 0 0
4897 157 41 -0.2355 7.945468087122729 17.41843924490887 36.5915122043334 0 0 0
4807 153 31 0.0861 10.05200089176431 21.532524384204486 34.406238964114195 0 0 0
4602 143 26 -0.2357 13.279582949142913 14.37004774351825 34.93206853676476 0 0 0
4276 126 40 0.0862 9.299271453728302 21.37690140206117 42.198511194580306 0 0 0
4274 126 38 -0.1757 8.505787844015193 22.119711140816566 42.22534235415359 0 0 0
4263 126 27 0.0807 11.911338318126253 23.52896305761658 39.32283551969683 0 0 0
4894 157 38 -0.1757 8.76981227611156 16.223520728095856 36.22341295913832 0 0 0
4310 128 34 0.0865 13.854366732581905 18.95703102656395 42.093027770621234 0 0 0
4314 128 38 -0.1757 12.443565242370278 20.39493505877127 43.94880118323992 0 0 0
6611 243 55 -0.1761 14.020701357631982 11.27690867707157 37.671932043850326 0 0 0
4603 143 27 0.0807 13.917806382303432 14.0219207712137 35.740486253579576 0 0 0
4804 153 28 0.0807 9.867273396726215 19.810954646864037 36.04481730154156 0 0 0
5185 172 29 -0.1756 9.698022246104319 18.259131742721646 40.90419649436043 0 0 0
5198 172 42 0.0808 11.80383618136678 15.142878355542292 38.5907829577348 0 0 0
4264 126 28 0.0807 10.999296548284274 22.931068008110127 37.83393920597623 0 0 0
4368 131 32 -0.1763 13.837020691828185 25.379529755808406 41.66958822805607 0 -1 0
5188 172 32 -0.1763 10.69854241381968 17.70334103513587 39.94243164200307 0 0 0
4612 143 36 0.0865 11.419368036821568 18.152588653292536 35.82371574251919 0 0 0
6819 253 63 0.0808 10.734356672077313 12.813445552867796 35.57960241279696 0 0 0
5804 203 28 0.0807 14.280606794354549 17.512232537130863 43.63051209042554 0 0 0
4803 153 27 0.0807 9.078953472202379 20.987848018010197 37.20975828999813 0 0 0
4615 143 39 0.0862 13.474584517133973 18.875707497851543 37.88518364863422 0 0 0
4812 153 36 0.0865 9.642779862229823 24.497075375428242 34.5846993378194 0 0 0
4265 126 29 -0.1756 10.160373556798087 22.100667639514512 39.71040436466049 0 0 0
4383 132 27 0.0807 8.811635123185964 13.000723516966326 38.93269510649523 0 0 0
4382 132 26 -0.2357 9.23251197434722 13.935726238815084 39.31365855459464 0 0 0
5181 172 25 0.0807 8.054383704907867 17.69006881894946 39.87774714398854 0 0 0
4362 131 26 -0.2357 11.649146499750863 24.386279517717718 42.496305498725555 0 -1 0
4606 143 30 0.0861 11.577309313275096 15.825078679394776 34.77115060943639 0 0 0
4811 153 35 -0.1761 8.837996248664487 23.913548745627708 34.14252596939314 0 0 0
4270 126 34 0.0865 9.326592266509326 24.015923973624254 40.10017301274672 0 0 0
5186 172 30 0.0861 10.172740559404751 19.111437890433127 41.38235558360101 0 0 0
4313 128 37 0.0865 11.895812647199996 20.49892996444797 41.90658866937126 0 0 0
4611 143 35 -0.1761 12.204531663427675 17.80995824094062 36.49809618920348 0 0 0
4364 131 28 0.0807 11.524188839236238 23.649051898757264 41.70032117886197 0 -1 0
5339 179 43 0.0808 8.282512586226458 18.845699223851874 43.80137319641898 0 0 0
4414 133 38 -0.1757 11.457299095550521 25.72274891351668 36.74003644367328 0 -1 0
4273 126 37 0.0865 7.570681122093088 21.504020467244224 40.501475066061964 0 0 0
5195 172 39 0.0862 13.917310142567944 16.147458025548293 40.536261736868155 0 0 0
4412 133 36 0.0865 12.336539416919628 25.645171208585914 38.67624240347913 0 -1 0
5820 203 44 0.0806 10.082261942782518 14.428254156690413 42.687733497409354 0 0 0
6613 243 57 0.0865 14.073623222085036 12.323816852473215 37.96287344971836 0 0 0
7529 289 93 0.0865 11.593702759606563 25.331223941622795 33.67476263253275 0 0 0
4808 153 32 -0.1763 8.452614918087336 22.768876437098243 35.05078089845579 0 0 0
4266 126 30 0.0861 9.835914536377887 21.124666441163885 39.3508697321968 0 0 0
4607 143 31 0.0861 11.9282962233129 15.013274369602494 36.299460824483106 0 0 0
5190 172 34 0.0865 10.320369909368189 16.87601619135139 39.34042156576782 0 0 0
4390 132 34 0.0865 8.109622061540344 13.658885903122709 41.80053605811468 0 0 0
4386 132 30 0.0861 8.703481983286046 15.642384432531914 40.423431452066275 0 0 0
4384 132 28 0.0807 9.948078792716212 13.613928325759957 40.067263914219005 0 0 0
4406 133 30 0.0861 13.865729472626347 23.846761610292948 37.110899873082936 0 -1 0
4610 143 34 0.0865 13.780192839997145 16.38428137806974 36.888395495681074 0 0 0
6258 225 42 0.0808 8.198377597606473 25.699434158947216 41.48517950237217 0 -1 0
1776 1 1 0.997562 10.121740690495338 18.439564590832493 33.60287425327554 0 0 0
4801 153 25 0.0807 8.360101456051545 20.408356164767646 35.743783339695185 0 0 0
6614 243 58 -0.1757 12.623105443429507 11.281632900946246 37.05453669229672 0 0 0
5819 203 43 0.0808 8.732865844079958 14.678514439147424 43.70281597044395 0 0 0
4896 157 40 0.0862 9.5864858871479 16.07395534468495 36.93378321121618 0 0 0
5818 203 42 0.0808 9.919092836600878 15.844003279788145 43.753110304859284 0 0 0
5189 172 33 0.0865 11.174346760765431 18.41796101429264 39.26863150276463 0 0 0
4361 131 25 0.0807 10.641639549852302 24.598184537705396 42.84655550093698 0 -1 0
4857 155 41 -0.2355 13.736317963682453 12.330127339966227 41.149345323065035 0 0 0
4613 143 37 0.0865 11.731732620231726 17.24721946785901 37.307963649925895 0 0 0
4303 128 27 0.0807 13.975983186366365 22.38818080362394 40.311289514769335 0 0 0
4604 143 28 0.0807 13.918886367677565 14.647104748853472 34.08993321011886 0 0 0
5193 172 37 0.0865 11.39509898179317 16.224581104705727 41.276374945327156 0 0 0
7523 289 87 0.0807 13.24036915611378 22.301215709257804 33.86271241681919 0 0 0
5817 203 41 -0.2355 9.823404043142704 14.75775901343169 43.6929000227563 0 0 0
4308 128 32 -0.1763 14.051909436109293 20.01781469199603 41.953129746328365 0 0 0
6616 243 60 0.0862 12.59447143502719 12.175932139948467 36.436216397749874 0 0 0
4405 133 29 -0.1756 14.499793689975165 24.598448074639187 37.578763735323285 0 -1 0
4365 131 29 -0.1756 12.362018060092227 25.67268145625566 42.00582636137297 0 -1 0
7521 289 85 0.0807 14.376264447837196 23.30532196255195 34.946509471571666 0 0 0
6618 243 62 0.0808 10.506995939346188 11.212195064784952 37.71372147762756 0 0 0
4309 128 33 0.0865 14.932533228655844 20.27337012079078 42.54788619542085 0 0 0
5869 206 33 0.0865 8.372684431416978 12.153440861226088 43.97288585595334 0 0 0
4854 155 38 -0.1757 14.366669452333275 13.252119315573413 42.1487741097279 0 0 0
4859 155 43 0.0808 14.220149841523416 11.358064241089298 41.13377321539465 0 0 0
6610 243 54 0.0865 14.767699802223596 11.458730418538256 35.780572150229 0 0 0
4305 128 29 -0.1756 14.386216389336244 20.24754342927966 40.48293907025903 0 0 0
4318 128 42 0.0808 10.353539958668684 21.008070700613644 43.973110668102045 0 0 0
4810 153 34 0.0865 7.633116028619942 22.22160419036358 34.58017390263476 0 0 0
5861 206 25 0.0807 10.905315150423009 11.286034803593123 42.85253049102526 0 0 0
4316 128 40 0.0862 12.199401541726253 19.340797151905896 44.04506786079919 0 0 0
4302 128 26 -0.2357 14.822359589430022 21.70581046896266 40.24911209841435 0 0 0
6643 245 47 0.0807 12.82294573832094 11.197474923479815 33.48433757869512 0 0 0
5864 206 28 0.0807 10.292071235940426 11.187403145840106 41.072642091455954 0 0 0
4418 133 42 0.0808 9.352343073191658 25.712612738900894 36.53859865634059 0 -1 0
6814 253 58 -0.1757 10.072973424621186 12.335697901831741 33.48269825658823 0 0 0
3767 101 11 0.0861 10.961190717774588 13.543851669969088 54.262289835760974 0 0 -1
4285 127 29 -0.1756 9.200081979890896 12.974236266565642 48.43493352464148 0 0 0
2463 36 7 0.0807 9.243541577925699 17.08485917112208 54.484870467980194 0 0 -1
5810 203 34 0.0865 12.016059468873355 16.47959417694431 45.93119804951214 0 0 0
5337 179 41 -0.2355 8.094856155736206 18.214077357017665 44.668720493693726 0 0 0
4290 127 34 0.0865 9.686592713189954 11.155067900821992 47.46899698790708 0 0 0
5326 179 30 0.0861 8.335303733582755 17.510194599725555 49.63409326764041 0 0 0
4540 139 44 0.0806 13.33814212255785 23.40194836121292 47.19543497917129 0 -1 0
5683 197 27 0.0807 11.876634585375799 18.194045347818314 48.034009644863275 0 0 0
4655 145 39 0.0862 12.144292531595854 23.869116547555006 50.13547782296283 0 0 0
5805 203 29 -0.1756 13.949305968689448 16.1295268530374 45.33759062942825 0 0 0
3391 82 15 -0.1761 14.507616014301071 16.48277273578999 54.120696163707166 0 0 -1
5332 179 36 0.0865 9.830718340782173 17.28984663809853 47.54804508354336 0 0 0
3392 82 16 0.0865 14.638280862563594 15.925253900430455 53.188294935033426 0 0 -1
5226 174 30 0.0861 11.938020365360547 13.795299089854268 49.18534389187984 0 0 0
2465 36 9 -0.1756 8.898900430789533 17.401319542750908 52.30707364187117 0 0 -1
2478 36 22 0.0808 11.890615718596546 22.489733800271487 52.80901562016473 0 0 -1
5816 203 40 0.0862 10.248669348560318 13.123479243285919 44.918009752913626 0 0 0
4658 145 42 0.0808 9.554168391459468 25.014811119758313 51.09290439353493 0 0 0
5700 197 44 0.0806 8.487877453890786 23.054441505606544 47.165379378500205 0 0 0
6466 236 30 0.0861 8.171562111944327 24.14974814114964 49.24773692872408 0 0 0
5227 174 31 0.0861 11.610316952609281 15.133119007795107 48.08225218351981 0 0 0
4282 127 26 -0.2357 7.806105661869082 12.656274398087143 49.08036565290244 0 0 0
6480 236 44 0.0806 9.563687885994726 24.55596971559252 45.063788824168384 0 0 0
5224 174 28 0.0807 11.551393410311691 15.268506742227064 51.13307969596975 0 0 0
5681 197 25 0.0807 12.566734310470652 19.140030726290874 46.68648621848041 0 0 0
2479 36 23 0.0808 12.482056017012658 21.051721796358468 51.86691489259018 0 0 -1
5699 197 43 0.0808 10.153438667541653 22.884181563556275 47.14014840532777 0 0 0
5696 197 40 0.0862 8.174902177317893 21.03882213139014 48.58482085544965 0 0 0
4283 127 27 0.0807 7.898544771865641 12.339271128151212 50.11850756328347 0 0 0
4535 139 39 0.0862 14.07044322621885 23.866213668947868 44.63894709158196 0 -1 0
5685 197 29 -0.1756 12.747439669847086 19.970591181071583 48.80562088752948 0 0 0
2469 36 13 0.0865 8.417594292424555 19.337564798165474 53.22089298421922 0 0 -1
5689 197 33 0.0865 11.87818492879809 21.787774203923544 48.09990258926156 0 0 0
3385 82 9 -0.1756 14.67552437365589 18.937061450981226 52.99364111263211 0 0 -1
3763 101 7 0.0807 12.0506468118082 12.587780414586254 52.21047991778202 0 0 -1
6477 236 41 -0.2355 9.259452576807968 25.57888471190357 44.844246875588084 0 0 0
5646 195 30 0.0861 14.040445798213437 23.006255810863994 51.50659676187431 0 0 0
3761 101 5 0.0807 12.663902171217448 11.906416763164842 53.79759181053111 0 0 -1
4292 127 36 0.0865 10.775320736681786 11.300680544540485 50.32521092421393 0 0 0
5807 203 31 0.0861 14.268539840172394 16.16783734791559 46.37649559180967 0 0 0
5813 203 37 0.0865 12.221903049528272 13.937972296308702 46.004650116331504 0 0 0
5225 174 29 -0.1756 12.019139143714396 14.877667311808507 49.05670175422156 0 0 0
5815 203 39 0.0862 9.926960229952755 14.625823586134633 45.773354473157084 0 0 0
2467 36 11 0.0861 7.854055056093015 17.089352130774554 52.31435631113979 0 0 -1
5231 174 35 -0.1761 14.260611424804182 14.562197624042692 50.40553568393341 0 0 0
4538 139 42 0.0808 11.944433290867709 23.757398569635 46.015238912545676 0 -1 0
3914 108 18 -0.1757 9.002033139975904 23.687592172982058 54.708899682342135 0 -1 -1
4286 127 30 0.0861 9.129739191263246 13.461205071041332 47.46555526071162 0 0 0
5691 197 35 -0.1761 10.263937728831195 20.477134581817385 48.596274346933974 0 0 0
5860 205 44 0.0806 13.286572433881453 11.136348358478548 50.92437727830348 0 0 0
5694 197 38 -0.1757 9.132584500567452 21.55986383812117 48.51807268020195 0 0 0
4657 145 41 -0.2355 10.434244810017587 24.38088612219429 51.194455276685666 0 0 0
3779 101 23 0.0808 7.732541951369968 14.699365555233683 51.08298036134996 0 0 -1
2480 36 24 0.0806 12.206877226172908 20.984824438159247 53.60392220684722 0 0 -1
5811 203 35 -0.1761 11.949514055003425 14.431506020912376 45.071371668056706 0 0 0
4654 145 38 -0.1757 11.382062305322192 24.640147933299456 50.07583809390753 0 0 0
5053 165 37 0.0865 13.317109101075756 12.43498736316283 47.60197148896803 0 0 0
5814 203 38 -0.1757 10.435939739129214 14.195591893432614 44.91097286932923 0 0 0
2470 36 14 0.0865 8.266398502171832 19.255503286618477 51.4746096626306 0 0 -1
5055 165 39 0.0862 14.972208110881366 11.031731645622477 45.34463252865127 0 0 0
3768 101 12 -0.1763 9.504005622887627 12.833450281788028 52.79555727853581 0 0 -1
3771 101 15 -0.1761 8.10315807788502 13.136017084000455 53.43414445113267 0 0 -1
3382 82 6 -0.2357 14.926661175519433 18.561033611677455 51.6085125030199 0 0 -1
4656 145 40 0.0862 10.869111795028706 24.526458035958306 49.123988114842334 0 0 0
5051 165 35 -0.1761 14.130137912877014 11.842054533990309 47.18682990585508 0 0 0
4659 145 43 0.0808 10.784747481306072 24.666384691045657 52.18690001956783 0 0 0
5222 174 26 -0.2357 11.221052240515114 15.567780753929007 50.13698327433936 0 0 0
6471 236 35 -0.1761 9.138567412841788 25.87671844080069 47.29704710264148 0 0 0
5223 174 27 0.0807 11.382004840356192 16.64301873640021 50.24330045472392 0 0 0
5697 197 41 -0.2355 9.249114005587044 22.276182313886917 47.172198964855916 0 0 0
4288 127 32 -0.1763 10.13698347010642 11.77039525601396 48.24212239797665 0 0 0
3769 101 13 0.0865 9.38402309690392 11.918884013111715 52.211574433960564 0 0 -1
5331 179 35 -0.1761 8.91704511698327 17.28525028729477 46.94729417287182 0 0 0
2468 36 12 -0.1763 8.86728409501152 18.929357156373708 52.32177977182611 0 0 -1
5334 179 38 -0.1757 9.163402662090476 18.2076792858234 45.706203665559684 0 0 0
2471 36 15 -0.1761 10.342987819641705 19.405526411759197 52.402116265133586 0 0 -1
3578 91 22 0.0808 14.34824202771367 13.069407044196437 55.07596727259961 0 0 -1
4660 145 44 0.0806 10.084502361826342 23.35325030483915 51.29030255328411 0 0 0
6476 236 40 0.0862 7.56248638288231 25.369933923221744 45.87778845704914 0 0 0
3762 101 6 -0.2357 11.824513117705463 12.042318809010958 53.12086116021078 0 0 -1
5641 195 25 0.0807 14.617304396152054 22.954527181172544 49.086501311110446 0 0 0
2474 36 18 -0.1757 10.425109006135099 20.909170009127998 52.469284070047124 0 0 -1
5221 174 25 0.0807 10.147038368588005 15.478266145491148 49.95887313917014 0 0 0
4650 145 34 0.0865 13.636737808021682 25.717267546277906 51.3231292142503 0 0 0
5687 197 31 0.0861 13.681388607830224 20.522167982009275 48.70369050414667 0 0 0
3911 108 15 -0.1761 7.593856700309569 23.859704356647075 55.19713542192629 0 -1 -1
5686 197 30 0.0861 12.761123767844156 19.475010160618368 49.779292914647414 0 0 0
3773 101 17 0.0865 8.319941077080493 14.042643252519001 54.00310023296235 0 0 -1
5693 197 37 0.0865 10.163288753294566 19.776799173977096 49.42744429992026 0 0 0
5328 179 32 -0.1763 7.6580533246343965 17.88338279390745 47.68805216995611 0 0 0
5688 197 32 -0.1763 11.623592607471261 21.031014937588235 48.84099121122411 0 0 0
5806 203 30 0.0861 14.544044820305128 15.374506289367558 44.82621474171105 0 0 0
5228 174 32 -0.1763 13.532995861547896 15.23487548888747 49.16175093399246 0 0 0
3764 101 8 0.0807 11.542761243503138 11.03024691718682 52.82489549234759 0 0 -1
3915 108 19 0.0862 9.0439141281328 23.80761767476868 53.628861695298205 0 -1 -1
4536 139 40 0.0862 13.395550243683886 25.462558677832707 44.93086416224015 0 -1 0
2464 36 8 0.0807 10.65977218001473 16.859562027068897 53.40002504578734 0 0 -1
3395 82 19 0.0862 12.772263233350811 15.358941470380971 54.38735366181462 0 0 -1
5333 179 37 0.0865 8.736963033655979 16.255493853007813 46.629595232981906 0 0 0
3381 82 5 0.0807 14.153483668010546 17.856911524019647 51.3050559500976 0 0 -1
2472 36 16 0.0865 10.7013952061145 19.03664808629156 53.36468584288073 0 0 -1
2473 36 17 0.0865 11.023686624719467 19.047915033082305 51.63002064265234 0 0 -1
5336 179 40 0.0862 9.239531923570787 19.260346404178346 45.98650409063557 0 0 0
5652 195 36 0.0865 13.964373990021775 23.84423299283191 53.72180671542961 0 0 0
3770 101 14 0.0865 9.917500471722644 13.598315682104571 52.135782538153656 0 0 -1
4539 139 43 0.0808 12.573119851408922 24.912138138633242 47.19506035747721 0 -1 0
5690 197 34 0.0865 11.817786072413183 21.45828570380825 49.82371910731174 0 0 0
4287 127 31 0.0861 9.645808905894357 13.686383649514502 49.13239601532169 0 0 0
5695 197 39 0.0862 9.180446766506213 22.277268097266305 49.3366499916081 0 0 0
5698 197 42 0.0808 9.11216182050283 21.60791473431017 46.3266526929372 0 0 0
5335 179 39 0.0862 10.109201769954096 17.920008059597233 45.25378188799946 0 0 0
5500 187 44 0.0806 7.675078816660893 21.40093062679424 51.439218183610585 0 -1 0
2476 36 20 0.0862 9.920205229802697 21.292830143538854 51.584662613976974 0 0 -1
3766 101 10 0.0861 10.360862848182087 11.931479320296761 54.628202256652024 0 0 -1
5058 165 42 0.0808 11.96138153405345 11.493671065606124 45.661958919031385 0 0 0
4315 128 39 0.0862 13.323559173369791 20.589706963930244 44.56114427978916 0 0 0
4537 139 41 -0.2355 12.844818614316221 24.100260086442127 46.522256683741126 0 -1 0
5229 174 33 0.0865 13.612525720907147 16.32162888032755 49.248949624725604 0 0 0
5682 197 26 -0.2357 12.644705760507758 18.914881886279225 47.75072426694741 0 0 0
5859 205 43 0.0808 14.690863140854649 11.291473910830657 51.8805065761286 0 0 0
4839 154 43 0.0808 14.908646387164946 21.616797735356695 46.80421624249782 0 0 0
6473 236 37 0.0865 9.648066347921159 24.923030623519406 47.427828487204714 0 0 0
4289 127 33 0.0865 11.01627354850745 12.253870670992248 47.810528825545084 0 0 0
5692 197 36 0.0865 10.210266088869076 19.90819870803481 47.66993618344343 0 0 0
3394 82 18 -0.1757 13.054081603303871 16.410930607088535 54.31245642426171 0 0 -1
5684 197 28 0.0807 13.608963193379289 18.409849408757328 47.71647275569276 0 0 0
5808 203 32 -0.1763 12.428495948646395 15.910250505592945 45.09377642994851 0 0 0
3384 82 8 0.0807 14.72133564988031 19.44677453822497 51.01480026511653 0 0 -1
2477 36 21 -0.2355 11.833192162057678 21.41092598049502 52.66878167160118 0 0 -1
3765 101 9 -0.1756 10.585793270427267 12.623113137072627 53.81654384336152 0 0 -1
4534 139 38 -0.1757 13.893022710386417 24.616820287548585 45.40556865484044 0 -1 0
4320 128 44 0.0806 11.147534809435717 20.770518320212915 45.51850389301624 0 0 0
5232 174 36 0.0865 13.905769467696215 14.941762120525663 51.36707282146636 0 0 0
5233 174 37 0.0865 14.074201982874177 13.48406877073479 50.38104726116064 0 0 0
5054 165 38 -0.1757 14.13220656023904 11.635196117932688 45.696482064204886 0 0 0
3396 82 20 0.0862 12.718720635543246 16.77850289386009 53.34596944886973 0 0 -1
5803 203 27 0.0807 13.725634196437415 18.348187241273887 45.09474788058861 0 0 0
2466 36 10 0.0861 9.377757126213206 16.955714591326913 51.43121483561726 0 0 -1
5056 165 40 0.0862 14.146950586401749 12.583945118353334 45.1496595152427 0 0 0
2475 36 19 0.0862 9.824362430361932 21.177504239949787 53.33705735908651 0 0 -1
3772 101 16 0.0865 7.9410057633504145 12.329367402760681 54.144086224529964 0 0 -1
2461 36 5 0.0807 9.420208442683657 15.665456771438533 53.40079701652794 0 0 -1
3387 82 11 0.0861 13.622843373435666 19.100863216508003 53.20746490580056 0 0 -1
5802 203 26 -0.2357 14.305254178920675 17.502905529972214 44.71692153297578 0 0 0
5329 179 33 0.0865 7.772902822594069 18.96098775885649 47.78437828434742 0 0 0
2462 36 6 -0.2357 9.583614022172446 16.73880692949869 53.51106336490232 0 0 -1
4529 139 33 0.0865 14.751333266340525 25.764313048827542 48.119101690724015 0 -1 0
5230 174 34 0.0865 14.026110300078697 14.94015293362459 48.23554350190134 0 0 0
5870 206 34 0.0865 9.3805714868614 11.005584614487386 44.846914926845905 0 0 0
3919 108 23 0.0808 9.605757516194018 25.733506029474803 55.21499879779188 0 -1 -1
4319 128 43 0.0808 11.36055908804117 22.251317020474783 44.537694024300166 0 0 0
4317 128 41 -0.2355 11.292217902954002 21.15991542364262 44.514078041129714 0 0 0
3920 108 24 0.0806 10.940647627264733 24.593216332708476 55.10758907208456 0 -1 -1
5858 205 42 0.0808 14.874210418383713 11.382876427359676 50.05015351764522 0 0 0
3916 108 20 0.0862 9.262027073733897 22.656791839462688 54.9421856117972 0 -1 -1
3668 96 12 -0.1763 17.305921099953675 10.354323586470466 -13.430821364609779 0 0 0
3720 98 24 0.0806 19.716133488225022 -0.5819853792091821 -14.154378976320178 0 1 0
1873 6 17 0.0865 17.1880410168093 7.732730589679966 -15.279298940310689 0 0 0
3090 67 14 0.0865 19.031453878168264 -0.7614359069151044 -21.02667009550499 0 1 0
3085 67 9 -0.1756 18.32979098988853 -1.4291978149017146 -19.11935521649653 0 1 0
3323 79 7 0.0807 19.491204767971464 5.181689824497968 -18.63805163385216 0 0 0
1872 6 16 0.0865 18.411145688696212 8.925618947100904 -15.672346330003224 0 0 0
3739 99 23 0.0808 20.7447986052296 10.670999518947683 -10.509760805514656 0 0 0
3060 65 24 0.0806 20.201662676195188 1.742962080026624 -20.111695336686576 0 0 0
1905 8 9 -0.1756 21.930795218349495 3.763693136178943 -12.629048860785133 0 0 0
2640 44 24 0.0806 15.189566692892726 10.710635122272189 -11.327684262164958 0 0 0
3665 96 9 -0.1756 18.817365241624465 10.603116104343604 -13.333142483699609 0 0 0
2726 49 10 0.0861 19.905432504895753 7.858399180558955 -10.66296457604702 0 0 0
3719 98 23 0.0808 21.370560722838306 -0.18980754270909656 -14.472773216386035 0 1 0
3086 67 10 0.0861 18.155803734380793 -0.4174157934311335 -18.74917069521077 0 1 0
3328 79 12 -0.1763 17.91960771510544 5.682167564763954 -21.070874053854517 0 0 0
3304 78 8 0.0807 20.52949464376873 -0.2945390182859237 -11.546164126052494 0 1 0
3667 96 11 0.0861 19.309917640729797 9.88439914859282 -12.675152111025248 0 0 0
3019 63 23 0.0808 16.399373911869148 1.3656522561060351 -12.211788765000623 0 0 0
1920 8 24 0.0806 17.636556326235663 2.3697916795306795 -14.78700007019369 0 0 0
1866 6 10 0.0861 17.032451358471157 10.039308001994247 -17.407821877497952 0 0 0
3619 93 23 0.0808 17.270875780683554 -0.38603986843825683 -15.36526889794022 0 0 0
2730 49 14 0.0865 19.823243209139104 5.7071074992429995 -12.911718020255423 0 0 0
1863 6 7 0.0807 15.368028116805151 10.098278522352967 -19.041737131193948 0 0 0
3093 67 17 0.0865 16.50834752952357 -2.2524648231124127 -20.781758632022544 0 1 0
3617 93 21 -0.2355 16.81773995154 -0.6502874067012422 -14.408540471706148 0 0 0
3058 65 22 0.0808 21.93709862764107 1.7914760292077603 -20.244778286157867 0 0 0
2242 25 6 -0.2357 16.618826616978964 1.8020313069332314 -17.747388041246847 0 0 0
1874 6 18 -0.1757 19.107050090373775 6.977509974993989 -15.79671393200665 0 0 0
2721 49 5 0.0807 22.22758586855185 7.625034496666008 -10.651926613593169 0 0 0
2243 25 7 0.0807 16.84203967240102 2.7925058335354955 -17.348179319482444 0 0 0
3674 96 18 -0.1757 15.022922022121005 10.690402913007974 -14.464999801177688 0 0 0
3324 79 8 0.0807 18.760012767120436 3.6573539084835507 -18.213966511685594 0 0 0
3331 79 15 -0.1761 19.027306691476635 6.622162932217681 -21.05728573273101 0 0 0
2245 25 9 -0.1756 15.110129649365335 1.4943072760382008 -17.72335984034695 0 0 0
3056 65 20 0.0862 21.315124836854825 0.4899880926573679 -18.195907840036487 0 0 0
3716 98 20 0.0862 20.905932199971332 -1.6537574621485929 -16.64424117113481 0 1 0
3082 67 6 -0.2357 17.34324630769537 -2.253098878880463 -18.26799883003767 0 1 0
2253 25 17 0.0865 15.605394731235123 4.196380255427285 -18.491642671549474 0 0 0
3616 93 20 0.0862 15.468281162043262 -2.1962846353355796 -15.223868734731463 0 0 0
2241 25 5 0.0807 17.261231001149422 1.0568743081247682 -17.272867797788074 0 0 0
1918 8 22 0.0808 17.9685535372037 3.826148544893363 -15.694567006681272 0 0 0
3706 98 10 0.0861 18.528550642287424 -3.5226941801421567 -14.187422504180375 0 1 0
3326 79 10 0.0861 19.13159352546443 3.841071839092915 -20.76824531307181 0 0 0
4060 115 24 0.0806 21.89886729074144 -2.3835716188474336 -18.804450092049503 0 0 0
3095 67 19 0.0862 16.02384179052274 -0.06038287030401091 -20.07478579635541 0 1 0
3325 79 9 -0.1756 18.28377601093253 4.2916222532925135 -20.258552092115828 0 0 0
3089 67 13 0.0865 18.799997202575472 -2.5014845426023733 -20.828513297335295 0 1 0
3708 98 12 -0.1763 20.506905447041962 -3.3636874118613806 -13.43473591256632 0 1 0
3329 79 13 0.0865 16.999871838564747 6.099889878216819 -20.668460872517574 0 0 0
3711 98 15 -0.1761 21.18020398504635 -2.869549259301423 -14.746234036526177 0 1 0
3006 63 10 0.0861 15.506146165221796 4.801806369964627 -15.572486491758545 0 0 0
1800 2 24 0.0806 21.61972984797126 5.824675617217914 -19.159829598428487 0 0 0
2739 49 23 0.0808 15.320924000717593 8.016162615155878 -12.501827341474092 0 0 0
1875 6 19 0.0862 18.837121626306367 5.965290640134509 -16.094365967918517 0 0 0
2732 49 16 0.0865 18.202280900117753 7.447895508403223 -13.21240324387609 0 0 0
1865 6 9 -0.1756 16.476688063850204 9.130159648119234 -17.63966559192178 0 0 0
2734 49 18 -0.1757 17.10870775321371 7.397140623330738 -11.335503057466232 0 0 0
3614 93 18 -0.1757 15.433796555448724 -1.2510526949364877 -14.68364664460759 0 0 0
1896 7 20 0.0862 21.169792003376998 9.499556263665859 -14.44550069186866 0 0 0
1919 8 23 0.0808 17.714811027797474 3.9665915577005535 -13.959114363858754 0 0 0
3618 93 22 0.0808 16.909082532888306 0.2700603743577794 -13.832339394531427 0 0 0
3715 98 19 0.0862 19.40807817146196 -2.143385740965418 -15.852826965158211 0 1 0
1880 6 24 0.0806 20.22192302796599 7.193869044562965 -17.691423437513894 0 0 0
1908 8 12 -0.1763 21.257677010868367 2.417050078707855 -12.931300847998207 0 0 0
3054 65 18 -0.1757 21.208758146743087 1.5778374226272498 -18.225130869069602 0 0 0
2735 49 19 0.0862 17.45998193278489 8.345149101262967 -10.930086139505848 0 0 0
1862 6 6 -0.2357 15.932792381433766 9.166198160286994 -19.010749537556645 0 0 0
3050 65 14 0.0865 21.429180157972038 3.866187787472221 -16.692841489505707 0 0 0
2244 25 8 0.0807 17.035688506045336 1.8051475063216695 -18.75359726414762 0 0 0
1877 6 21 -0.2355 20.401458691074247 7.257078384579675 -16.620756994444715 0 0 0
1917 8 21 -0.2355 18.14438248167961 3.331247462967037 -14.737947741310649 0 0 0
1797 2 21 -0.2355 22.438540068492014 6.533573416363933 -19.29124798757273 0 0 0
3713 98 17 0.0865 21.43380014533976 -3.753090989724381 -15.327621402265931 0 1 0
3544 90 8 0.0807 20.76926606294443 9.491274311576818 -19.369604643460782 0 0 0
1900 7 24 0.0806 21.694668525896244 10.427344309773042 -16.712047160167558 0 0 0
3541 90 5 0.0807 21.688049078083814 10.921851686287008 -18.891625889274174 0 0 0
3712 98 16 0.0865 22.105558316254207 -2.3562628846562803 -14.492049647279021 0 1 0
2738 49 22 0.0808 15.257488280960732 6.391437361156518 -11.874959918055811 0 0 0
2731 49 15 -0.1761 18.02659130884598 6.735373786880826 -12.401741652286294 0 0 0
3053 65 17 0.0865 22.115811916702818 1.6799678877467985 -16.33329986227244 0 0 0
3332 79 16 0.0865 19.221619982098602 7.012030399895575 -20.060516131183455 0 0 0
1912 8 16 0.0865 19.273422306998686 1.7159314605023235 -13.397975406659206 0 0 0
3608 93 12 -0.1763 15.233450399319537 -2.6146788827495233 -12.46025577584327 0 0 0
3305 78 9 -0.1756 18.884058737237826 -1.0759447491424765 -10.474401399327473 0 1 0
3051 65 15 -0.1761 22.304189206082008 2.1147004934662363 -17.315461594747358 0 0 0
3620 93 24 0.0806 17.391634357015093 -1.4523776877046117 -13.938231362326817 0 0 0
3055 65 19 0.0862 20.26248265221672 1.8286080359549763 -17.74682356610644 0 0 0
3302 78 6 -0.2357 20.1615859411795 -0.20390092112907887 -10.52378022166872 0 1 0
3542 90 6 -0.2357 20.71190345988393 10.57093252494686 -19.225075782003763 0 0 0
3670 96 14 0.0865 17.19223112936294 9.312723041414774 -13.732989884942373 0 0 0
1864 6 8 0.0807 15.28852658766732 8.305980503746408 -19.184604014271493 0 0 0
3016 63 20 0.0862 15.966259633387894 3.9360376364516725 -12.516337477137688 0 0 0
1913 8 17 0.0865 19.253917201673953 3.2529164359409397 -12.530912188801148 0 0 0
3714 98 18 -0.1757 20.430128664497666 -1.8154668164803294 -15.675898826882417 0 1 0
3013 63 17 0.0865 15.033480021353709 2.4625817688961273 -14.442694467357262 0 0 0
2725 49 9 -0.1756 20.335362897918955 7.384889101696952 -11.542890214092484 0 0 0
1861 6 5 0.0807 16.69688538257698 9.25557157615994 -19.782477290185458 0 0 0
3017 63 21 -0.2355 15.695643991562134 1.9459475652860898 -11.613987116240656 0 0 0
1869 6 13 0.0865 18.138246164506214 8.114083024249664 -18.17861938266903 0 0 0
3710 98 14 0.0865 20.482516199710346 -2.545837264376761 -12.712679613267344 0 1 0
3033 64 17 0.0865 22.34170720963406 -3.540660825920547 -10.921860545876639 0 1 0
1911 8 15 -0.1761 19.786916639328734 2.6726720976303473 -13.283810676884508 0 0 0
3081 67 5 0.0807 17.655265657137374 -2.1569614427283477 -17.226276058224105 0 1 0
1907 8 11 0.0861 21.97279016751182 4.358112193137556 -13.540008044319794 0 0 0
1894 7 18 -0.1757 21.978700793416984 10.230778241552816 -14.469184841793432 0 0 0
3609 93 13 0.0865 16.25408204992703 -2.3319003173428263 -12.208837256486598 0 0 0
1878 6 22 0.0808 21.23079338714391 6.5637991619077445 -16.493819375666963 0 0 0
1876 6 20 0.0862 19.428689600251428 6.950808055302274 -14.752006339142307 0 0 0
3057 65 21 -0.2355 21.10493762009586 2.1116252673489573 -19.623535862568694 0 0 0
3322 79 6 -0.2357 18.62609875037887 4.545566744218396 -18.839192891993978 0 0 0
3718 98 22 0.0808 20.027658084666836 0.4299304227485736 -15.505114601447643 0 1 0
3088 67 12 -0.1763 18.380694722459207 -1.5220250883337292 -20.588392777087574 0 1 0
1914 8 18 -0.1757 19.634928857851925 3.266517085287667 -14.623324233152976 0 0 0
1879 6 23 0.0808 20.764004304890836 8.269673639373627 -16.43859993910165 0 0 0
1910 8 14 0.0865 21.741242263130378 1.9108260653913818 -13.769466194713145 0 0 0
1871 6 15 -0.1761 17.984494693798748 7.972533042567307 -15.977404805626595 0 0 0
3306 78 10 0.0861 18.197434450146787 -0.6068955165442419 -11.182514525328028 0 1 0
1868 6 12 -0.1763 17.41782182903551 7.939832020562248 -17.381499025196398 0 0 0
1867 6 11 0.0861 15.593015924449514 9.113346497857107 -17.00070095089187 0 0 0
3717 98 21 -0.2355 20.42671626488581 -0.4241578721742518 -14.96689502304561 0 1 0
1909 8 13 0.0865 21.32715639308242 1.7580293593300604 -12.063474969292914 0 0 0
3547 90 11 0.0861 19.528663116250087 10.678128249576968 -17.450272830392194 0 0 0
2728 49 12 -0.1763 19.4357426355354 6.231746942359249 -12.040166064046039 0 0 0
2727 49 11 0.0861 20.4573672360982 8.148197744619253 -12.309790485683143 0 0 0
3048 65 12 -0.1763 22.355293323543165 3.5851201788187232 -17.191328297666438 0 0 0
3059 65 23 0.0808 21.07467646253257 3.2040758623984837 -19.660587214965023 0 0 0
3087 67 11 0.0861 19.350120990726005 -1.717364369612394 -18.855715534292933 0 1 0
2737 49 21 -0.2355 15.61721919581011 7.3984001290569665 -11.652298572335098 0 0 0
1916 8 20 0.0862 20.011591030651946 4.286323068232697 -14.728516707763697 0 0 0
1915 8 19 0.0862 20.018302055985956 2.6792934237364325 -15.463719774868903 0 0 0
3307 78 11 0.0861 19.104018392309996 -2.080367519897907 -10.835789209490144 0 1 0
3321 79 5 0.0807 17.712593996073988 4.974935224484852 -18.42423610224845 0 0 0
2723 49 7 0.0807 22.176973256077368 6.199954679959749 -11.787153449379296 0 0 0
1870 6 14 0.0865 16.908148075299973 7.003809319401431 -17.591566449166404 0 0 0
3084 67 8 0.0807 16.31702435360354 -1.9272194066716344 -18.441647659241024 0 1 0
3669 96 13 0.0865 16.9430218347352 10.447947307653703 -12.408551803347908 0 0 0
2722 49 6 -0.2357 21.645070650084058 6.795361752080336 -11.043538002202224 0 0 0
3327 79 11 0.0861 17.469396031788204 3.573050382600853 -20.265577858757197 0 0 0
1895 7 19 0.0862 21.82681184016847 10.917835742732242 -13.638060552698446 0 0 0
3014 63 18 -0.1757 15.17324882706061 3.210387546208257 -12.354552250955646 0 0 0
2733 49 17 0.0865 17.472027397853566 5.8955626593857335 -12.815983023101843 0 0 0
3083 67 7 0.0807 17.520508413229784 -3.318286701091095 -18.388693938296733 0 1 0
3676 96 20 0.0862 15.011553490027847 9.652673811490985 -14.788200056185364 0 0 0
3666 96 10 0.0861 19.211588184894033 10.45777415730002 -14.341144355558216 0 0 0
3049 65 13 0.0865 22.398989502687243 4.114467817158577 -18.140661542644448 0 0 0
2729 49 13 0.0865 19.443108009981945 5.531551861347458 -11.200100960562272 0 0 0
3018 63 22 0.0808 16.054099734554555 2.1634322701576085 -10.611374741095625 0 0 0
3007 63 11 0.0861 15.704423248061666 5.574850650448643 -14.010254184122353 0 0 0
3546 90 10 0.0861 18.592244094704867 10.951152423557616 -18.914631766155697 0 0 0
1798 2 22 0.0808 22.067994104453717 7.481994961313395 -18.904345956651042 0 0 0
4053 115 17 0.0865 21.015821517449908 -2.32204741219565 -21.157631019662976 0 0 0
1906 8 10 0.0861 21.352903928476213 4.325133025037087 -11.892624687042163 0 0 0
3543 90 7 0.0807 20.627933539935142 10.905368964330329 -20.256314348504873 0 0 0
1793 2 17 0.0865 22.364324813453646 4.262792800076136 -21.07189964057971 0 0 0
3673 96 17 0.0865 16.841127906170986 10.937493092663436 -15.377186148738424 0 0 0
3094 67 18 -0.1757 16.189616125168897 -0.1853951694925777 -21.14504664096945 0 1 0
2736 49 20 0.0862 17.12095560599327 6.6604766394103185 -10.529921082225107 0 0 0
4055 115 19 0.0862 22.276869612152787 -0.44357838614806777 -20.328510761658396 0 0 0
3001 63 5 0.0807 15.096698070062443 7.295604104435917 -15.596828478899269 0 0 0
3099 67 23 0.0808 17.718608230314423 1.4056656931851108 -21.157767529551926 0 1 0
3890 107 14 0.0865 16.91504945631815 7.4404899525838175 -8.178966816494423 0 0 0
1854 5 18 -0.1757 20.87758689782002 -0.697896184391716 -6.241764179433987 0 0 0
2210 23 14 0.0865 18.630816134883446 2.553564829147839 -8.914781286391413 0 0 0
2308 28 12 -0.1763 19.37733203899852 10.379753015344656 -4.623556149606739 0 0 0
3301 78 5 0.0807 20.979826334027596 -0.5545160757707929 -9.89610105564645 0 1 0
3311 78 15 -0.1761 16.87182422918856 -1.6906660501544937 -9.132155458408093 0 1 0
3737 99 21 -0.2355 21.66196586860892 10.59787415144373 -9.930396182599194 0 0 0
1856 5 20 0.0862 21.125661979207663 -1.1032487274520055 -5.258389775178821 0 0 0
2546 40 10 0.0861 17.613531269104026 10.482749732833982 0.08032429123474799 0 0 0
4040 114 24 0.0806 20.490851792767334 -1.6183987471016117 -0.8160881161399176 0 0 0
1815 3 19 0.0862 21.145376487921865 7.229326700789231 -4.718994313325437 0 0 0
3885 107 9 -0.1756 18.211835929908396 9.103417624029843 -8.187887112036224 0 0 0
1853 5 17 0.0865 20.23547389355102 1.249413884719109 -5.63545036837248 0 0 0
2544 40 8 0.0807 15.913796894876059 9.117188633365078 -1.4239709320301448 0 0 0
4034 114 18 -0.1757 21.40286109048446 -0.30492171598335593 -2.144454875185961 0 0 0
1806 3 10 0.0861 16.835696587900706 4.9679724176006985 -4.633033971126168 0 0 0
7395 282 79 0.0862 16.863876136292365 -3.118231950285337 -1.4444419426492294 0 0 0
1848 5 12 -0.1763 18.494612250015944 -0.1577748478536522 -5.715294042427794 0 0 0
1849 5 13 0.0865 18.334310979746228 -1.1151415798962834 -6.2076241270719565 0 0 0
1850 5 14 0.0865 18.542962156982345 -0.34378013877807306 -4.637928206800527 0 0 0
2213 23 17 0.0865 19.850258609772382 3.931815195098686 -7.1840939620463296 0 0 0
2310 28 14 0.0865 19.3271007105817 9.411372185771395 -5.1263907718938 0 0 0
2202 23 6 -0.2357 16.96368144920712 4.421885869453336 -7.5641547194015395 0 0 0
2543 40 7 0.0807 15.823450028197145 7.8802191821519765 -0.2667036769776222 0 0 0
2215 23 19 0.0862 21.780911258234145 3.052940937384016 -9.352547267600961 0 0 0
3308 78 12 -0.1763 18.232131765243206 -1.0794452946797386 -9.10630386089088 0 1 0
3318 78 22 0.0808 18.38784773581212 -3.933109926334891 -8.073608587195448 0 1 0
2204 23 8 0.0807 17.635874504542908 4.615367319486022 -6.730835263315025 0 0 0
3309 78 13 0.0865 18.07125694039431 -0.06121059987875903 -8.762208169031123 0 1 0
448 1 2 1.18556 16.172100204730693 0.928560196383149 0.22701037834029478 0 0 0
2314 28 18 -0.1757 16.926729072220123 10.42266282965663 -4.193915957298051 0 0 0
3472 86 16 0.0865 16.01532228349352 1.495065728217274 -3.310171687423489 0 0 0
2552 40 16 0.0865 19.950130704297482 10.276056109611751 -0.5025917085117596 0 0 0
3254 75 18 -0.1757 19.82593254254329 -3.4652748393609416 -4.509930728383422 0 0 0
1808 3 12 -0.1763 18.40315453895535 6.435867652811857 -4.051396900872682 0 0 0
4028 114 12 -0.1763 22.467885279736514 1.5957858456295104 -3.3287618107200667 0 0 0
1847 5 11 0.0861 17.358590013892194 1.6698497670533818 -5.355510146521637 0 0 0
1805 3 9 -0.1756 16.955595934994154 6.043027790718987 -4.5195073514150605 0 0 0
4038 114 22 0.0808 22.11869109451575 -1.3476752886473478 -0.23574489815412655 0 0 0
1859 5 23 0.0808 22.090721771476797 0.23713786174226875 -7.861647967244817 0 0 0
2220 23 24 0.0806 22.190939684618808 3.7112236694044003 -6.354641423650676 0 0 0
450 1 3 -0.867938 16.1915014157939 4.757512490315898 0.23752289340699015 0 0 0
2212 23 16 0.0865 20.1977966828295 5.041582919637529 -8.508776213181305 0 0 0
3887 107 11 0.0861 18.287653119889995 9.33324997066863 -9.247236133461097 0 0 0
3480 86 24 0.0806 19.429322501176635 2.544947316181458 -2.32003155523721 0 0 0
7400 282 84 0.0806 17.201644088811403 -1.197781719362573 -2.963532872597547 0 0 0
1809 3 13 0.0865 18.63783147551507 6.025582687484149 -3.0660133357986856 0 0 0
2551 40 15 -0.1761 19.92430572005285 9.193946203089105 -0.34417895374521995 0 0 0
1846 5 10 0.0861 17.268131384460187 1.0712171247699414 -7.010500277335115 0 0 0
2208 23 12 -0.1763 18.842904556936308 3.6003320419509435 -9.134982005695273 0 0 0
3037 64 21 -0.2355 20.835437636447054 -3.791948315901545 -8.726071560404746 0 1 0
1851 5 15 -0.1761 19.837518489735174 0.4140705358715813 -6.210077430535581 0 0 0
3259 75 23 0.0808 17.81643420391747 -3.31670443360094 -4.675135081378472 0 0 0
2550 40 14 0.0865 18.527142119482065 7.606522788211092 -0.5421929364456438 0 0 0
3035 64 19 0.0862 22.1506421801337 -2.0993905408436637 -8.723825834308931 0 1 0
3313 78 17 0.0865 16.38324789997301 -1.1306583563491817 -9.926786190042572 0 1 0
2209 23 13 0.0865 19.203533890586783 3.6578345129124625 -10.165067832958398 0 0 0
3893 107 17 0.0865 15.865696963906506 9.529583770420063 -9.114436620003842 0 0 0
3516 88 20 0.0862 15.654474624142702 -3.0692793305322956 -5.3347481435569835 0 0 0
1813 3 17 0.0865 19.08576958068105 6.2403199709984465 -6.042657514000474 0 0 0
3039 64 23 0.0808 20.21741020930532 -3.552317458702205 -9.58706747557791 0 1 0
3315 78 19 0.0862 17.47171760329467 -3.510052305986041 -10.188032915349957 0 1 0
4039 114 23 0.0808 21.903784128813914 -2.4404403625932725 -1.5204102849080299 0 0 0
2201 23 5 0.0807 16.696935719412803 3.3693903467282875 -7.4600887303121315 0 0 0
4037 114 21 -0.2355 21.5230379402005 -1.4918446062978175 -1.1362954131370293 0 0 0
2301 28 5 0.0807 21.955356654860978 10.416841411045981 -3.591610430909107 0 0 0
2211 23 15 -0.1761 20.068882607943344 3.9894646860765715 -8.248075063053857 0 0 0
3883 107 7 0.0807 19.65658073024709 8.061251596002332 -6.928242951749087 0 0 0
3248 75 12 -0.1763 22.321238834134775 -3.5256167580436673 -4.3418663728287274 0 0 0
2555 40 19 0.0862 20.817199240321262 8.509558267911954 -2.156266514478642 0 0 0
537 1 2 1.18556 19.21291796874021 0.9124476870838735 0.22491369613111034 0 0 0
3888 107 12 -0.1763 16.897755955117074 8.440201202341711 -7.753700106509308 0 0 0
2316 28 20 0.0862 16.863168224488177 9.517348113068662 -4.792453830516055 0 0 0
1844 5 8 0.0807 15.95653320186825 -0.21459827139682983 -4.5158576324159325 0 0 0
3312 78 16 0.0865 16.355672105260435 -1.4626386708409846 -8.19605422391799 0 1 0
2205 23 9 -0.1756 17.641924384124483 4.542085614625461 -8.917630556278615 0 0 0
3892 107 16 0.0865 15.704705233420826 10.095673949551069 -7.454006281824034 0 0 0
3479 86 23 0.0808 18.478115700400533 1.3993020402776195 -3.2848275063620527 0 0 0
2207 23 11 0.0861 18.097154753674616 5.515531020257471 -9.099575698056452 0 0 0
628 1 3 -0.867938 22.27563422912093 4.726012770446466 0.23473659628545265 0 0 0
3256 75 20 0.0862 19.70956616403727 -2.50647968780544 -4.006398812853418 0 0 0
1855 5 19 0.0862 20.44414188641906 -1.5017649432285385 -6.837177004289697 0 0 0
1843 5 7 0.0807 15.036687327749242 0.6983294359210014 -5.707267870673553 0 0 0
539 1 3 -0.867938 19.232826062481223 4.741722280029649 0.23591404951773648 0 0 0
1804 3 8 0.0807 15.88873537960333 6.1228250718119055 -2.503416443460244 0 0 0
1811 3 15 -0.1761 19.38858979087744 5.8892447478487115 -5.05706315469801 0 0 0
3886 107 10 0.0861 18.189516412395122 10.04792711575971 -7.643003958857135 0 0 0
3255 75 19 0.0862 20.01918250575681 -3.267912548476335 -5.563472698685982 0 0 0
2545 40 9 -0.1756 17.449083550639042 9.409101209576841 0.11590016904716016 0 0 0
1810 3 14 0.0865 18.514712773762977 7.517695626093921 -3.998281170951307 0 0 0
1807 3 11 0.0861 16.819572371640945 6.496194583878115 -5.50184490990228 0 0 0
3518 88 22 0.0808 15.405953889470567 -3.638620220637363 -2.841224809653996 0 0 0
7398 282 82 0.0808 18.712904458559365 -0.8306838915677319 -2.05683150087624 0 0 0
7393 282 77 0.0865 18.82657351463839 -2.000894989445206 0.37081136750247623 0 0 0
1845 5 9 -0.1756 17.25723059423845 0.7679508059263165 -5.9662581956977405 0 0 0
2315 28 19 0.0862 17.125788859909694 10.126950775143458 -3.164761877314254 0 0 0
3889 107 13 0.0865 17.00328649950859 8.344328901176064 -6.673651870782606 0 0 0
3249 75 13 0.0865 22.385284883746436 -3.375997474177797 -5.419154762039388 0 0 0
7399 282 83 0.0808 17.1520640212532 -0.4813797207004918 -1.4001297477861747 0 0 0
1852 5 16 0.0865 19.625969158786233 0.7683636832943745 -7.222051544990559 0 0 0
2548 40 12 -0.1763 18.516203488351124 8.679898260279996 -0.7349780329849108 0 0 0
2542 40 6 -0.2357 16.035211314660522 8.950405637977724 -0.3534049270451523 0 0 0
4029 114 13 0.0865 21.97681985511636 1.3554246994205368 -4.271889562914697 0 0 0
1857 5 21 -0.2355 22.1953554701447 -0.10735904735112475 -6.831807865595885 0 0 0
3040 64 24 0.0806 20.35550584560781 -3.4157144933310732 -7.822780465594151 0 1 0
2214 23 18 -0.1757 21.35610468751943 3.175809871495055 -8.359919339269451 0 0 0
1818 3 22 0.0808 21.067389953971198 4.3811642822723975 -3.436849655186782 0 0 0
2216 23 20 0.0862 21.125920337851145 2.183487618489785 -7.970189115308806 0 0 0
3471 86 15 -0.1761 16.028354808974942 2.574476671090669 -3.144156616738857 0 0 0
1802 3 6 -0.2357 15.800783984174886 6.464181023122339 -3.5375884748069866 0 0 0
3473 86 17 0.0865 15.90099796201498 3.055644921902298 -4.11305790269336 0 0 0
3474 86 18 -0.1757 17.289676961782344 3.0845433655662995 -2.5133651662542533 0 0 0
3475 86 19 0.0862 17.132130732677112 2.9348022557579596 -1.4413138255203761 0 0 0
3476 86 20 0.0862 17.34015098676906 4.157616751746624 -2.6952476677977644 0 0 0
1812 3 16 0.0865 19.175169470883283 4.8202788350031405 -4.99955510023181 0 0 0
3478 86 22 0.0808 18.95983482436209 3.093176476976007 -3.8549669512099194 0 0 0
626 1 2 1.18556 22.255029261132425 0.8968111348688156 0.22402204288110922 0 0 0
3882 107 6 -0.2357 19.50012958985638 8.327876429485396 -7.976415723496887 0 0 0
3881 107 5 0.0807 19.43748770508351 7.3512585095333804 -8.463245961197837 0 0 0
1817 3 21 -0.2355 21.44532220071461 5.403634369533873 -3.5313899549641663 0 0 0
1842 5 6 -0.2357 15.94162988431616 0.10574246340522789 -5.556805378780112 0 0 0
4036 114 20 0.0862 20.804232816155256 0.5498605452438897 -1.8273835778237117 0 0 0
1814 3 18 -0.1757 20.95366176777016 6.162215182121313 -4.805614260725654 0 0 0
1816 3 20 0.0862 21.48641641139756 5.795007352781241 -5.682100716989006 0 0 0
2861 56 5 0.0807 15.203472613582296 0.30155638227094594 -8.354716193260792 0 0 0
3477 86 21 -0.2355 18.615448069197132 2.4555098005565865 -3.039768849831212 0 0 0
7397 282 81 -0.2355 17.69782324809985 -1.2146514653389051 -1.9899562284735313 0 0 0
3884 107 8 0.0807 20.384351831397534 8.900521921897145 -8.25968389255882 0 0 0
2549 40 13 0.0865 18.35963131895604 8.81944380042616 -1.80591394670038 0 0 0
2724 49 8 0.0807 21.63492422475313 6.137640571268457 -10.172496516681262 0 0 0
1803 3 7 0.0807 15.75669783168324 7.54122290469075 -3.400928087765687 0 0 0
2206 23 10 0.0861 16.83019816959324 4.4155325924343884 -9.639015191661757 0 0 0
1819 3 23 0.0808 21.074040672079846 5.853716542478154 -2.6103048951862524 0 0 0
3310 78 14 0.0865 18.928364214649022 -1.5552314059617496 -8.415870413557087 0 1 0
7394 282 78 -0.1757 17.797758925234486 -2.5759245205018053 -1.3262090336536887 0 0 0
3250 75 14 0.0865 22.34752214940217 -2.548256808761348 -3.8682584721150755 0 0 0
4035 114 19 0.0862 20.949019130547008 -0.7087647686877488 -3.0448962922858875 0 0 0
2556 40 20 0.0862 21.100137706971275 7.442013843545717 -0.7851733256676611 0 0 0
3891 107 15 -0.1761 15.74311805235534 9.203482661684406 -8.08191751845509 0 0 0
3314 78 18 -0.1757 16.826785845971596 -3.186785662430246 -9.377832938666717 0 1 0
7396 282 80 0.0862 18.594067142925223 -3.18184648351237 -1.7519418110135332 0 0 0
2554 40 18 -0.1757 21.100604684985047 8.48279048473863 -1.1041933904079708 0 0 0
7391 282 75 -0.1761 17.885437942917576 -2.534866587097555 0.24958103635541223 0 0 0
3034 64 18 -0.1757 22.255067801361214 -3.1820159221719457 -8.81684923849231 0 1 0
4030 114 14 0.0865 21.828520528677114 2.2931705678329632 -2.7900246377175213 0 0 0
2203 23 7 0.0807 16.113266827413685 5.0932874300743425 -7.419327332678544 0 0 0
1841 5 5 0.0807 15.664459494246877 -0.7100683215554778 -6.224582826688617 0 0 0
2302 28 6 -0.2357 21.866298472870117 10.40136136201119 -4.678948791821799 0 0 0
2541 40 5 0.0807 15.210229755908966 9.48503915026287 0.1194531159845908 0 0 0
2304 28 8 0.0807 21.911840160004033 9.422982979755576 -5.152993747128043 0 0 0
3738 99 22 0.0808 21.828247748016604 9.542780082299176 -9.722453593604445 0 0 0
2217 23 21 -0.2355 22.456961385010093 3.670947033770694 -7.408094234807241 0 0 0
2309 28 13 0.0865 19.39980077434341 10.194386168114884 -3.548202901188493 0 0 0
3316 78 20 0.0862 15.828697348429607 -3.5872693703133067 -9.561601104727071 0 1 0
3320 78 24 0.0806 16.888790779295313 -3.5351602252354013 -7.245893351472875 0 1 0
3317 78 21 -0.2355 17.298518252407288 -3.9374514472095754 -8.169722027826358 0 1 0
2307 28 11 0.0861 20.569541201579284 10.971269709226153 -6.259333938916238 0 0 0
3303 78 7 0.0807 20.01307857080274 0.8277592218685038 -10.207375498016233 0 1 0
446 1 1 0.997562 16.18529944577333 3.495615506247345 1.9905249942522105 0 0 0
7385 282 69 -0.1756 18.478946642953698 -3.6320456968681514 2.5856041457324572 0 0 0
7170 271 54 0.0865 20.917443136751395 9.360582818697113 6.226617404123683 0 0 0
451 1 4 -0.884438 16.1675507365432 0.004682096539146171 1.979309071863827 0 0 0
452 1 4 -0.884438 16.203569922159183 6.98637594926398 1.999769098826579 0 0 0
535 1 1 0.997562 19.22720333394625 3.4796207037594127 1.9894645705105476 0 0 0
536 1 2 1.18556 17.718920890579316 6.062738275461741 1.119426659051222 0 0 0
7095 267 59 0.0862 19.117569809089975 10.734435225188893 1.9012339459458782 0 0 0
538 1 3 -0.867938 17.70001050583124 2.2336368475718453 1.1073633309386464 0 0 0
7574 291 98 -0.1757 17.081339081170636 -3.7053053309682427 10.64038467337845 0 1 0
540 1 4 -0.884438 19.20961542538307 -0.011111955264627096 1.9787924331035258 0 0 0
541 1 4 -0.884438 19.24499501976551 6.971134833715312 1.9977923781710023 0 0 0
542 1 1 0.997562 17.7071140024786 3.4810669012836097 4.624784518076003 0 0 0
543 1 2 1.18556 16.198718245854415 6.06293563208109 3.7545543357557962 0 0 0
544 1 2 1.18556 17.693698912616945 0.9137235909075987 2.8597291833100904 0 0 0
545 1 3 -0.867938 16.17985543108782 2.233605591416022 3.7417111115587507 0 0 0
546 1 3 -0.867938 17.71298346241682 4.741328744960543 2.870573733375557 0 0 0
547 1 4 -0.884438 17.689717637176678 -0.010304100788110379 4.613722684247839 0 0 0
548 1 4 -0.884438 17.724936186293338 6.970531168899415 4.633990743315289 0 0 0
549 1 1 0.997562 16.18751796133382 3.481137593614899 7.259472294528557 0 0 0
551 1 2 1.18556 16.173773098804457 0.9141038237248126 5.494473613334263 0 0 0
553 1 3 -0.867938 16.193209909594565 4.74314217503078 5.505468585415013 0 0 0
554 1 4 -0.884438 16.168855601962782 -0.00973600349006496 7.248012406536158 0 0 0
555 1 4 -0.884438 16.205464154834758 6.971802683552138 7.2682183483719305 0 0 0
624 1 1 0.997562 22.269129819063473 3.4640380856420268 1.9878616659451298 0 0 0
625 1 2 1.18556 20.7610012417142 6.04672838055659 1.1176210014359265 0 0 0
7569 291 93 0.0865 15.723938904844834 -2.6246477736688645 8.333710657828833 0 1 0
627 1 3 -0.867938 20.741925072621076 2.2178331286983353 1.1069247995543563 0 0 0
7704 298 88 0.0807 20.694633712729697 -2.2138714969116533 6.689105607277687 0 1 0
629 1 4 -0.884438 22.251073534663714 -0.02671190127272368 1.9769451566675176 0 0 0
630 1 4 -0.884438 22.287205562484377 6.9550128728333895 1.997441914747442 0 0 0
631 1 1 0.997562 20.74945152373889 3.4650639095134057 4.622772723982152 0 0 0
632 1 2 1.18556 19.240817356696088 6.047031621721646 3.752511826898527 0 0 0
633 1 2 1.18556 20.734734320340745 0.8982758687434051 2.859194348805272 0 0 0
634 1 3 -0.867938 19.222004176257695 2.21946855253026 3.7415411572436508 0 0 0
635 1 3 -0.867938 20.755159556967627 4.725792299014684 2.8698448391588824 0 0 0
636 1 4 -0.884438 20.731340370892845 -0.025965425204909697 4.612748913170071 0 0 0
637 1 4 -0.884438 20.767444642928034 6.955294706176514 4.631945456840632 0 0 0
638 1 1 0.997562 19.229025410105688 3.4653025942893754 7.257221950082141 0 0 0
639 1 2 1.18556 17.720700144549546 6.048343099719916 6.387300249801826 0 0 0
640 1 2 1.18556 19.216072913858184 0.8979405027666416 5.493571122515992 0 0 0
641 1 3 -0.867938 17.702082971948755 2.219585795537406 6.37586991410091 0 0 0
642 1 3 -0.867938 19.23521549975382 4.7267075629494855 5.505058518404911 0 0 0
643 1 4 -0.884438 19.211476090810233 -0.02512695701802016 7.247573531742734 0 0 0
644 1 4 -0.884438 19.2468420900815 6.956207592506056 7.2668020920743635 0 0 0
645 1 1 0.997562 17.70917444753148 3.466390130549483 9.892921727905543 0 0 0
646 1 2 1.18556 16.201413942549433 6.048522347332414 9.022985921071085 0 0 0
647 1 2 1.18556 17.695917542018602 0.8990581301644638 8.128551246324005 0 0 0
648 1 3 -0.867938 16.18184166525355 2.2194566631318002 9.01152248929086 0 0 0
649 1 3 -0.867938 17.715287911245408 4.727463966977636 8.13981475702014 0 0 0
650 1 4 -0.884438 17.691190692934374 -0.0246899319937642 9.88234296254318 0 0 0
651 1 4 -0.884438 17.72703386955128 6.956530115845002 9.901966479756023 0 0 0
721 1 2 1.18556 22.282907583577995 6.031572564064301 3.7513782060147416 0 0 0
723 1 3 -0.867938 22.263720421953586 2.2030004266562297 3.740126325862032 0 0 0
727 1 1 0.997562 22.27101250933147 3.4496098067751535 7.2563339645079505 0 0 0
728 1 2 1.18556 20.762969446315086 6.032621591664613 6.386304277626954 0 0 0
729 1 2 1.18556 22.25710639401677 0.8825062846332514 5.492796731988744 0 0 0
730 1 3 -0.867938 20.74334165513215 2.2031711796896234 6.374680885123979 0 0 0
731 1 3 -0.867938 22.27755591453678 4.711303848416941 5.503175735702476 0 0 0
732 1 4 -0.884438 22.25308068480452 -0.04152541026329535 7.245917293215195 0 0 0
733 1 4 -0.884438 22.28964458503497 6.940493354180076 7.265832117507086 0 0 0
734 1 1 0.997562 20.751475697744425 3.4509516654608947 9.891024586349499 0 0 0
735 1 2 1.18556 19.242886151090097 6.0327368144433535 9.02076503761254 0 0 0
736 1 2 1.18556 20.737631442576113 0.8834491119145427 8.127610184115637 0 0 0
737 1 3 -0.867938 19.223545296465748 2.2032720529766734 9.009840429638004 0 0 0
738 1 3 -0.867938 20.756802970755416 4.71195353838005 8.137548464481869 0 0 0
739 1 4 -0.884438 20.733629191656494 -0.039794987179536 9.880065967350138 0 0 0
740 1 4 -0.884438 20.768880800385368 6.9409307612181355 9.90053832137484 0 0 0
824 1 2 1.18556 22.284797426262607 6.016989034585857 9.020132669293115 0 0 0
826 1 3 -0.867938 22.265892522582632 2.1883646818200986 9.007793306351521 0 0 0
654 1 2 1.18556 16.17594107007885 0.8996562986810537 10.763468036409746 0 0 0
832 1 2 1.18556 22.259524096345217 0.8678531282258695 10.76068350570355 0 0 0
7575 291 99 0.0862 16.2837610691844 -3.0963492734641886 11.057358135949968 0 1 0
7715 298 99 0.0862 22.03274961021749 -3.070494879540776 9.789236467106452 0 1 0
743 1 2 1.18556 19.21748116683091 0.8838911741832473 10.762437867445716 0 0 0
7169 271 53 0.0865 20.86270183789107 9.578388160297695 7.97906804914127 0 0 0
7392 282 76 0.0865 17.134126860305482 -2.019250685433262 0.8468516737435698 0 0 0
2553 40 17 0.0865 19.977446511222198 9.009006235923444 0.7249901679759087 0 0 0
7165 271 49 -0.1756 22.159352661249677 10.978007212077953 6.859834598305016 0 0 0
7387 282 71 0.0861 19.538971451851193 -3.516710779134919 2.8197877854042646 0 0 0
7174 271 58 -0.1757 18.298553412794476 10.378121117906128 7.093316127746648 0 0 0
745 1 3 -0.867938 19.236916373731574 4.712009383364443 10.772839164641972 0 0 0
6761 251 45 0.0807 16.01523574483463 9.101826299760704 3.7472752649326306 0 0 0
7386 282 70 0.0861 17.94071059331376 -2.820160521379045 3.073045142687827 0 0 0
7702 298 86 -0.2357 20.394305960661583 -2.855387136700711 5.864553254730575 0 1 0
7712 298 96 0.0865 19.90448242646535 -3.1251906264529405 8.44598171740816 0 1 0
7092 267 56 0.0865 20.62265355710866 10.904916548314223 4.074019629129687 0 0 0
7594 292 98 -0.1757 22.22538806781279 -3.8841285149433284 1.141004908425935 0 1 0
7701 298 85 0.0807 19.332394756339365 -2.956316512302076 5.622719189093213 0 1 0
834 1 3 -0.867938 22.278903599236013 4.696512630365471 10.772281724822902 0 0 0
7596 292 100 0.0862 21.630472316530543 -3.0841969410274825 1.5848035022401683 0 1 0
656 1 3 -0.867938 16.19438856640236 4.727119544393469 10.775032482845793 0 0 0
7168 271 52 -0.1763 20.88632006057229 10.105601318338074 7.023181289335197 0 0 0
7175 271 59 0.0862 18.361120783773544 9.57431345884404 7.824669567538915 0 0 0
7014 263 58 -0.1757 16.660757592248007 10.467552402330819 11.09329254868731 0 0 0
7562 291 86 -0.2357 15.669661137660649 -3.25014379324338 5.676391691249405 0 1 0
7568 291 92 -0.1763 16.54632458380041 -3.3147326582660113 8.145115700559838 0 1 0
7388 282 72 -0.1763 18.119154763580873 -3.8288364778920863 1.0575318246379208 0 0 0
7176 271 60 0.0862 18.170759060318158 9.925414215670187 6.106172688821159 0 0 0
7570 291 94 0.0865 17.46326899852031 -2.732262554578891 8.07124375665752 0 1 0
7576 291 100 0.0862 17.961718418073023 -3.0704929115152413 10.54128328893314 0 1 0
7564 291 88 0.0807 16.38963610826241 -2.467769099754345 5.44473361948781 0 1 0
7703 298 87 0.0807 20.94923049639791 -2.555206280900758 4.9781153298828436 0 1 0
7017 263 61 -0.2355 15.290024181508766 9.834639852061954 11.028767882863749 0 0 0
7563 291 87 0.0807 15.45829953758555 -3.8514419280599865 4.788204750657106 0 1 0
7714 298 98 -0.1757 22.025743165133672 -3.6738071730041115 8.884550441598204 0 1 0
2547 40 11 0.0861 17.42615315664068 9.109633034311026 1.1667549271827247 0 0 0
6762 251 46 -0.2357 15.221177158669605 9.691049592275414 3.292045202899663 0 0 0
6763 251 47 0.0807 15.571010864450892 10.066210486612253 2.327583584588276 0 0 0
7178 271 62 0.0808 16.25060670123316 10.919222676635634 7.622040368894113 0 0 0
7089 267 53 0.0865 21.664775663316636 10.482295060034357 1.8393819041715602 0 0 0
7015 263 59 0.0862 17.439684913187328 9.72765197608329 10.91358548845929 0 0 0
7716 298 100 0.0862 22.50569770984162 -3.0894532078198584 8.098663217510742 0 1 0
7171 271 55 -0.1761 19.65810142761546 10.997820185470085 7.0092245249541465 0 0 0
7711 298 95 -0.1761 20.592626510362155 -3.9622288633381864 8.551833443091844 0 1 0
37 1 2 1.18556 22.287639966257125 6.1413332317078915 14.302721908028468 0 0 0
39 1 3 -0.867938 22.267552524754542 2.3135508902727384 14.290847225303969 0 0 0
43 1 1 0.997562 22.27525959767216 3.559920244287089 17.807832037755716 0 0 0
44 1 2 1.18556 20.767651192185205 6.142914535385216 16.93717124530725 0 0 0
45 1 2 1.18556 22.26185943357528 0.992410164633001 16.043138903809265 0 0 0
46 1 3 -0.867938 20.74684192389836 2.3134307286957108 16.926270134456463 0 0 0
47 1 3 -0.867938 22.28216594814736 4.82095694185512 16.05479718632295 0 0 0
48 1 4 -0.884438 22.256960994350305 0.06874998722935749 17.797211903675272 0 0 0
49 1 4 -0.884438 22.29306657110774 7.050779296917706 17.81735248552452 0 0 0
50 1 1 0.997562 20.75622310340595 3.5609504458407097 20.442662627485348 0 0 0
51 1 2 1.18556 19.247738340770507 6.142587865738469 19.572051770875916 0 0 0
52 1 2 1.18556 20.741703041961284 0.9937167505131385 18.67767009987858 0 0 0
53 1 3 -0.867938 19.228818542948762 2.314975287611114 19.56229008925308 0 0 0
54 1 3 -0.867938 20.76177075759936 4.821854267838396 18.690247923812194 0 0 0
55 1 4 -0.884438 20.73820861464354 0.06991082890921173 20.43287390503462 0 0 0
56 1 4 -0.884438 20.773836463643942 7.052110561691255 20.45246688947693 0 0 0
7430 284 74 0.0865 21.619808706509293 -3.4739585359432104 19.612439531584062 0 0 0
58 1 2 1.18556 17.72718302654049 6.143761435409561 22.206843517663174 0 0 0
59 1 2 1.18556 19.221482035931945 0.9935680963175554 21.31331681606622 0 0 0
60 1 3 -0.867938 17.708591073668703 2.314504298323165 22.19757104736308 0 0 0
61 1 3 -0.867938 19.241873299964574 4.822252230510514 21.324831654000132 0 0 0
7429 284 73 0.0865 21.06563880672226 -3.129738058933104 21.254043457912857 0 0 0
7424 284 68 0.0807 18.973512351912934 -2.8988561515045053 19.565262314852458 0 0 0
140 1 2 1.18556 22.289425492842017 6.127162448885324 19.57126861204526 0 0 0
142 1 3 -0.867938 22.269500938117886 2.2995186412582997 19.560412397146436 0 0 0
7781 302 85 0.0807 17.168485976643375 -3.16407618263346 14.771175877457878 0 1 0
147 1 2 1.18556 20.769228577480025 6.128074532694005 22.205918926382527 0 0 0
148 1 2 1.18556 22.263408476699112 0.9779802722996563 21.311365018798703 0 0 0
149 1 3 -0.867938 20.750231787431566 2.2992759368648064 22.195250766865353 0 0 0
150 1 3 -0.867938 22.28367476833995 4.80702646418541 21.323802578661045 0 0 0
7468 286 72 -0.1763 21.14791406796401 -3.365123655547182 16.920530097009312 0 0 0
6849 255 53 0.0865 19.82267875497473 10.097789316346509 14.4334199415482 0 0 0
652 1 1 0.997562 16.188926698119474 3.466426109779389 12.528188789048782 0 0 0
7010 263 54 0.0865 17.74136025944146 9.839355370689535 13.60228749008456 0 0 0
6883 257 47 0.0807 16.491148178427128 9.668654205802554 18.818476450931517 0 0 0
657 1 4 -0.884438 16.17160482243953 -0.02446702422314397 12.51696622462468 0 0 0
658 1 4 -0.884438 16.207278591573132 6.957203291961684 12.536280968489196 0 0 0
741 1 1 0.997562 19.23139047995852 3.4511451150230004 12.525814336235081 0 0 0
742 1 2 1.18556 17.723344314932902 6.033054612243543 11.65587257197312 0 0 0
7009 263 53 0.0865 16.02496868617143 9.97539045888317 13.947598420075638 0 0 0
744 1 3 -0.867938 17.70319803387376 2.2044621429822433 11.644662868255542 0 0 0
7473 286 77 0.0865 22.43380654605617 -2.5964345065514185 15.480850488834138 0 0 0
746 1 4 -0.884438 19.213400381226847 -0.03998685291595827 12.515930957129031 0 0 0
747 1 4 -0.884438 19.24951099179774 6.941997931322106 12.535342349626719 0 0 0
748 1 1 0.997562 17.710899902589713 3.451377096405368 15.16063912408824 0 0 0
749 1 2 1.18556 16.203756944292678 6.0338508559962225 14.290625570861067 0 0 0
750 1 2 1.18556 17.697695961864994 0.8840125113665583 13.397336147015924 0 0 0
751 1 3 -0.867938 16.183265120797373 2.2052551533974083 14.280589400584455 0 0 0
752 1 3 -0.867938 17.71715580994286 4.713319126632658 13.409374943234855 0 0 0
753 1 4 -0.884438 17.693552596822972 -0.039607069757937485 15.151150121755967 0 0 0
754 1 4 -0.884438 17.72922122654868 6.941914477122602 15.170464594695533 0 0 0
755 1 1 0.997562 16.19098017058917 3.4523978559000743 17.795561670356914 0 0 0
757 1 2 1.18556 16.17767395803877 0.8848592915166755 16.031700007244737 0 0 0
759 1 3 -0.867938 16.197188707129804 4.713344701221851 16.044443301774095 0 0 0
760 1 4 -0.884438 16.173004973703257 -0.03805130252183483 17.786007158672714 0 0 0
761 1 4 -0.884438 16.208496017051907 6.942576311509923 17.80543791019117 0 0 0
830 1 1 0.997562 22.272968943786868 3.4351724531023726 12.525031636191198 0 0 0
831 1 2 1.18556 20.76477997635322 6.01787752062758 11.654543739671494 0 0 0
7008 263 52 -0.1763 16.91676951275766 10.542044901088254 13.688194310690445 0 0 0
833 1 3 -0.867938 20.745116763513423 2.188974587866207 11.644657932309915 0 0 0
7782 302 86 -0.2357 16.278110048135638 -3.6241612793517803 15.201444492085832 0 1 0
835 1 4 -0.884438 22.25564682010869 -0.05520864213668685 12.514472069999925 0 0 0
836 1 4 -0.884438 22.290983899904422 6.925823138552553 12.534791314779344 0 0 0
837 1 1 0.997562 20.753322160312837 3.4355600484622912 15.159734388683539 0 0 0
838 1 2 1.18556 19.245736880685165 6.018032705684014 14.289531000814577 0 0 0
839 1 2 1.18556 20.739609719104756 0.8680960125136291 13.396003707796423 0 0 0
840 1 3 -0.867938 19.225296553734097 2.1894162422831833 14.27970845260156 0 0 0
841 1 3 -0.867938 20.758960733414813 4.697212754700693 13.40662016273444 0 0 0
842 1 4 -0.884438 20.734751715465045 -0.05485745351133684 15.1490968658133 0 0 0
843 1 4 -0.884438 20.770939086187738 6.926196505523325 15.169777771326844 0 0 0
844 1 1 0.997562 19.23308020308767 3.436733050324816 17.79465656913467 0 0 0
845 1 2 1.18556 17.725586102639237 6.018175387824551 16.924253505287645 0 0 0
846 1 2 1.18556 19.219524006005933 0.8691986673812299 16.03124969510865 0 0 0
847 1 3 -0.867938 17.705167973805576 2.189987725266194 16.914843873656526 0 0 0
848 1 3 -0.867938 19.23820120304823 4.697271087288863 16.04256650090879 0 0 0
849 1 4 -0.884438 19.215142155274204 -0.05393982929304635 17.784666992308704 0 0 0
850 1 4 -0.884438 19.25104111270175 6.926923365293087 17.804845082641386 0 0 0
851 1 1 0.997562 17.712721348544754 3.436951859082443 20.429389479268885 0 0 0
852 1 2 1.18556 16.205512256097695 6.0197629928457195 19.558896343249337 0 0 0
853 1 2 1.18556 17.69964247177795 0.8695726934288268 18.665738258901847 0 0 0
854 1 3 -0.867938 16.185546292146224 2.190118480403852 19.54953548920337 0 0 0
855 1 3 -0.867938 17.719179835899357 4.698083468329745 18.677104605033755 0 0 0
856 1 4 -0.884438 17.69505446131385 -0.054462988639515965 20.419062673382882 0 0 0
857 1 4 -0.884438 17.73077214826062 6.9279088437847545 20.43933305040702 0 0 0
6881 257 45 0.0807 17.266786504615112 10.629205195428183 20.00285262095314 0 0 0
860 1 2 1.18556 16.179374132006842 0.8707952830819154 21.300216228293696 0 0 0
862 1 3 -0.867938 16.200049068466296 4.69863397505294 21.312297861517237 0 0 0
6842 255 46 -0.2357 20.936835616252957 10.037583145051089 16.97275723475683 0 0 0
6855 255 59 0.0862 19.848965092118622 10.3516215383485 12.122432259338943 0 0 0
7721 299 85 0.0807 19.684271914896662 -3.1289331867008237 12.271900693676091 0 1 0
7787 302 91 0.0861 16.932797873072655 -3.163406246173073 17.1514342775197 0 1 0
6882 257 46 -0.2357 16.32023427771126 10.137550503541197 19.792737165500437 0 0 0
7467 286 71 0.0861 19.074609561238017 -3.249591756958402 16.79443871645269 0 0 0
7001 263 45 0.0807 16.18074427621534 10.219598246347353 16.121438199830564 0 0 0
7723 299 87 0.0807 20.788635731082394 -2.126663157701706 11.58276831303076 0 1 0
6844 255 48 0.0807 21.888969778912863 9.509351212434336 16.96254760808613 0 0 0
7470 286 74 0.0865 20.971743017985055 -2.3566398558280657 17.296044578155353 0 0 0
7357 280 81 -0.2355 15.331131752158436 -3.3402041210368165 21.88523854151442 0 0 0
6848 255 52 -0.1763 20.80199137572615 10.574873862662066 14.479046426586184 0 0 0
6854 255 58 -0.1757 20.742438605387573 10.96727174757594 12.032340557193894 0 0 0
6841 255 45 0.0807 20.11367823659108 9.386866239311104 16.672751458952078 0 0 0
7465 286 69 -0.1756 19.907732952700425 -3.5908864424460454 16.179988673048157 0 0 0
7358 280 82 0.0808 15.094619453526253 -2.9423800984306854 20.90247598906502 0 0 0
6836 254 60 0.0862 21.130134097221614 10.482882775233543 19.891980190711926 0 0 0
7359 280 83 0.0808 16.36059149278604 -3.6335760332360745 21.663605100087374 0 0 0
7783 302 87 0.0807 15.65682310205955 -2.7355576247914812 15.088447068767653 0 1 0
6884 257 48 0.0807 16.269600507284792 9.249387522009634 20.421694856165995 0 0 0
7428 284 72 -0.1763 21.28676123905908 -3.9317925419747906 20.548300985291064 0 0 0
7724 299 88 0.0807 20.711941359388252 -2.402516198258558 13.46113811533061 0 1 0
6843 255 47 0.0807 20.730988004025672 10.347040743326422 17.997798757654355 0 0 0
7004 263 48 0.0807 17.92593844338261 9.896912491133037 16.02941307981507 0 0 0
7471 286 75 -0.1761 22.41353876733585 -3.474735295082295 16.126053099397026 0 0 0
7722 299 86 -0.2357 20.709660880503503 -2.792525423257166 12.44129652094071 0 1 0
7466 286 70 0.0861 19.87829915093498 -3.031054567658688 15.243736415856604 0 0 0
6835 254 59 0.0862 19.582620614464915 10.227442032664044 20.696135387917597 0 0 0
6850 255 54 0.0865 21.55665385284187 9.793031879215787 14.400694139175286 0 0 0
6830 254 54 0.0865 22.183089567538193 9.94775551440809 21.932291677816075 0 0 0
6856 255 60 0.0862 21.601963151446686 10.305107973488038 11.96366263466789 0 0 0
7002 263 46 -0.2357 17.16763658953456 10.679780705486722 16.091349469675755 0 0 0
7422 284 66 -0.2357 18.753508814678902 -3.9478470321000945 19.76780848398914 0 0 0
7020 263 64 0.0806 15.127772198328634 9.10957208831026 11.830086142009687 0 0 0
6834 254 58 -0.1757 20.3477978004604 10.967539983262837 20.474672456832813 0 0 0
64 1 1 0.997562 17.716135163528637 3.562109053812911 25.712133648741776 0 0 0
65 1 2 1.18556 16.207101428283167 6.1439622682732935 24.841525610515834 0 0 0
66 1 2 1.18556 17.701673635764205 0.9951250433423866 23.948419519839707 0 0 0
67 1 3 -0.867938 16.187962761198076 2.3151061728806823 24.832612068567073 0 0 0
68 1 3 -0.867938 17.72162404144408 4.822423176035165 23.959590407090666 0 0 0
69 1 4 -0.884438 17.697575584956834 0.07156733697895751 25.702264767025177 0 0 0
70 1 4 -0.884438 17.734258507144844 7.052127547419974 25.723018779805447 0 0 0
71 1 1 0.997562 16.19600638052538 3.5623966828677167 28.346722259323546 0 0 0
73 1 2 1.18556 16.182432208400083 0.9948767888419643 26.583074496528983 0 0 0
75 1 3 -0.867938 16.201051360198445 4.824195864049499 26.595480550835692 0 0 0
76 1 4 -0.884438 16.178064681852522 0.07185717115082833 28.337304553509586 0 0 0
77 1 4 -0.884438 16.214218981415446 7.052938914071793 28.35783425586702 0 0 0
153 1 1 0.997562 20.757913024034014 3.546309428742014 25.710982687832995 0 0 0
154 1 2 1.18556 19.249377548585645 6.128622866942501 24.840701334452948 0 0 0
155 1 2 1.18556 20.743353959135042 0.979054748628229 23.946566065723136 0 0 0
156 1 3 -0.867938 19.23032735744015 2.3004309910436813 24.830696141388348 0 0 0
157 1 3 -0.867938 20.763647744803418 4.806724211692274 23.959238335163406 0 0 0
158 1 4 -0.884438 20.73974334737033 0.05579011035540842 25.70128063222822 0 0 0
159 1 4 -0.884438 20.77555850046083 7.036183520209788 25.720477205525548 0 0 0
160 1 1 0.997562 19.237562727060535 3.546897397770449 28.345876637146358 0 0 0
161 1 2 1.18556 17.72910888882962 6.129680945503713 27.475785454206655 0 0 0
162 1 2 1.18556 19.223412995291174 0.9796123567023504 26.581271245796163 0 0 0
163 1 3 -0.867938 17.710066083483593 2.300532396876568 27.4663459263323 0 0 0
164 1 3 -0.867938 19.243529509845363 4.808338466502086 26.594637864024676 0 0 0
165 1 4 -0.884438 19.21976923125322 0.05580884605362813 28.33674494296209 0 0 0
166 1 4 -0.884438 19.255759258633912 7.037528626449286 28.356866977269913 0 0 0
167 1 1 0.997562 17.717935555272348 3.5477133369141947 30.980799034952827 0 0 0
168 1 2 1.18556 16.20921370888912 6.129367354156433 30.110505245031256 0 0 0
169 1 2 1.18556 17.70419205435924 0.9802923780362219 29.2171685992211 0 0 0
170 1 3 -0.867938 16.18993714508377 2.3009807158398483 30.100816776060395 0 0 0
171 1 3 -0.867938 17.723464910850904 4.808071473140093 29.228684751446302 0 0 0
172 1 4 -0.884438 17.700177169983974 0.057197814471078634 30.9712613268114 0 0 0
173 1 4 -0.884438 17.735278877503916 7.037398125152572 30.991019351940995 0 0 0
7360 280 84 0.0806 15.31972913591504 -2.45105002517581 22.50725736361766 0 0 0
176 1 2 1.18556 16.184190415377522 0.9805596770019436 31.85175991748882 0 0 0
178 1 3 -0.867938 16.20307351452284 4.808402263162049 31.863247001875216 0 0 0
243 1 2 1.18556 22.29133875652454 6.112758508923294 24.83876710407242 0 0 0
245 1 3 -0.867938 22.272557895357018 2.2851853173120804 24.829459356393073 0 0 0
249 1 1 0.997562 22.28000942473407 3.5309126497827332 28.34407230413028 0 0 0
250 1 2 1.18556 20.771017134617253 6.1138648935321 27.47330411314352 0 0 0
251 1 2 1.18556 22.265574703207772 0.9639779526459227 26.580205183022162 0 0 0
252 1 3 -0.867938 20.751692366542148 2.2849208455117025 27.464255938042644 0 0 0
253 1 3 -0.867938 22.285496605390268 4.7931928151101895 26.59304609826299 0 0 0
254 1 4 -0.884438 22.26171023367817 0.0406651226724327 28.33563542956364 0 0 0
255 1 4 -0.884438 22.297777709645935 7.022156598839821 28.354538492315815 0 0 0
256 1 1 0.997562 20.7598229176508 3.531987110724868 30.978592186280135 0 0 0
257 1 2 1.18556 19.25105203893621 6.113897602394336 30.109533851974003 0 0 0
258 1 2 1.18556 20.74541235931203 0.964985582839728 29.214918155904833 0 0 0
259 1 3 -0.867938 19.23220914360662 2.285404305099091 30.09876636350543 0 0 0
260 1 3 -0.867938 20.765731989036933 4.792726505635241 29.22818912399247 0 0 0
261 1 4 -0.884438 20.74197432370346 0.04138650207950945 30.970245289329238 0 0 0
262 1 4 -0.884438 20.777410731005755 7.021608630901033 30.98891718840835 0 0 0
6639 244 63 0.0808 15.956834655255397 9.7073491046129 30.18393796783907 0 0 0
264 1 2 1.18556 17.731910275829314 6.115028498564486 32.74462101034975 0 0 0
265 1 2 1.18556 19.22614338692576 0.9651582818479616 31.849943313661004 0 0 0
266 1 3 -0.867938 17.71177598254651 2.2859199100040657 32.73330324107209 0 0 0
267 1 3 -0.867938 19.245895002863335 4.793618587177422 31.862861576985697 0 0 0
346 1 2 1.18556 22.293322542954108 6.098276457260041 30.107691889095737 0 0 0
348 1 3 -0.867938 22.274111001518346 2.2698059106036004 30.098072612462143 0 0 0
152 1 4 -0.884438 22.29613286247159 7.036549451126049 23.085739519662948 0 0 0
353 1 2 1.18556 20.772929295461868 6.099249875035304 32.7423944599773 0 0 0
354 1 2 1.18556 22.268340890014375 0.94943717824625 31.848965052391563 0 0 0
355 1 3 -0.867938 20.754431499993487 2.2704901376644884 32.73287869462277 0 0 0
356 1 3 -0.867938 22.287835905584668 4.77798034327989 31.860399250892183 0 0 0
7344 280 68 0.0807 16.05633778936124 -2.4565879632776584 26.839645640827865 0 0 0
6955 260 59 0.0862 16.902917590270974 9.694650857015699 23.235047530299095 0 0 0
864 1 4 -0.884438 16.211159098779195 6.927958391345489 23.07442137602544 0 0 0
6640 244 64 0.0806 17.621997798410913 9.519367921851911 29.859671504788768 0 0 0
4541 140 25 0.0807 15.360401104996383 -2.343392263862176 32.362236406805316 0 0 0
6951 260 55 -0.1761 16.914293217939555 10.793771948902522 25.197044389256444 0 0 0
6829 254 53 0.0865 20.748626403869814 9.752472784141743 22.9408244540002 0 0 0
863 1 4 -0.884438 16.176214783987565 -0.053110009956591014 23.054107674959624 0 0 0
6941 260 45 0.0807 19.207399446793474 10.031737892105475 27.38039341866499 0 0 0
4547 140 31 0.0861 17.720637650561706 -2.430036497607757 32.636842738242045 0 0 0
6044 215 28 0.0807 22.23187119231104 -2.088655770683441 32.274255288434695 0 0 0
6665 246 49 -0.1756 21.79079828472697 9.930232296891928 29.69756920273933 0 0 0
6956 260 60 0.0862 18.513043837671265 10.33225630619301 23.557990470053543 0 0 0
146 1 1 0.997562 22.278179092770685 3.5454763236846323 23.076164297727285 0 0 0
6637 244 61 -0.2355 16.86404626007351 10.286671891668021 30.01077793838705 0 0 0
4545 140 29 -0.1756 17.291131882051893 -3.3471935639510466 32.224335107281824 0 0 0
7414 283 78 -0.1757 19.155719840534005 -3.0468553623688694 25.09010433774791 0 0 0
62 1 4 -0.884438 19.2180269507626 0.07065596935752608 23.067495878276596 0 0 0
7410 283 74 0.0865 17.989828307115985 -2.831977560303871 27.476851821734073 0 0 0
7181 272 45 0.0807 16.710232876247368 7.992453426784366 33.28565500767762 0 0 0
7196 272 60 0.0862 21.748216099362068 8.085589325477883 32.727316928733785 0 0 0
6942 260 46 -0.2357 19.605107734418212 10.154196780697815 26.379165540942445 0 0 0
6954 260 58 -0.1757 17.447028508373283 10.5260045327614 23.685329170937866 0 0 0
7409 283 73 0.0865 19.721924538046093 -2.4790484281500946 27.47543762851392 0 0 0
6952 260 56 0.0865 16.99459301696345 9.799992923879648 25.6415051781288 0 0 0
858 1 1 0.997562 16.19399048758721 3.437925352244187 23.064006045945582 0 0 0
7406 283 70 0.0861 19.764477874066355 -3.570670390926951 29.425409812239742 0 0 0
7190 272 54 0.0865 19.29616749119545 7.924243787429827 32.93684445322441 0 0 0
7419 283 83 0.0808 19.716800450916345 -2.728258297468581 23.167577403749938 0 0 0
7416 283 80 0.0862 18.155047791016152 -2.6274382354992425 25.009409629936645 0 0 0
4542 140 26 -0.2357 15.971139783843089 -2.8479529918862356 31.611854110007773 0 0 0
7417 283 81 -0.2355 19.52485794295054 -3.622910018163338 23.763318205905925 0 0 0
63 1 4 -0.884438 19.25403138537615 7.051634821660827 23.087281632216225 0 0 0
6661 246 45 0.0807 19.960001026105374 9.49357730460982 30.820792629686824 0 0 0
7415 283 79 0.0862 19.84592079392807 -2.2262691842573563 25.274777654182326 0 0 0
7341 280 65 0.0807 15.457211863395568 -3.415607943126762 28.194560124361647 0 0 0
57 1 1 0.997562 19.235814203837958 3.5609552399094233 23.07743568300466 0 0 0
6632 244 56 0.0865 18.36443272777634 10.491425054814773 32.44370185222889 0 0 0
151 1 4 -0.884438 22.26035361767351 0.054699540742191986 23.066744015257346 0 0 0
6666 246 50 0.0861 22.45603819745 9.433949617295463 30.406303364878188 0 0 0
6667 246 51 0.0861 21.678348954119937 9.273314854310778 28.835581008015783 0 0 0
6662 246 46 -0.2357 20.46328990884053 10.312825901430982 30.304645505870138 0 0 0
4544 140 28 0.0807 16.093075965457317 -2.3062534516294586 30.675615830528045 0 0 0
7349 280 73 0.0865 15.842306862867153 -3.2419504353247413 24.614695990176113 0 0 0
6943 260 47 0.0807 20.6861506908134 9.987730023233018 26.409401709452098 0 0 0
6042 215 26 -0.2357 21.873087183943337 -2.3011073060167893 33.280571648293424 0 0 0
7408 283 72 -0.1763 18.98352689843764 -3.284807984664565 27.514155505088134 0 0 0
6944 260 48 0.0807 19.36074261894486 9.367841449574204 25.663463310865744 0 0 0
7513 288 77 0.0865 22.430805360578574 -2.9545799989387773 28.490751163763907 0 0 0
6633 244 57 0.0865 16.67621985549318 10.601043538254904 32.93903741204608 0 0 0
7342 280 66 -0.2357 15.230509065731345 -3.075656809402467 27.18544786747084 0 0 0
6828 254 52 -0.1763 21.5280561021131 10.458309290068911 22.644428428385233 0 0 0
6638 244 62 0.0808 16.693543930918285 10.696281741362489 29.011296171562595 0 0 0
4543 140 27 0.0807 15.35518503512435 -3.6411052955471095 31.184613925007724 0 0 0
4546 140 30 0.0861 17.93375445117149 -3.677824210337519 31.410632971998385 0 0 0
7507 288 71 0.0861 22.264027896210347 -3.3760419928329095 25.994297449429958 0 0 0
6824 254 48 0.0807 22.219839229215257 9.231668506537504 25.051177822918476 0 0 0
6663 246 47 0.0807 19.86980751599465 10.596276278521284 29.440873999436203 0 0 0
6041 215 25 0.0807 20.944682858631907 -2.813555559797694 33.041970391578964 0 0 0
6825 254 49 -0.1756 22.45435644612965 10.952547211730895 23.745445283903315 0 0 0
6501 238 25 0.0807 15.630124352912665 8.566917143965332 38.452310461702595 0 0 0
4210 123 34 0.0865 22.34064853481436 5.265098643685086 37.57711508106541 0 0 0
7184 272 48 0.0807 15.936612188805553 7.586655946088634 34.851507758357315 0 0 0
6541 240 25 0.0807 15.73293520028029 3.5858159166541648 36.57904566157827 0 0 0
7185 272 49 -0.1756 18.200019115286945 7.7033829375596214 34.90148631977736 0 0 0
4936 159 40 0.0862 19.507850085638502 9.857373671581135 36.90652299591882 0 0 0
7187 272 51 0.0861 18.427042814020453 6.641358097044459 34.920276595789026 0 0 0
4211 123 35 -0.1761 20.988369642512325 4.584606494632464 36.163320606650345 0 0 0
4212 123 36 0.0865 20.757324626439384 4.760643290900056 35.110191233592225 0 0 0
4213 123 37 0.0865 21.251453892885113 3.5315247751278935 36.275326723518575 0 0 0
4214 123 38 -0.1757 19.68885338230972 4.949002400121419 36.93434429959192 0 0 0
4215 123 39 0.0862 19.546218143426923 6.021447619978213 36.823953582552186 0 0 0
4216 123 40 0.0862 19.720115077196255 4.728619824864571 37.999496318457645 0 0 0
4217 123 41 -0.2355 18.39743487226361 4.167301627888076 36.56419131817574 0 0 0
4218 123 42 0.0808 18.49052899659069 3.1720319345995365 37.0020032642549 0 0 0
7189 272 53 0.0865 19.05199937681328 9.350806709157146 33.940798607734344 0 0 0
4220 123 44 0.0806 17.59006853502066 4.685182356307184 37.08103691968761 0 0 0
6514 238 38 -0.1757 17.154478551688662 8.793912303163898 42.78175099034832 0 0 0
5610 193 34 0.0865 19.229565945344493 -1.9016711885072215 37.12002142627556 0 0 0
6543 240 27 0.0807 15.33705419058329 5.019885787541864 35.534791097568196 0 0 0
5883 207 27 0.0807 17.724507211135858 -0.43123415474507343 33.500188951806614 0 0 0
5441 185 25 0.0807 16.181734949009787 3.991627669846905 39.36834974836806 0 0 0
174 1 1 0.997562 16.19747103613103 3.5480514432416705 33.61547329214783 0 0 0
5891 207 35 -0.1761 16.746126531074612 1.1061701942911613 37.9665596878688 0 0 0
6304 228 28 0.0807 21.539153100070113 10.719957743337813 41.28013023464196 0 0 0
5315 178 39 0.0862 18.442572001483967 1.678457793843788 41.07969189623258 0 0 0
6090 217 34 0.0865 21.974383354341253 5.013853721214555 41.95897502859103 0 0 0
4932 159 36 0.0865 21.665905073124602 10.679849087707138 38.753745998422026 0 0 0
6048 215 32 -0.1763 21.45890907070191 -1.0512673390787823 35.41687950685642 0 0 0
6051 215 35 -0.1761 21.453930360268554 0.33990800313032976 36.05040311858177 0 0 0
6520 238 44 0.0806 17.01642887536731 10.809984545736114 43.69218317801993 0 0 0
5606 193 30 0.0861 21.26993046677375 -3.272076599592115 37.4903754911067 0 0 0
5312 178 36 0.0865 18.446242170178778 2.296003301660582 43.537240995160836 0 0 0
5888 207 32 -0.1763 16.764614063266396 0.026665234731859482 36.967280206816135 0 0 0
4930 159 34 0.0865 20.950417774953632 7.899938246160225 37.704829942145466 0 0 0
6058 215 42 0.0808 21.60736254839136 1.5666220076368556 39.29099646652193 0 0 0
5309 178 33 0.0865 16.229355670015234 1.9022604267857968 44.02471559528334 0 0 0
6060 215 44 0.0806 22.247913274818874 2.002856761325036 37.74798894778901 0 0 0
7188 272 52 -0.1763 19.23810305226517 8.278311720003643 33.96412242589343 0 0 0
5608 193 32 -0.1763 19.104588185841344 -2.949310005060552 37.40112110024995 0 0 0
7186 272 50 0.0861 18.244271929130118 8.071638620136753 35.92924146724751 0 0 0
6302 228 26 -0.2357 20.479713154886227 10.841434050418949 41.497246535717075 0 0 0
5444 185 28 0.0807 16.85544123259248 5.390873817535002 40.17151069716981 0 0 0
6082 217 26 -0.2357 19.595762672175795 4.270149944022225 40.98926218479022 0 0 0
4550 140 34 0.0865 16.27171584494537 -3.845998024830375 34.18903405876581 0 0 0
5885 207 29 -0.1756 17.267774997502144 0.38979696305095274 35.51490508465418 0 0 0
5310 178 34 0.0865 16.159860812282982 2.0231180218850007 42.26957586088075 0 0 0
5442 185 26 -0.2357 16.150106468792163 4.571159019829641 40.29052919131542 0 0 0
352 1 1 0.997562 22.281703007593002 3.5166731724874754 33.612819815504245 0 0 0
6088 217 32 -0.1763 21.531737160647303 5.9040216109338415 41.50989014040577 0 0 0
5882 207 26 -0.2357 17.21240341088915 -0.7104929097869095 34.42029189759332 0 0 0
5617 193 41 -0.2355 19.63711393863533 -2.6734022898001637 41.31268812448179 0 0 0
5896 207 40 0.0862 16.556762217830414 -0.36116643039126467 39.57319413116587 0 0 0
6507 238 31 0.0861 18.236373213616293 8.493175617478071 38.19679472754366 0 0 0
5318 178 42 0.0808 20.161030960183645 -0.1815256527290773 42.7960399882412 0 0 0
6519 238 43 0.0808 16.767607915101106 10.771541879174375 41.94241827384545 0 0 0
6087 217 31 0.0861 20.109855386051766 6.231501369194516 40.09763981334727 0 0 0
7194 272 58 -0.1757 21.72593667476321 8.577615186077809 33.70039054327749 0 0 0
5306 178 30 0.0861 16.354194375738885 -0.6572383392765829 43.46574333594559 0 0 0
6505 238 29 -0.1756 17.651052846540765 7.920876932898196 38.9183935320963 0 0 0
5307 178 31 0.0861 15.99230173662805 -0.18613314824098182 41.80881391264841 0 0 0
7193 272 57 0.0865 20.648579913984403 6.9150521488926895 34.73747675877664 0 0 0
5889 207 33 0.0865 17.457136147503174 -0.7901956874239279 37.18507062714542 0 0 0
5618 193 42 0.0808 18.659478021566795 -2.505168610580433 41.76829199264425 0 0 0
6509 238 33 0.0865 17.296296943313102 9.749351987564156 40.11676206882575 0 0 0
6518 238 42 0.0808 15.512099492327438 10.082425664504482 43.00006452763952 0 0 0
6050 215 34 0.0865 20.44053195625227 -1.4273132262109718 35.34702182069974 0 0 0
5308 178 32 -0.1763 16.519981903143467 1.4131550708729879 43.09640186839339 0 0 0
6513 238 37 0.0865 17.272541307651778 7.017907223019431 41.56133021737185 0 0 0
6094 217 38 -0.1757 21.543290390610725 7.277173544390492 43.78829285665951 0 0 0
5317 178 41 -0.2355 20.11354060701683 0.5687048346858907 42.01181373627567 0 0 0
6506 238 30 0.0861 18.071145069292577 6.919461408586859 38.97434895364189 0 0 0
5887 207 31 0.0861 16.737690087243568 1.2364094918277264 35.08494325726579 0 0 0
6609 243 53 0.0865 15.093363567670924 9.87004753287442 36.46203426374913 0 0 0
4209 123 33 0.0865 22.07078813773249 6.489892788930027 36.341740722287426 0 0 0
6504 238 28 0.0807 16.445166485799117 7.704427220102026 37.17354474261017 0 0 0
5612 193 36 0.0865 17.77085871858306 -2.587213024126237 39.05544510339465 0 0 0
263 1 1 0.997562 19.23948128712679 3.532422905317118 33.614698633637396 0 0 0
5886 207 30 0.0861 18.31105571193904 0.6815613165114639 35.641694326367045 0 0 0
5314 178 38 -0.1757 18.69848274534755 0.899879305664918 41.79539398947709 0 0 0
4928 159 32 -0.1763 21.379789941156076 8.514524039862149 38.49379764677509 0 0 0
7192 272 56 0.0865 20.536739434111105 8.434550974224885 35.616853960619565 0 0 0
6091 217 35 -0.1761 20.83006893594403 6.817668254825987 42.52241971638733 0 0 0
5305 178 29 -0.1756 15.809853285706565 0.06255569022536187 42.856001111473915 0 0 0
5611 193 35 -0.1761 18.752726550843047 -3.0148697954737393 38.87371647346072 0 0 0
6511 238 35 -0.1761 16.816036271320804 8.002964917598058 41.45008883908043 0 0 0
5894 207 38 -0.1757 16.155907939469465 0.6115828507336134 39.278702825033626 0 0 0
6081 217 25 0.0807 19.086857854962332 4.5525374040340205 41.91414937743793 0 0 0
4934 159 38 -0.1757 20.05784893885505 10.540248124400195 37.549571236622256 0 0 0
6055 215 39 0.0862 21.617380069334597 -0.498490448198266 38.12178947342129 0 0 0
4208 123 32 -0.1763 22.165792016505975 5.417817518057988 36.51392597616948 0 0 0
7183 272 47 0.0807 16.635698612825156 9.057725548661939 34.48943343541462 0 0 0
5609 193 33 0.0865 18.250824856617 -3.340097182640294 36.853166601633546 0 0 0
5319 178 43 0.0808 20.755098876518158 1.3512825784985096 42.423004440611884 0 0 0
5614 193 38 -0.1757 19.76610830734952 -2.3014329203237645 39.80682797767595 0 0 0
6503 238 27 0.0807 15.875994859665282 6.821534571078559 38.742999615714375 0 0 0
6093 217 37 0.0865 19.896948391397892 6.310963217216764 42.78991500863827 0 0 0
6515 238 39 0.0862 18.230231927107017 8.81904528679206 42.94914253875982 0 0 0
5615 193 39 0.0862 19.613722418053545 -1.2381161775660658 39.64225607346125 0 0 0
5890 207 34 0.0865 15.756885859194202 -0.3930793507832718 36.94311830876657 0 0 0
7182 272 46 -0.2357 16.822448428003057 7.992947637696649 34.36897137071502 0 0 0
6092 217 36 0.0865 20.569672106517427 7.764327530961504 42.04853874787163 0 0 0
5892 207 36 0.0865 17.72409597207947 1.5112894564375103 38.220886906088225 0 0 0
6502 238 26 -0.2357 16.270937162754503 7.706312533691979 38.2514356306373 0 0 0
6045 215 29 -0.1756 21.924130777362812 -0.9535771856495733 34.01462153230382 0 0 0
5401 183 25 0.0807 17.590015196090103 4.4078867994451585 43.385960736069855 0 0 0
5884 207 28 0.0807 16.186021780587343 -0.8731336196239678 34.07916017276651 0 0 0
5320 178 44 0.0806 20.53944181443598 0.14258967117120228 41.10634483458733 0 0 0
6057 215 41 -0.2355 21.378526780608837 1.558137369628782 38.22657919803081 0 0 0
4931 159 35 -0.1761 21.33756697599499 9.952074401801921 38.003994706355556 0 0 0
6508 238 32 -0.1763 17.56455551074588 8.703865480741428 40.276275428587134 0 0 0
5616 193 40 0.0862 20.731696384073672 -2.5728411017447144 39.37507693771573 0 0 0
5443 185 27 0.0807 16.476865580723697 3.8356602925945684 41.025617930981426 0 0 0
6516 238 40 0.0862 16.69843850584321 8.249112581019745 43.60971329190569 0 0 0
6084 217 28 0.0807 18.810405208449122 4.115047096482808 40.2511805130732 0 0 0
7191 272 55 -0.1761 20.613176590592488 7.996496186990435 34.624120145083836 0 0 0
4935 159 39 0.0862 19.44584399722118 10.723772881454467 38.432466679453164 0 0 0
6510 238 34 0.0865 18.603831887187546 8.67725218027083 40.594075483129124 0 0 0
4219 123 43 0.0808 18.103362689916366 4.140443984912157 35.513694649597845 0 0 0
6085 217 29 -0.1756 20.572548274498825 5.322944477729512 40.47699969270886 0 0 0
5895 207 39 0.0862 16.33243979485331 1.3051079413415323 40.09997369625051 0 0 0
4375 131 39 0.0862 16.77875562425887 -2.7037981117323495 41.20815583223483 0 0 0
6086 217 30 0.0861 21.222959554959672 4.923100263825746 39.70013950851986 0 0 0
4929 159 33 0.0865 20.76673470863762 8.379320883046791 39.388264244480375 0 0 0
6056 215 40 0.0862 20.017271892694623 0.05993885050015185 37.656279712278206 0 0 0
5313 178 37 0.0865 18.322616581423695 0.5741397761527941 43.85912428117932 0 0 0
5316 178 40 0.0862 18.28655967934753 -0.039524325390105315 41.42548991356262 0 0 0
6059 215 43 0.0808 20.59171918219496 2.303728536371124 38.10315512137827 0 0 0
6512 238 36 0.0865 15.763615805723017 7.860229292309795 41.195869174049065 0 0 0
5619 193 43 0.0808 20.427053326957004 -2.1239748686026996 41.82978875343947 0 0 0
6054 215 38 -0.1757 21.08534915759409 0.26825938137071986 37.568895750083435 0 0 0
5893 207 37 0.0865 16.127152961046846 1.926320506547994 37.602654171325334 0 0 0
6517 238 41 -0.2355 16.58483095152957 10.231924036029106 42.87061934034275 0 0 0
4933 159 37 0.0865 22.09685239609468 9.90827004896302 37.227782208960654 0 0 0
6607 243 51 0.0861 16.9790498082451 10.356777146784554 37.68832951871754 0 0 0
6083 217 27 0.0807 20.07003566162011 3.311846294093482 41.216600326484226 0 0 0
5311 178 35 -0.1761 18.09352782427361 1.3504174448093464 43.133504695739354 0 0 0
5881 207 25 0.0807 17.45499647236962 -1.6863655571243803 34.83551181270526 0 0 0
6053 215 37 0.0865 20.829857829726777 1.0824174035099916 35.55226703354955 0 0 0
6301 228 25 0.0807 19.872576007226026 10.487048609126916 40.664843080649064 0 0 0
6089 217 33 0.0865 22.328081923654945 6.453434767066966 41.003456874143694 0 0 0
5409 183 33 0.0865 15.283633424258628 4.188000933099402 44.117826333168516 0 0 0
4552 140 36 0.0865 18.94013777337622 -3.606621898682618 34.419951784192776 0 0 0
4374 131 38 -0.1757 16.231391107055334 -3.6480333601079864 41.1628066806054 0 0 0
5402 183 26 -0.2357 17.754969464121306 5.0832438328200285 44.22735133071536 0 0 0
6303 228 27 0.0807 20.337168066512884 10.323110609025544 42.44274148726865 0 0 0
4786 152 30 0.0861 20.50074790896474 -2.2831612608082366 44.1955082372158 0 0 0
5607 193 31 0.0861 20.527608935759005 -3.572247701052382 35.92195873083455 0 0 0
4790 152 34 0.0865 22.27933279828143 -3.8434351816322945 43.50098228553978 0 0 0
6049 215 33 0.0865 22.02358872202721 -1.7421927090486053 36.04264918649467 0 0 0
5605 193 29 -0.1756 20.408559666775428 -3.720556177620572 36.99582020088879 0 0 0
5446 185 30 0.0861 15.067545853616354 5.537047910452793 41.90644241112212 0 0 0
7195 272 59 0.0862 21.489728994276014 9.634152533653756 33.54063635749426 0 0 0
5620 193 44 0.0806 19.915564992385647 -3.7265402662831524 41.34551918873903 0 0 0
6608 243 52 -0.1763 15.102465685414776 10.942844168598686 36.67396446187171 0 0 0
6047 215 31 0.0861 21.247773284123298 -0.323651249412856 33.4359784280432 0 0 0
6052 215 36 0.0865 22.492236953499084 0.6573574760026962 35.94911872186958 0 0 0
5404 183 28 0.0807 17.334872811299228 6.057715727573547 43.98947295572069 0 0 0
6487 237 31 0.0861 22.45289006051556 2.611236467380266 41.86437919540184 0 0 0
6100 217 44 0.0806 22.232770883390863 9.253576780447572 43.39929615451785 0 0 0
6096 217 40 0.0862 20.758574274360463 7.805284819644782 44.32964171449465 0 0 0
5851 205 35 -0.1761 15.93562760097561 8.940516889672054 51.288054007879296 0 0 0
5852 205 36 0.0865 15.973945876568482 7.858753015316607 51.17660486554506 0 0 0
6563 241 27 0.0807 17.458153486672142 -1.1251876894734445 47.204380552767326 0 0 0
5408 183 32 -0.1763 15.495834597835872 4.529864082232168 45.12801500276158 0 0 0
6021 214 25 0.0807 20.800210385088512 6.943445742597908 50.45148606993494 0 0 0
6026 214 30 0.0861 19.74787112423115 5.080435127839166 49.43564182860391 0 0 0
4490 137 34 0.0865 15.917866616618246 3.4952013994246385 49.26687151387235 0 0 0
5412 183 36 0.0865 15.190539141597302 2.546793270202143 46.04735856333576 0 0 0
6027 214 31 0.0861 19.375981227979647 6.593106372075501 48.61619709183499 0 0 0
4491 137 35 -0.1761 17.518645798847043 2.041795192050286 49.31664611422608 0 0 0
4530 139 34 0.0865 16.244638700215607 -3.524008449373105 47.43904904456445 0 0 0
5405 183 29 -0.1756 16.96569748487226 4.414737692262665 45.341759658518775 0 0 0
5825 204 29 -0.1756 20.754436476388808 3.540242159163946 53.1184860607331 0 0 0
2123 19 7 0.0807 16.03662500556898 7.197076551757633 53.87465570991529 0 0 -1
5098 167 42 0.0808 17.0297842109194 -3.516882183551596 52.08924671898948 0 0 0
5100 167 44 0.0806 18.717670907543276 -3.119974102507736 51.75221418885093 0 0 0
6561 241 25 0.0807 17.219600829309844 -0.3851653875537923 45.64913398024612 0 0 0
6521 239 25 0.0807 22.22168418359666 -3.7012305001351393 48.470531712492985 0 0 0
5834 204 38 -0.1757 19.543386863079114 -0.07038694591793827 52.42156759175969 0 0 0
5092 167 36 0.0865 19.83035111084794 -3.7317220723151365 49.743727034622346 0 0 0
4486 137 30 0.0861 18.311386165281704 3.9148086444158765 51.07683262349655 0 0 0
6075 216 39 0.0862 15.778495205662514 9.064860244338302 46.92031915557329 0 0 0
5406 183 30 0.0861 17.335859509899187 3.3917644038662424 45.42530617426832 0 0 0
4492 137 36 0.0865 17.53803616308258 1.9477427659171942 48.23460695178093 0 0 0
4487 137 31 0.0861 16.862242336393013 3.0196679759737974 51.52834295808957 0 0 0
6025 214 29 -0.1756 20.151965904704305 5.84849481548402 48.773874721266985 0 0 0
4488 137 32 -0.1763 16.97856567382985 3.4172692023321916 49.51767191306735 0 0 0
5845 205 29 -0.1756 18.410700510225396 9.02096234106262 50.5270208907576 0 0 0
4498 137 42 0.0808 15.69962390817886 0.5017938907667315 47.91512469941006 0 0 0
5829 204 33 0.0865 20.19169607442515 2.5181872930993694 51.34722971795567 0 0 0
6576 241 40 0.0862 22.391812187466968 -1.4147034651425983 46.47489693536093 0 0 0
6430 234 34 0.0865 21.78911288820205 8.775700307994283 51.322545603842784 0 0 0
1795 2 19 0.0862 22.014489216880204 6.7367574850499 55.17631492137644 0 0 -1
3096 67 20 0.0862 15.213039850058538 -0.2731241850385908 54.90207682329623 0 1 -1
5840 204 44 0.0806 19.835598465159748 -1.0534585178657436 50.46131105425578 0 0 0
6077 216 41 -0.2355 17.459327462846144 8.11918489106928 46.48939871125272 0 0 0
6095 217 39 0.0862 21.831720902307662 6.412053321245643 44.38062987692845 0 0 0
3337 79 21 -0.2355 20.062995392147016 8.678108039823584 54.20850077803202 0 0 -1
6039 214 43 0.0808 20.840162054372108 4.222660515811698 44.605938058728775 0 0 0
4495 137 39 0.0862 16.20920217580836 1.0185769356849046 50.851021446554014 0 0 0
5836 204 40 0.0862 19.499219065017275 -0.984595180210018 53.01978491588034 0 0 0
4493 137 37 0.0865 18.549772022539724 1.9842685881872513 49.67651041678424 0 0 0
5822 204 26 -0.2357 20.25339715875655 4.904402467446867 52.65176799651354 0 0 0
6033 214 37 0.0865 21.24256857238636 3.5587024577235757 48.12156450931717 0 0 0
6570 241 34 0.0865 19.481525478787567 -0.37364963809643814 48.40080958169943 0 0 0
5410 183 34 0.0865 15.166519039209907 5.565581343241279 45.20664520336278 0 0 0
4051 115 15 -0.1761 21.946177470655556 -2.0366799560688866 54.8792531598976 0 0 -1
5403 183 27 0.0807 18.75261788787918 5.205869127513656 44.64607172505074 0 0 0
6569 241 33 0.0865 20.3255801754285 -1.6341837121435276 47.51024812638395 0 0 0
5093 167 37 0.0865 18.77117992298072 -2.8846681882431158 48.61733108748664 0 0 0
3330 79 14 0.0865 17.74907003495591 5.448418333101573 54.40530809399309 0 0 -1
5835 204 39 0.0862 18.51978472783707 0.2290620246743041 52.199930717807035 0 0 0
4701 148 25 0.0807 20.671517043239376 10.021431223170183 45.23673765833227 0 0 0
5844 205 28 0.0807 19.262797495192007 10.761865557018496 49.539442098833064 0 0 0
6022 214 26 -0.2357 21.223905693992208 6.6261152391168805 49.49591972592578 0 0 0
3333 79 17 0.0865 19.897825100443455 6.050565771543402 55.158331477701566 0 0 -1
6037 214 41 -0.2355 21.15965899550072 3.3634108537523804 45.19458530719619 0 0 0
4521 139 25 0.0807 15.790320252668748 -2.0651812449039 45.316252315832536 0 0 0
5850 205 34 0.0865 17.005917423035484 10.528885424548474 50.51942729314084 0 0 0
5830 204 34 0.0865 18.928158847961438 2.502780981451863 52.57175885729983 0 0 0
6566 241 30 0.0861 19.86369287366915 -0.11241546084086992 45.539544312720196 0 0 0
5091 167 35 -0.1761 18.936793514000982 -3.833264483210088 49.126852426999434 0 0 0
[truncated: 1,531,722 more chars]
