# Supplementary material for: Guide for Nonequilibrium Molecular Dynamics Simulations of Organic Solvent Transport in Nanopores: The Case of 2D MXene Membranes
Source: J Chem Theory Comput. 2024 Nov 4;20(21):9642–54. doi: 10.1021/acs.jctc.4c00693 (PMC11562068; doi:10.1021/acs.jctc.4c00693)
Supplement: Supplementary file 2 — ct4c00693_si_002.zip [file ct4c00693_si_002.zip › Simulation Files/Hexane_nf100_Cell1.ids]

ITEM: TIMESTEP
0
ITEM: NUMBER OF ATOMS
405
ITEM: BOX BOUNDS pp pp pp
-2.3387999999999999e-02 3.0020864000000000e+01
-3.9633349999999998e+00 2.5960021000000001e+01
-2.1261413199467391e+01 5.5264653199461179e+01
ITEM: ATOMS id
7219
6593
7213
6592
6587
6597
7211
6586
6599
6600
6591
6598
6922
6929
6921
7033
6928
6681
6930
7074
6936
7025
6935
7075
7032
7024
7026
6693
7034
6682
7027
7031
7036
6684
6924
6691
7073
6934
6683
6923
6913
6919
6912
6687
7148
6917
7150
6906
6918
6911
6920
6981
6692
6914
6861
6588
6590
6585
6581
6595
6584
6863
6862
7216
6596
6589
6582
6594
7210
6583
7208
6864
7039
6932
7035
6927
7030
7023
6933
7037
6926
7078
7079
7038
7040
7077
6688
7029
6690
6872
6931
7028
7021
7022
6925
7080
6916
6915
6908
7153
6685
6983
6689
6910
6909
6686
7120
7119
6768
7207
7205
7206
6770
7019
7117
6776
7118
6774
6775
7018
6769
7112
6699
6896
7107
6900
7101
6698
6888
6889
7106
6895
6890
7105
7111
6894
6697
7113
6700
6998
6802
6801
6996
6995
6982
6989
6803
6990
6660
6994
6658
6984
6988
6657
7201
7115
7204
6777
7202
6779
6773
6772
6780
7203
6771
6778
7114
6939
7102
6937
6938
7116
6695
6893
6696
7104
6886
7110
7108
6899
6898
7103
6897
6940
7109
6694
6892
6891
7000
6986
6991
6993
6985
6987
6999
6656
6659
6655
6654
6992
6804
6997
7170
7169
7165
7174
7168
7175
7014
7176
7017
7178
7015
7171
6849
7010
6883
7009
7008
6881
6842
6855
6882
7001
6844
6848
6854
6841
6836
6884
6843
7004
6835
6850
6830
6856
7002
7020
6834
6955
6951
6829
6941
6956
6942
6954
6952
6667
6943
6944
6828
6824
6825
7180
7172
7173
6860
7166
6859
6858
7179
7177
7167
6857
7016
6851
7006
6833
6839
7013
7005
6831
6837
6847
6840
6832
7011
6853
7012
7003
7007
6846
6887
6852
6838
6958
6885
6845
6945
6950
6957
6948
6960
6670
6826
6949
6946
6959
6947
6953
6870
6961
6963
6970
7161
7136
6964
7135
7163
7162
7164
6969
6968
6962
6880
6879
6729
6730
7124
7122
6736
6728
6877
6735
7066
7071
7067
7129
7130
7072
7121
6878
7123
7128
6869
7065
6734
6868
6874
6875
7155
6671
6822
6722
6721
7154
6724
6673
6823
6821
6723
7149
7076
7156
6965
7137
6966
7138
7140
6866
6967
7139
6865
7134
6867
7131
6873
7133
6737
6738
6732
6871
7127
7062
6733
7132
7064
7126
7070
7063
6731
7125
6739
7069
6876
7061
7068
6740
6676
7157
7159
6677
6726
6727
6675
6680
7152
6679
6674
7158
6827
7151
7160
6725
6678
ITEM: TIMESTEP
100000
ITEM: NUMBER OF ATOMS
406
ITEM: BOX BOUNDS pp pp pp
-2.3387999999999999e-02 3.0020864000000000e+01
-3.9633349999999998e+00 2.5960021000000001e+01
-2.1261413199467391e+01 5.5264653199461179e+01
ITEM: ATOMS id
6586
6593
6929
6600
6923
6598
6597
6592
6594
6587
6599
7213
6591
6925
6684
7073
6921
7033
6924
6879
7025
6930
6928
6681
6878
7026
6922
7032
7071
7074
6683
7031
7036
7075
6682
6877
7076
6693
6913
7148
6919
6918
6912
6911
6906
6917
7150
6920
7156
6907
7149
6595
6589
6588
6590
6864
6926
6862
6596
6585
6863
7035
6931
7079
6876
7077
6933
6685
7078
6688
7039
7038
6689
6686
6871
6687
7040
6927
7037
7034
7029
6690
6872
7030
6932
6874
7028
7070
7080
7153
6916
7151
6983
6915
6910
6908
7160
6909
6905
7152
6981
7157
7154
6914
6776
7111
7119
7118
7205
7120
7117
6774
7201
7207
7112
7114
6935
7113
7022
6697
6888
6896
6895
6699
6998
7106
6889
6700
7107
6894
6698
6936
7024
7105
6692
6691
6999
7027
6997
6994
6802
6989
6801
6656
6996
6990
6804
6995
6655
6803
6654
6659
7203
6584
6581
7115
6583
7116
6778
6582
6779
7210
7202
6773
6777
6771
7109
6694
6696
7023
6695
6899
6892
6900
7110
6937
7102
6893
6897
6940
7101
6891
7108
6938
6898
7103
7021
6939
6934
6992
6991
6658
6987
6807
6982
6986
6652
6993
6660
6806
6985
6984
6657
6805
7000
6988
7170
7176
7174
7175
7169
7017
7168
6775
6769
7018
7015
7019
7020
7014
7003
7002
6835
6848
6834
6843
6885
6884
6849
6890
7001
6842
6883
7010
7008
6882
6841
6881
6836
7009
7004
6856
6855
6845
6854
7005
6829
6944
6667
6941
6637
6640
6828
6661
6942
6955
6952
6956
6943
6951
6954
7180
7177
6857
7179
7171
7172
7173
6772
7016
6860
6780
7178
6859
6858
7007
6887
6837
7012
6833
6831
7011
7013
7006
6852
6839
6846
6832
6838
7104
6840
6851
6958
6886
6960
6957
6670
6953
6945
6668
6950
6949
6946
6638
6948
6959
6947
6826
7135
7161
7134
7136
7139
7137
6964
7164
7165
7163
7162
6736
7123
7067
7124
6850
6734
6880
7122
7125
7129
7066
6730
6729
7121
7130
6728
7128
6735
6869
7072
7131
6830
6844
6823
6723
6722
6724
6821
6673
6822
6721
6825
6824
7155
6725
6961
6967
6867
6966
6865
7138
6866
7140
7166
6965
7167
6861
6962
6963
7061
6847
6737
7069
7062
7068
7065
7127
6732
7063
6731
6738
6873
7064
6733
7126
6740
7133
6870
6739
6875
7132
6868
6853
6674
6678
6726
6676
6827
6672
6671
6677
6675
6727
7158
7159
6679
6680
ITEM: TIMESTEP
200000
ITEM: NUMBER OF ATOMS
411
ITEM: BOX BOUNDS pp pp pp
-2.3387999999999999e-02 3.0020864000000000e+01
-3.9633349999999998e+00 2.5960021000000001e+01
-2.1261413199467391e+01 5.5264653199461179e+01
ITEM: ATOMS id
6585
6598
6592
7215
6593
6600
6597
6599
6591
6586
6594
6869
6587
6867
6687
6930
6921
6925
6681
7033
7075
7034
7031
7036
7026
6924
7032
6928
7027
6683
6922
7074
6929
7073
6923
6879
7071
7076
6682
6911
6913
6919
6912
6906
6905
7148
6918
7150
6917
6920
7156
7154
7212
6590
6596
6584
6588
6863
6861
6862
6864
6589
6595
6926
6865
7030
6872
7078
7021
7077
7037
7039
7040
7038
6686
6690
7029
7079
6932
6927
6933
6931
7080
6688
7035
6684
7028
6685
7025
7070
6908
7160
6915
7151
6983
6910
6916
7153
6909
6914
7157
7208
7120
7119
7112
7114
6774
7111
7118
7117
6776
7209
6775
7203
7113
6778
6889
6691
6896
6935
6700
6698
6888
6693
6895
6894
6936
6697
7106
6995
6692
7107
6890
6699
7105
7101
7108
6654
6989
6802
6803
6984
6801
6655
6981
6804
6988
6656
6996
6990
6982
6659
7205
6582
7109
6777
6780
6583
6771
6773
6779
7115
7206
7201
7204
7202
6581
7116
6694
6696
6940
6891
6937
6998
6689
6999
6938
6892
6695
6997
6939
6893
7103
6900
6898
7102
7022
6897
6899
7110
7104
7024
7023
6934
6660
6992
6993
6991
6987
6807
6985
6986
6806
6658
6657
6994
6805
7000
7168
7020
7176
7017
7018
6858
7174
7170
7169
7015
7175
6855
7014
7019
6856
6854
6828
6884
6885
6848
6842
6843
6883
6835
6836
6849
6841
7009
6882
6845
6881
6850
7010
6844
7004
7002
7008
6830
7001
6955
6829
6942
6941
6956
6639
6944
6637
6640
6667
6952
6943
6665
6953
6951
7177
6859
7180
7172
6860
7178
7173
6772
7171
7179
6857
7016
6839
7012
7006
6847
7011
6838
6834
6886
6840
6837
6958
7005
6831
6960
6852
6957
6851
6832
7007
6833
6887
7013
6846
6853
7003
6959
6947
6948
6826
6949
6954
6635
6946
6950
6945
6661
6638
7135
7162
6964
6968
7163
7164
6965
6961
6962
7136
6969
6963
7161
7165
6870
6736
7123
6880
6729
7072
7065
6730
6877
7122
6878
7129
6728
7067
7128
7124
7121
7130
6735
7066
6723
6673
6724
6823
6822
7155
6200
6722
6721
6666
6672
6824
6821
6678
6671
6866
6967
6966
7137
7139
7138
7140
7166
7167
7134
7132
7131
7125
6875
7133
6874
7062
6740
6737
7061
7127
6732
6876
6731
6873
7064
6733
7069
6734
6727
6739
6738
7126
7068
7063
6725
6669
6674
6827
6670
6676
7159
6726
6680
7152
6668
6675
6677
6679
7158
6825
ITEM: TIMESTEP
300000
ITEM: NUMBER OF ATOMS
411
ITEM: BOX BOUNDS pp pp pp
-2.3387999999999999e-02 3.0020864000000000e+01
-3.9633349999999998e+00 2.5960021000000001e+01
-2.1261413199467391e+01 5.5264653199461179e+01
ITEM: ATOMS id
6929
6598
6592
6923
6597
6587
6593
7215
6600
6599
6586
6591
6594
6585
6930
6693
6921
7031
7033
7074
7028
6928
6879
7076
6682
6683
6681
6691
7036
7029
7032
6684
6692
7026
7075
6936
7034
6924
6922
6913
6919
6914
6912
6911
6918
7150
6917
7156
7148
6920
7149
7154
6926
6588
6863
6590
6595
6932
6861
6596
6589
6864
6862
7212
7021
7039
6686
7035
7027
7037
7030
6925
7080
7038
7077
7040
7078
6933
7025
6872
6690
6685
6689
7022
6931
6927
6687
6688
6934
6983
6915
6916
7160
6910
7153
6908
6909
7151
7117
7118
7209
7112
7116
7120
6776
7111
7119
7114
7204
7019
6889
6888
6891
6997
6935
6896
7107
6998
6895
6894
7105
6700
7023
6699
6999
6995
6697
6698
6890
7106
6900
7101
7113
6988
6802
6656
6994
6654
6801
6804
6655
6996
6803
6989
6987
6990
6659
6991
6583
6774
6778
6779
7201
6771
7205
7109
6581
6582
6780
6773
7206
6584
6777
7202
7115
6939
7102
7104
6937
7000
7108
6695
6898
7103
6938
7110
7024
6899
6893
6940
6696
6892
6992
6694
6897
6657
6806
6982
6993
6985
6658
6807
6986
6981
6660
6805
6984
7015
7175
7017
6855
7177
6769
7168
7020
7018
7170
7180
7169
7178
6854
7179
6775
6856
7014
6848
6850
6882
6849
6841
7004
6830
6834
6881
6844
6843
7001
6842
7009
6883
6835
6884
7010
6836
7008
6828
6885
6845
7002
6829
6667
6944
6952
6942
6954
6638
6941
6637
6943
6825
6956
6666
6824
6639
6955
7176
7173
6772
7016
6858
6859
7172
6860
7171
7174
6857
6852
7006
6832
6833
7005
6839
6838
6846
7012
6958
7013
6847
6831
7007
7011
7003
6957
6851
6837
6853
6840
6887
6959
6886
6960
6664
6661
6949
6950
6663
6948
6947
6826
6946
6662
6953
6665
6951
6945
7161
7134
7163
7136
6963
6961
6962
6964
7164
6869
7139
7135
7162
6965
6734
7128
7066
6735
7072
6877
6880
7121
6730
7073
7124
6728
6736
7122
7067
7130
7123
7071
7129
6729
6878
6722
6821
6200
6721
7155
6724
6198
6672
6822
6679
6823
6723
7166
6866
7137
7167
7138
6865
7140
6967
6867
6966
7165
6868
7132
7131
7133
7063
7061
6737
7062
7125
7065
6738
6873
6874
7127
6871
6876
6740
6731
7069
7064
6733
6739
6870
6875
6732
7070
7068
7126
7079
6727
6671
6674
6677
6676
6827
6725
6678
6675
7158
6670
6669
7157
6726
7152
6668
6680
7159
6673
ITEM: TIMESTEP
400000
ITEM: NUMBER OF ATOMS
413
ITEM: BOX BOUNDS pp pp pp
-2.3387999999999999e-02 3.0020864000000000e+01
-3.9633349999999998e+00 2.5960021000000001e+01
-2.1261413199467391e+01 5.5264653199461179e+01
ITEM: ATOMS id
6600
6587
6598
6592
6591
6597
7215
6593
6923
6599
6929
6586
7075
6930
6924
7039
7074
7021
6683
6682
7038
7027
6925
6691
7035
6922
7034
6681
7022
6921
6693
6928
7037
7073
6879
6684
6911
6913
6919
6918
6912
7156
6917
6920
7150
7148
6863
6932
6864
6590
6588
6595
7212
6589
6861
6596
6862
6585
6583
6594
6926
7036
7026
6927
7079
7031
6872
6685
7033
7080
6688
6689
6686
6933
7077
6690
7023
7029
6687
7032
7028
6931
7040
7078
7025
7030
6914
6908
7153
6915
7151
6916
6910
6983
6909
7117
7118
6770
7120
7112
6935
7114
7111
7119
6776
7201
7209
7203
6896
6889
6692
6697
7107
6895
6999
7106
6936
6934
6700
7024
7105
6888
6699
6890
6698
6884
6894
7113
6802
6989
6654
6655
6996
6801
6994
6988
6656
6990
6803
6987
6995
6779
6584
7204
6581
6777
7109
6938
6773
6778
6774
7206
7202
7116
7115
6582
6939
6898
7108
7103
6694
6940
6897
6997
6887
6886
6696
7104
6892
6695
6885
6893
6899
6891
7101
7110
7102
6937
6900
6998
6651
6986
6660
6658
6806
6805
6993
6984
6657
6653
6659
6807
6981
6982
6992
6985
6991
7000
7180
7168
7177
6769
6775
6768
7017
7015
7178
7179
7170
6858
7018
7019
6856
6854
6855
6830
6956
6882
6828
7001
6837
6838
6955
6849
6841
7002
7009
6842
6850
6836
7010
6843
7004
6835
6848
6883
6954
6845
6834
6851
6881
6844
7008
7020
6953
6952
6665
6664
6637
6829
6667
6951
6824
6662
6942
6640
6941
6944
6638
6950
6948
6943
6772
7014
7016
6857
6859
7175
7174
7169
7171
7172
6860
7176
6780
6771
7011
6852
7013
6957
7007
6960
7006
6958
7012
6846
7003
6832
6833
6839
7005
6840
6853
6831
6847
6826
6945
6639
6825
6946
6949
6947
6661
6959
6970
6968
7165
6963
7161
7135
6961
7136
6962
6964
7162
7164
6969
7163
6965
6877
6728
7121
7072
7123
6734
7124
7066
7122
7071
6729
6736
6869
7130
7129
6730
7128
6878
6880
6735
7067
6722
7155
6723
6721
6672
6725
6673
6724
7149
6678
6823
6966
6973
7137
7134
7138
6967
6866
6972
6867
6971
7139
6865
7166
7140
7131
6731
7069
7127
6873
6740
7068
7062
6738
7070
7064
7063
6737
6733
6739
7061
6870
6868
6871
7126
7125
6732
6727
6875
6876
7132
6874
7076
7065
7133
6670
7152
6677
7154
6676
7158
6680
6726
7159
6679
6822
6671
6674
6675
7157
6827
6821
6668
ITEM: TIMESTEP
500000
ITEM: NUMBER OF ATOMS
426
ITEM: BOX BOUNDS pp pp pp
-2.3387999999999999e-02 3.0020864000000000e+01
-3.9633349999999998e+00 2.5960021000000001e+01
-2.1261413199467391e+01 5.5264653199461179e+01
ITEM: ATOMS id
6591
6594
6929
6598
7215
6592
6585
6586
6597
6587
6593
6924
6599
6600
6930
6922
6683
7037
7038
7073
6879
7021
7040
6921
7027
7076
6693
7039
6925
6923
6928
7025
7022
7030
7074
7159
6913
6919
6914
7151
6912
7158
6911
7160
6920
7154
7155
7156
7157
6917
7150
7153
7148
6863
6590
6588
6862
6589
7212
6595
6596
6926
6861
6932
6864
6583
6686
6873
7075
7032
7031
6927
6687
7033
7036
6685
7029
6681
6872
6933
6684
7026
7028
6931
6871
6682
6690
7077
6688
7078
6934
7034
6876
7035
7145
6908
7152
6915
7149
6910
7146
6909
7147
6916
7117
7114
7118
7116
7112
7120
7113
7111
6770
7119
7201
7209
6776
6935
7105
6889
7106
7023
6692
6890
6896
6895
6936
6697
7107
6997
6998
6698
6888
6999
6700
6699
6884
6885
6691
7024
6987
6802
6989
6655
6996
6994
6804
6990
6803
6991
6656
6988
6654
6918
6995
6581
7203
6773
6777
6584
6779
7115
6582
7206
7202
6778
6774
7109
6938
6939
7104
6892
7103
6937
6940
6886
6894
6694
7108
6900
6898
6899
6696
7101
6891
6689
6897
6893
6695
7110
7102
7000
6992
6806
6659
6985
6660
6986
6657
6993
6653
6658
6982
6805
6983
6807
6984
6981
7180
7168
6854
6855
6769
7015
7020
7017
7018
7178
7169
7176
7177
7170
6768
6775
6856
7019
7014
7179
6843
6956
7010
6835
6838
6842
6955
6844
6849
6836
6837
6845
7001
6841
6848
7009
6883
6882
6850
7004
6830
6834
6881
6954
6829
6840
6839
6942
6664
6951
6663
6941
6635
6953
6661
6662
6952
6943
6944
6950
7175
6859
7173
6772
6857
7016
7171
7172
6780
6858
6771
7174
6860
7013
7012
7011
6958
6851
7005
6846
7007
7008
7002
6853
7003
6960
6827
6957
6833
6852
6832
7006
6887
6831
6959
6828
6738
6823
6945
6636
6826
6637
6947
6825
6946
6949
6638
6639
6822
6948
6634
6963
6961
6969
7164
6970
6965
6968
7135
7136
6962
6964
7162
7067
6723
7130
6725
6729
6878
6735
7071
6869
6730
7123
7129
6880
6728
7072
7122
7128
7121
6736
7124
7066
6877
6722
6197
6724
6200
6198
6667
6666
6671
6673
6672
6665
6721
7143
6971
7140
6973
7166
7133
7132
7137
7139
7165
6972
6866
7138
6865
6867
6967
7131
6966
7134
7161
7080
7126
6739
7127
6740
7068
6733
7065
6847
6734
7061
6731
6737
6875
7125
7062
7069
7070
7064
6870
6732
6874
7079
7063
6868
6726
6727
6670
6678
7142
6676
6680
6669
6679
6668
6824
6675
7144
6674
6821
6677
ITEM: TIMESTEP
600000
ITEM: NUMBER OF ATOMS
408
ITEM: BOX BOUNDS pp pp pp
-2.3387999999999999e-02 3.0020864000000000e+01
-3.9633349999999998e+00 2.5960021000000001e+01
-2.1261413199467391e+01 5.5264653199461179e+01
ITEM: ATOMS id
6591
6922
6598
6592
6600
6586
6597
6921
6924
6593
6599
7215
6929
6585
6587
6870
7040
6684
6923
6682
6681
7022
7076
7038
6928
7035
6930
7039
7027
7030
7021
7037
6683
7025
7074
7071
6693
7073
6913
6914
6916
6912
7154
6918
6919
7150
6911
7156
6920
7160
6917
7159
7148
7157
6582
6869
6590
6596
6583
6926
6589
6588
6584
6595
6594
7026
6877
7029
7036
7028
6880
7078
6933
7033
7031
6878
7080
6925
6689
6686
6685
6932
6931
7032
6688
7077
6927
6690
7034
7070
7079
7075
7151
6915
7145
7152
6908
6909
6910
7153
7146
6687
7158
7147
7209
7117
7118
7120
7112
7111
7119
6776
7019
7203
7114
6997
6885
6889
6698
6895
7107
6934
7024
6936
6935
6998
6700
6888
7113
6697
7106
6699
6890
6692
6896
6691
6694
6990
6654
6802
6989
6655
6996
6994
6803
6988
6995
6656
6991
6773
6581
6779
6777
6778
7202
7116
7109
7115
7206
7204
6774
6780
6891
6695
7110
7103
7101
6894
6900
6937
7023
6897
6940
6886
6696
7102
6939
7105
6899
6893
6898
6892
7104
6938
7108
7000
6993
6983
6651
6982
6660
6981
6658
6659
6806
6984
6986
6985
6652
6657
6992
6987
6807
6805
6999
7169
7014
7179
7018
7176
7180
7017
7177
7178
7170
6856
7168
7015
6775
6855
6854
6860
6842
6835
6848
6883
6834
6849
6841
6884
6955
6882
6837
7004
7001
6843
7009
6845
6838
7010
6830
6850
6881
6836
7020
6951
6829
6636
6634
6944
6667
6941
6952
6953
6950
6942
6954
6943
6662
6956
6664
6661
6945
7016
7173
7165
6859
6858
6771
6772
6857
7172
7175
7171
7174
6960
6825
7005
7007
6887
7003
6853
7002
6839
6840
7012
6958
6851
6957
6852
6847
7006
6831
6832
6846
7013
6833
7011
6828
6827
7008
6826
6948
6637
6638
6640
6947
6946
6949
6639
6959
6961
6963
6866
6962
7135
7136
6964
6867
6868
6865
7128
6736
7129
7122
6735
6875
6730
6728
7121
6729
7067
6723
6874
6844
6876
7072
7123
7130
7124
6722
6873
7149
6671
6665
6200
6198
6672
7155
6666
6673
6724
7140
7166
6863
7132
7131
6966
7133
6861
6864
6967
7138
6862
7134
7137
7139
6965
7061
6737
6872
7126
6731
7125
6725
7062
6733
7127
6739
6740
7064
6738
7068
7063
7065
6727
7069
6732
6879
6871
6734
7066
6726
6669
6678
6821
6675
6674
6822
6670
6679
6676
6680
6668
6823
6677
6824
6721
ITEM: TIMESTEP
700000
ITEM: NUMBER OF ATOMS
400
ITEM: BOX BOUNDS pp pp pp
-2.3387999999999999e-02 3.0020864000000000e+01
-3.9633349999999998e+00 2.5960021000000001e+01
-2.1261413199467391e+01 5.5264653199461179e+01
ITEM: ATOMS id
6922
6586
6598
6592
6597
6591
6593
6599
6929
6600
6924
6921
6587
6594
7076
6879
6877
6682
7038
6928
7074
7021
7022
6923
7039
6681
6683
7075
6878
6693
7073
7037
7030
6930
7040
7023
6925
6684
7071
6691
6913
7148
6912
7155
7149
7156
6911
7154
7145
7150
6919
6918
6920
6917
6914
6596
6861
6588
6863
6589
6590
6595
6582
6926
6585
6862
6581
6864
7078
7032
7079
6871
7034
6686
7080
7033
6689
6933
6688
7036
6685
7077
6927
7026
7035
6931
6872
6690
7027
6874
7031
6876
7025
7028
7029
6932
6910
7152
6916
7160
7146
7159
6909
6915
7153
6908
6687
7158
7157
7151
7112
7111
7113
6776
7120
7118
7203
7119
7209
7117
6774
6997
7024
6896
7107
6995
6697
7106
6700
6936
6698
6895
6692
6994
6889
6888
6998
6699
7000
6935
6934
6894
6802
6655
6654
6991
6988
6804
6801
6803
6989
6656
6990
6996
6987
7204
6778
6583
7115
6584
6779
6773
6780
6771
6777
7206
7116
7202
7109
7114
7101
6937
6900
7104
6696
7108
7102
6695
6899
6938
6898
6892
6939
6999
6897
6893
6891
7103
6694
6940
7110
7105
6984
6660
6983
6658
6986
6806
6805
6659
6993
6982
6981
6992
6985
6657
6807
6775
7018
7017
7019
7015
6855
7169
6854
6856
7014
7020
7179
7168
7177
7180
6885
6829
6882
6883
6845
6842
6881
6884
6849
6841
6844
6836
6955
6848
6835
6843
6890
7009
7004
7010
6828
7001
6956
6665
6944
6943
6941
6636
6942
6952
6953
6951
6667
6666
6954
7171
7012
7013
6858
7176
6860
6859
7172
7178
6772
7016
7011
6857
7174
6852
6957
7007
7003
6832
6958
6838
6834
7002
6887
7005
6831
6846
7006
6833
6851
6837
6853
6886
6839
6960
6840
7008
6661
6664
6663
6948
6662
6637
6640
6945
6946
6639
6826
6949
6947
6950
6959
6963
6962
6869
7164
7136
6961
7130
7128
6870
6964
7134
7135
6735
6830
7072
7124
6730
6736
6721
7121
7068
7129
7122
6729
6728
7070
6850
7123
7069
6880
6723
6672
6679
6677
6821
6680
6824
6671
6823
6724
6722
6673
6822
6678
7137
7166
6965
7132
6865
6966
6868
6866
7138
7131
7140
6867
6967
7133
7139
6737
6740
7063
7125
7062
7127
6731
7126
7065
7067
6733
6732
6727
7061
6739
6725
6827
6738
6734
6875
7064
7066
6873
6726
6847
6675
6669
6825
6670
6676
6674
6668
ITEM: TIMESTEP
800000
ITEM: NUMBER OF ATOMS
411
ITEM: BOX BOUNDS pp pp pp
-2.3387999999999999e-02 3.0020864000000000e+01
-3.9633349999999998e+00 2.5960021000000001e+01
-2.1261413199467391e+01 5.5264653199461179e+01
ITEM: ATOMS id
6933
6598
6592
6921
6597
6927
6591
6600
6593
6599
6587
6925
6586
7039
6692
7037
6878
6931
6683
6880
7027
7075
7035
6932
6682
6681
7040
7038
6684
6877
7022
6926
6693
7021
6879
6913
6911
6912
7154
7152
6918
6801
6917
7151
6920
6919
7146
7155
6914
6594
6861
6588
6589
6590
6595
6930
6585
6923
6596
6872
6581
6922
7028
7029
6924
6690
7033
7034
6686
7032
7023
7160
6689
7077
6688
6928
7078
6929
7026
7036
7031
7080
6685
6687
7030
6691
7025
6910
6908
7156
7148
6916
7141
6983
7157
7158
6909
6915
7149
6804
7114
7112
7202
6776
7120
7209
7205
7201
7111
7118
7117
7119
7204
7203
7113
7024
6994
6940
6890
6895
7107
6937
6884
6888
6698
7106
6938
6697
6995
7105
6889
6700
6939
6998
6802
6806
6655
6654
6990
6987
6988
6803
6805
6656
6996
6989
7115
6584
6583
6778
6582
7116
6774
6777
6773
6779
6771
7206
7109
6935
6695
6936
6891
6892
6897
7110
6900
7103
6997
6699
6934
6696
6898
6886
6899
6893
7102
7104
6896
6885
7108
6999
6694
7000
6894
7101
6993
6981
6982
6651
6659
6657
6652
6658
6992
6986
6653
6660
6807
6991
6985
6984
7018
7015
7020
7177
7180
7179
6856
7169
7178
6857
6859
7019
7017
7014
7168
6775
6855
6854
7174
6851
6842
6839
6850
6849
7001
6956
6882
6838
6841
6881
7009
6848
6954
6832
7010
6955
6883
7004
7008
6833
6943
6666
6944
6636
6827
6942
6941
6952
6667
7171
6860
7176
7016
6858
7011
7173
6772
7172
6780
7012
7013
7165
6835
6836
6837
6845
6834
6846
7007
6829
7003
6831
7005
6828
6852
6840
7006
6957
6830
6959
6853
6960
6958
6843
6887
7002
6825
6946
6662
6639
6945
6950
6637
6663
6640
6661
6949
6948
6953
6947
6951
6664
6821
6665
6962
6865
6868
7135
6961
6963
6964
6869
6867
7136
7164
7134
6870
6875
6844
6730
7071
6735
7074
7128
7066
7123
6729
7073
6736
7070
7069
7076
7068
7121
7129
7122
6874
7130
6826
7124
7072
6671
6723
6677
6722
6672
6680
6679
7147
6721
6673
6674
7153
7133
7132
7137
7166
6864
6862
6863
7138
7139
6967
6871
6873
6866
7140
6966
7131
6965
7061
7067
6739
6732
7063
6847
6876
6731
7127
7064
6733
6738
7126
7079
6740
6734
7062
6737
7125
7065
6728
7159
6823
6670
7143
6822
6675
6669
6676
6726
7144
6668
6727
7150
7142
6724
6725
6824
7145
ITEM: TIMESTEP
900000
ITEM: NUMBER OF ATOMS
414
ITEM: BOX BOUNDS pp pp pp
-2.3387999999999999e-02 3.0020864000000000e+01
-3.9633349999999998e+00 2.5960021000000001e+01
-2.1261413199467391e+01 5.5264653199461179e+01
ITEM: ATOMS id
6598
6592
6597
6925
6591
6600
6593
6599
6927
6931
6921
6594
6922
6587
6926
7075
7034
7039
6683
7021
7038
7076
6681
6693
7035
6682
7025
7037
7155
7040
6879
7074
7027
6684
6877
6932
7026
7151
6913
7154
7156
6912
7152
7146
6914
6918
7153
6920
6911
6917
6919
7147
6588
6589
6590
6595
6861
6872
6864
6923
6930
6596
6862
6863
6928
7031
7080
7077
7032
6876
6690
7078
6871
7030
6929
6689
7036
7029
7028
7033
6687
7067
6688
7160
7157
6686
7079
7159
6685
6924
6910
7148
6915
7150
7142
7141
7149
6916
7143
7145
6908
6909
7158
7144
6983
7112
7120
7113
7206
7111
7118
7117
7119
6586
6776
7114
6933
7203
7101
6697
6888
6699
7000
7105
7106
6890
6698
7107
6939
6998
6691
6692
6895
6995
6889
7023
7024
6700
6896
6997
7022
6992
6999
6938
6801
6991
6656
6990
6802
6803
6996
6988
6655
6804
6654
6989
6994
7109
6583
7116
6936
6582
7207
6581
7115
6777
7110
6584
6778
6779
7108
6585
6900
6937
6695
6892
7102
6696
6897
7104
6894
7103
6940
6898
6899
6893
6891
6886
6935
6981
6694
6934
6885
6660
6651
6658
6652
6984
6986
6657
6659
6993
6985
6987
6982
6806
6805
6653
6807
7170
7169
7018
7020
7174
7017
7179
6774
7177
7168
6855
6769
7180
7015
7019
6775
7175
6859
6882
7002
7004
6833
6954
6843
6849
6841
6831
6842
7010
7001
6832
6955
6884
7008
6838
6839
6837
7009
6848
6883
6881
6956
6856
6840
6854
6943
6942
6950
6944
6951
6952
6941
6827
6636
6953
6664
7014
7171
7178
6780
6772
6858
7176
6857
7172
7173
6771
7016
6852
6828
6851
7005
7012
6960
7007
6959
6836
6957
6835
6834
6846
7013
6958
7011
6887
7006
6845
6830
7003
6945
6640
6949
6662
6948
6639
6946
6638
6634
6637
6947
6635
6661
6663
6869
6964
7135
6965
7136
6961
6963
6962
7164
7162
7129
7073
7065
6826
6850
7130
6880
6735
6728
7070
6736
7122
6730
7068
7128
7072
7124
7121
6734
7123
6729
6844
6878
7071
7069
7066
6825
6676
6673
6721
6674
6668
6665
6671
6724
6675
6672
6666
6723
6722
6667
6866
7165
7137
6867
7166
6860
6870
7131
7138
7133
7140
6966
7139
6865
6967
6868
7134
7132
6731
7061
6732
7063
6829
6740
7127
7064
6875
6733
7062
6737
7126
6739
6727
6873
7125
6847
6874
6853
6738
6670
6823
6824
6821
6679
6669
6678
6822
6726
6680
6677
6725
ITEM: TIMESTEP
1000000
ITEM: NUMBER OF ATOMS
408
ITEM: BOX BOUNDS pp pp pp
-2.3387999999999999e-02 3.0020864000000000e+01
-3.9633349999999998e+00 2.5960021000000001e+01
-2.1261413199467391e+01 5.5264653199461179e+01
ITEM: ATOMS id
6866
6600
6591
6598
6592
6870
6597
6867
6868
6925
6593
6599
6865
6927
7076
7038
6683
6685
7075
6684
6681
7040
6693
7037
7074
7039
6875
7029
6682
6687
7030
7155
7028
7071
7032
6926
7146
6913
6919
6907
7151
6912
7156
7154
6911
7152
7153
6920
6917
6906
6918
6905
6921
6864
6923
6589
6590
6862
6922
6595
6596
6967
6588
6861
6924
6928
6869
6594
7036
6880
7031
7078
7160
6877
7077
6690
6878
6686
7027
7033
6929
7067
7026
7035
7080
7157
7079
7025
6688
6689
7034
7159
7141
7149
6910
6916
7142
6908
7144
6909
7145
7150
7148
7158
6915
7143
6914
7120
7112
7111
6933
7118
7117
6586
7119
7113
6938
6587
6931
7114
6940
6939
6894
6995
6888
6698
6889
6692
6932
6998
6937
6994
6697
7021
7022
6895
7107
6700
6896
6691
6989
7105
7023
6996
6807
6990
6805
6656
6648
6988
6987
6650
6801
6806
6649
6655
6802
6584
7110
7116
6936
6934
7115
6582
7108
6581
6583
6585
7109
6930
6935
7102
6992
6892
6696
6695
6694
6984
7103
6981
6897
7024
6898
6893
6900
6891
6999
6699
6991
6899
7000
6997
6993
6983
6652
6986
6985
6654
6803
6982
6657
6653
6658
6651
6660
6804
6659
7020
6776
7018
7180
7179
7178
6775
7017
6855
7015
7177
7019
7106
7014
6831
6834
7009
6890
6842
6841
7010
6833
6838
6848
6883
6881
6843
6845
6956
6884
6955
6882
6849
6839
6837
6840
6954
7001
6952
6942
6951
6640
6639
6943
6941
6944
6953
6950
6778
7013
7171
6772
7011
6771
7172
7016
6774
6858
6780
7176
7012
6773
7174
6777
6779
6851
6852
6887
6957
6886
7101
6828
7004
7007
7006
6836
6846
6959
6835
6885
7003
6960
7005
7008
6958
6830
7002
7104
6947
6632
6662
6636
6946
6661
6945
6949
6948
6663
6664
6854
7135
7134
7164
7168
6871
6963
7136
7169
6873
6962
6964
6856
6961
6730
6844
6850
7124
7130
6832
6731
6729
6736
7070
6876
7068
6735
7122
7121
6728
7123
7128
7066
7069
6721
6725
6874
6734
6722
7129
6668
6665
6675
6827
6671
6667
6676
6672
6674
6724
6666
6673
6723
6195
6826
7165
7131
6966
7138
7133
7137
7139
6859
6857
6860
7132
7140
7166
6872
6853
7061
6732
6726
6740
6738
7065
7072
6879
7127
6727
7064
6737
6739
7063
7126
7062
6733
6829
6847
7125
6822
6678
6670
6680
6679
6677
6823
6824
6821
6825
6669
7147
ITEM: TIMESTEP
1100000
ITEM: NUMBER OF ATOMS
405
ITEM: BOX BOUNDS pp pp pp
-2.3387999999999999e-02 3.0020864000000000e+01
-3.9633349999999998e+00 2.5960021000000001e+01
-2.1261413199467391e+01 5.5264653199461179e+01
ITEM: ATOMS id
6964
6870
6867
6869
6926
6866
6963
6873
6872
6962
6868
6865
6871
6598
6593
7070
7156
7066
7037
7040
7069
6875
7076
7074
7038
7075
7039
7072
7035
7067
6681
7071
6721
7073
7068
6874
7065
7155
6682
6684
6876
7147
7146
6722
6912
7153
6913
6198
7151
7152
6724
6920
6907
7154
7145
6863
6595
6924
6862
6864
6861
6921
6596
6922
6923
6594
7034
7031
7079
7032
7061
7078
6727
6880
7033
7077
6879
7062
6878
6877
7080
7064
7160
6686
7036
7063
7157
7149
6910
7158
7150
6909
7142
6908
7144
6916
7148
7143
7159
6914
7141
6911
7120
6586
7113
6587
6927
6584
6933
6931
6592
6585
6591
6938
6934
6698
7024
7021
6940
6939
7023
6691
6895
6932
6683
7022
6700
6687
6992
6692
6896
6937
6685
6693
6807
6982
6812
6990
6918
6987
6984
6649
6806
6988
6985
6989
6655
6590
6589
6930
6581
6588
6582
7119
7114
6583
7117
7116
6928
6936
6925
7026
6935
6899
6688
6695
7025
6690
6897
6689
6894
7029
6696
6694
7028
6929
6900
7027
6892
6991
6699
6898
7000
7030
6697
7110
6801
6808
6652
6983
6915
6803
6986
6802
6993
6809
6804
6658
6805
6919
6981
6917
6651
7018
7019
7180
7112
7015
7177
6775
7178
7017
6776
7020
7118
7179
7014
7106
6958
6960
7002
7009
6890
6884
6883
7004
6959
6957
6882
7001
6889
6996
7008
7101
6994
7010
7003
7107
7105
6995
6836
6945
6654
6664
6949
6639
6948
6946
6947
6640
6656
6637
7176
7013
6779
6774
7115
7011
7012
6778
7108
6777
7016
6780
7174
7109
7111
6887
6888
6893
7005
6955
6891
7104
7006
6954
7103
6886
7102
6997
6999
6840
6953
7007
6885
6837
6835
6881
6998
6942
6944
6951
6653
6956
6943
6659
6657
6660
6636
6952
6941
6950
7162
7136
7164
6854
6855
6856
7169
7168
7135
7134
7129
6831
6827
6849
6730
6848
7122
6842
6729
6850
6841
6830
6825
7121
6828
6843
7124
6844
7123
7128
6833
6735
6736
7130
6728
6822
6666
6195
6675
6667
6673
6672
6665
6671
6821
6723
6824
6858
7131
7137
7139
7165
7172
7171
7166
6859
7140
6857
7173
7138
7132
7133
6966
6860
7161
6846
6839
6732
6834
7127
6832
6731
6852
6739
7126
6829
6738
6853
6838
6740
6737
6733
6845
6851
6826
6847
7125
6725
6734
6726
6678
6677
6669
6680
6661
6679
6670
6668
6662
6676
6663
6674
6823
ITEM: TIMESTEP
1200000
ITEM: NUMBER OF ATOMS
411
ITEM: BOX BOUNDS pp pp pp
-2.3387999999999999e-02 3.0020864000000000e+01
-3.9633349999999998e+00 2.5960021000000001e+01
-2.1261413199467391e+01 5.5264653199461179e+01
ITEM: ATOMS id
6964
6598
6593
6963
6866
6591
6961
6868
6870
6597
6867
6962
6865
6926
6873
7038
6681
7037
6875
7068
7040
7154
7066
7039
7070
7067
7069
6874
7035
6876
7065
7075
7155
7156
6871
7034
6686
7147
6911
6907
6913
6198
7153
7152
7146
6920
6912
6721
7151
6195
6905
7145
7158
6864
6921
6922
6596
6872
6924
6861
6862
6863
6923
6967
6594
6869
6600
6965
7063
7062
7064
7071
6880
7074
7160
6879
6727
7061
6878
7076
7032
7072
7033
6877
7077
7078
7157
7079
6687
7031
7073
7080
7036
7149
6910
6908
7159
6909
7150
7142
6916
7144
6914
7141
7148
7143
6592
7113
6586
6585
6933
6938
6931
7118
6932
7120
6927
7117
6587
7119
7024
7021
6700
6692
6939
6896
6894
6693
6895
6984
6698
6683
6992
6993
6697
7022
6684
7023
6691
6940
6991
6699
6682
7030
6982
6937
6801
6807
6655
6650
6917
6648
6806
6649
6918
6805
6919
6808
6983
7116
6929
6928
7110
6930
6584
6588
6582
6583
6589
6936
6581
6590
6934
7114
7115
6925
6690
6990
6935
6685
6688
6996
6892
7029
6988
6981
6696
6689
6897
6695
7028
7025
7027
6899
7026
6900
6694
6898
6810
6915
6804
6987
6809
6986
6652
6985
6803
6989
6802
6651
7106
6774
7019
7010
6775
7111
7112
7178
7020
7018
7180
7017
7009
7177
7105
7015
7014
6952
6839
6890
6889
7004
6884
6944
6997
6998
6955
6999
7000
6881
6840
6883
6882
6951
6956
6888
6954
7107
6837
6885
6953
6635
6631
6654
6628
6632
6633
6656
6942
6630
6941
6634
6636
6659
6778
6779
7011
7108
7012
7109
6777
7013
7176
6780
7016
7008
6893
7103
6958
6887
6995
6960
7007
6886
6947
6957
7006
7101
7002
7102
7001
6959
7005
6891
6949
7003
6994
6836
6948
7104
6946
6653
6629
6640
6639
6638
6637
6660
6657
6950
6658
6945
7161
6854
6859
6860
7169
7135
6856
6855
7136
6857
7129
6735
6833
7124
6827
6826
6734
6738
6730
6831
6729
7130
6838
6832
7122
7121
6736
7123
7128
6848
6849
6850
7125
6661
6669
6670
6675
6671
4680
6674
6668
6672
6676
6663
6673
6943
7133
6852
7137
7172
7134
7131
7140
6853
7139
7138
7166
6851
7132
6858
7127
7126
6737
6732
6847
6845
6726
6829
6825
6740
6725
6834
6846
6739
6830
6823
6842
6822
6844
6835
6733
6828
6731
6843
6841
6728
6666
6824
6680
6665
6677
6678
6667
6679
6722
6664
6723
6821
6662
ITEM: TIMESTEP
1300000
ITEM: NUMBER OF ATOMS
415
ITEM: BOX BOUNDS pp pp pp
-2.3387999999999999e-02 3.0020864000000000e+01
-3.9633349999999998e+00 2.5960021000000001e+01
-2.1261413199467391e+01 5.5264653199461179e+01
ITEM: ATOMS id
6867
6870
6866
6868
6963
6873
6600
6865
6598
6964
6962
6871
6597
7034
7155
7063
7077
7038
6874
6876
7079
7080
7078
7037
7035
7061
6875
7062
7040
7159
7039
7064
7067
7145
7146
6911
6913
7153
6198
6912
7147
6907
6721
6906
6920
7151
7152
7154
6861
6862
6924
6864
6863
6872
6596
6869
7140
6922
6921
6965
6594
6878
6687
6880
7068
7072
7033
7074
7076
7069
6877
7070
6879
7032
7075
6686
7031
7073
7071
7158
7160
6681
7157
7036
7065
7066
6727
7142
6910
7149
6905
7150
6909
6908
7156
6916
7144
7141
7143
7148
6914
6915
6586
6591
6926
6593
6927
6931
6937
6938
6933
6940
7117
6587
7119
7120
7024
7021
6700
7023
6895
6692
6697
6698
6699
6983
6896
6992
6993
7022
6981
6999
6684
6991
6693
6939
6932
6807
6917
6801
6984
6802
6982
6655
6918
6648
6806
6649
6805
6987
6589
6581
6583
6588
6584
6928
6582
6590
6936
6585
6930
7116
6935
6934
6923
6929
7114
6925
6690
6990
6899
6688
6685
6696
6689
7029
6897
7028
6994
6891
6695
6894
6988
7026
6900
6683
6682
6898
7027
7025
6996
6694
6892
6691
7030
6989
6919
6652
6809
6659
6808
6804
6651
6986
6985
6810
6803
7015
7107
7176
7113
6776
7118
6775
7014
7019
7018
7020
7112
7174
7017
7111
6774
6882
6888
6956
6837
6944
7010
6889
6890
6952
6954
6884
6951
7008
6833
6998
6881
6883
6955
7000
6997
6838
7001
6953
6840
7009
7004
6635
6631
6636
6634
6656
6632
6941
6943
6633
6942
6650
6654
7115
7108
7109
7016
6779
7011
7012
6777
7013
6780
7105
6778
7175
7110
7106
6887
6958
6995
7005
6834
7102
6839
6960
7006
7101
7002
6947
7003
6957
6835
7007
7103
6959
6886
6893
6836
7104
6885
6949
6639
6946
6638
6640
6637
6658
6661
6945
6653
6950
6660
6657
6948
7136
7168
7163
6857
6855
6856
7169
7170
6854
7162
7164
6858
7161
7135
7129
7122
6842
6832
6844
6831
6841
6826
6728
6736
6730
7123
6729
6849
7130
6850
7124
7128
6848
6735
7121
6827
6669
6723
6670
6722
6674
6675
6195
6668
6671
6672
6676
6673
7165
7166
7131
7171
7173
7138
7172
6859
6860
7132
7137
7167
7134
7139
6966
6825
6829
6739
6734
6737
6846
7133
7125
6731
6830
6853
6740
7126
6738
7127
6725
6733
6823
6828
6847
6726
6852
6732
6845
6843
6851
6666
6663
6677
6822
6678
6662
6679
6665
6667
6680
6824
6821
6664
ITEM: TIMESTEP
1400000
ITEM: NUMBER OF ATOMS
416
ITEM: BOX BOUNDS pp pp pp
-2.3387999999999999e-02 3.0020864000000000e+01
-3.9633349999999998e+00 2.5960021000000001e+01
-2.1261413199467391e+01 5.5264653199461179e+01
ITEM: ATOMS id
6870
6597
6594
6866
6598
6600
6865
6864
6862
6591
6872
6593
6863
6868
6867
6926
6962
6964
6871
6874
6683
7075
7071
7076
7040
7077
6873
7074
7079
7078
7039
7080
6686
7037
7155
7038
7072
6876
6682
6681
7073
6875
7061
6685
6684
6721
7151
7152
6913
6198
6920
6724
7153
6906
7147
7146
6907
6869
6923
7140
6596
6595
6921
6861
6924
6922
7069
7068
7066
7157
7063
6880
6877
7160
6687
6878
7070
7154
7065
7064
7036
7032
6879
7034
7067
7159
7062
7158
6727
7035
6910
7149
6909
6905
7148
6904
6908
7150
7141
7142
7144
7143
7145
6916
6914
6911
7156
6931
6927
6933
6586
7119
6934
6585
6582
6583
6937
6932
6587
6938
7113
6592
6925
6984
6895
6693
6697
7030
6694
7023
7027
6896
6993
7024
6700
6991
6699
6992
6939
6691
6692
7022
6698
7021
6999
6982
6940
6912
6807
6655
6802
6649
6812
6805
6806
6918
6648
6801
6803
6983
6584
6589
6929
7110
7116
6581
6590
6588
6936
6930
6928
7118
7114
7117
6690
6996
6688
7029
6990
6897
6988
7025
6695
7028
7026
6894
7033
6981
6899
6900
6696
6689
6989
6898
7031
6935
6985
6994
6986
6808
6917
6809
6651
6987
6652
6915
6804
6810
6919
6659
7019
7017
7009
7014
7010
6776
7020
7107
7112
7018
7111
7008
7105
6775
7106
7002
6882
7000
7001
6881
6953
6997
6884
6890
6888
7101
7004
6889
6998
6883
6955
6951
7102
6954
6952
6956
7103
6944
6885
6654
6656
6630
6636
6635
6943
6945
6633
6632
6628
6941
6631
6942
6650
6950
6634
7109
7012
6778
7115
6774
6779
7016
6777
7013
7108
7011
6780
7120
6834
6960
7005
7006
6837
6947
6893
7104
6891
6892
6886
6835
6840
6958
6838
6957
6995
7007
6887
6959
6836
6839
7003
6657
6653
6946
6637
6629
6640
6658
6639
6660
6949
6638
6948
7163
7015
6855
7164
7161
7162
7169
6963
6856
7168
7135
7136
6854
7123
6848
6850
6843
6734
6729
6735
6849
6841
7124
6844
6842
7122
7121
6728
7130
6730
6736
7129
7128
6723
4679
4680
6671
6663
6722
6675
6669
6670
6672
6195
6668
6676
6674
6821
7139
7134
6857
7172
7138
6860
7131
6859
7166
6858
7133
7137
7132
7165
7126
6731
6737
6832
6846
6738
6831
6739
6829
6852
6847
6851
6853
6826
6733
6825
6732
7125
6740
6845
6827
7127
6828
6833
6725
6830
6666
6824
6678
6673
6662
6677
6664
6679
6667
6823
6680
6665
6661
6822
6726
ITEM: TIMESTEP
1500000
ITEM: NUMBER OF ATOMS
408
ITEM: BOX BOUNDS pp pp pp
-2.3387999999999999e-02 3.0020864000000000e+01
-3.9633349999999998e+00 2.5960021000000001e+01
-2.1261413199467391e+01 5.5264653199461179e+01
ITEM: ATOMS id
6877
6876
6963
6961
6866
6869
6875
6868
6878
6870
6880
6921
6593
6962
6874
6922
7075
7077
7038
7062
6682
7078
7154
7040
6683
7039
7063
7074
6879
7079
7080
7061
7155
7037
7072
6721
7035
7064
6681
7153
6684
7151
6913
6912
6195
6906
7146
6920
6198
6907
7152
6722
7147
7145
6873
6862
6864
6872
6863
6861
6924
6867
7133
6865
7140
6871
6923
7156
7066
7073
7067
7069
7076
7032
7065
7071
7070
7068
7160
7157
7158
6686
7159
7036
7031
7034
6910
6909
7142
7143
7149
6908
6916
7148
6724
6905
7150
7144
7141
6911
6914
6587
6585
6932
6933
6927
6581
7119
6586
6926
6938
6582
6931
6937
7118
6925
6928
6583
6699
6995
6691
6700
6698
7024
6697
6989
6985
6895
6692
6693
7023
7021
6994
7022
6988
7027
7030
7025
6896
6939
6808
6807
6805
6648
6918
6990
6986
6801
6812
6802
6655
6806
6649
6590
6934
6584
6929
6935
6930
6588
6936
7116
6940
7000
7029
6993
6897
6689
6981
6992
6685
6898
6991
6695
6690
6899
6688
6694
6900
6687
6696
7026
6894
7033
7028
6987
6803
6809
6915
6804
6652
6984
6982
6919
6983
6917
6810
7017
7106
7020
7010
7019
7112
7107
7015
7018
7113
7111
6776
7117
7120
7014
7105
7114
7176
6882
7007
6881
6952
7006
7004
6884
6890
6888
7002
6953
6889
6956
6835
6883
6996
6998
6955
6954
7003
7005
6885
6951
6944
6656
6950
6650
6941
6654
6633
6630
6632
6635
6657
6942
6628
6631
6660
6780
7011
7109
7102
6778
7108
6779
7104
7013
6777
7012
7115
7016
7110
6947
6891
6837
6838
6840
6949
6892
6834
6960
6886
6958
7101
6999
6839
6959
6893
6957
6887
7009
7103
7001
6997
6832
7008
6948
6945
6634
6639
6659
6658
6638
6640
6653
6629
6651
6637
6946
6636
6854
7163
7161
7168
7164
7169
7162
6855
6964
6856
7135
7136
7165
7129
6844
7123
7130
6828
7121
6850
7125
6842
6823
6821
6849
6841
6729
6829
6843
6822
6836
6830
7122
6735
7124
6848
7128
6824
6736
6730
6943
6674
6676
4680
6672
6675
6673
6671
6666
6723
6860
7172
7167
7171
6859
6966
7132
7138
6857
7137
7139
6858
7166
7131
7134
6847
6731
6737
6738
6739
6827
6851
6728
6852
6846
6726
7127
6831
6845
6833
6734
6732
6853
6740
6725
6826
6733
6825
7126
6678
6677
4675
6679
6663
6680
6662
6670
6667
6664
6661
6668
6665
6669
ITEM: TIMESTEP
1600000
ITEM: NUMBER OF ATOMS
398
ITEM: BOX BOUNDS pp pp pp
-2.3387999999999999e-02 3.0020864000000000e+01
-3.9633349999999998e+00 2.5960021000000001e+01
-2.1261413199467391e+01 5.5264653199461179e+01
ITEM: ATOMS id
6921
6869
6865
7136
6866
6963
6867
6962
6878
6868
6961
6872
7062
7075
7077
7079
7035
7067
7155
7078
7063
6687
7072
7074
7130
7033
6879
7064
7031
7061
6877
6880
6685
7034
7076
7065
7036
6686
7152
6911
6907
6913
7154
7147
6920
6917
7153
6912
7151
7146
7145
6905
7140
6875
6862
6873
6870
6864
6924
6861
6874
6863
6871
7139
7068
7160
6682
7039
7040
7073
6684
7070
7038
7159
7069
6681
7071
6876
7066
7037
7032
6683
7157
7150
6910
6914
7149
7148
6916
7144
7143
6909
6908
7142
7141
7156
7158
6919
6925
7119
6587
6586
6927
6931
6585
6932
6933
6937
6926
6593
6938
6695
7029
6987
6689
7024
6896
7028
7025
6939
6988
6895
6688
6989
6991
7022
6694
6696
6990
6992
7023
7000
6985
7026
6994
7027
6997
6995
6690
6996
6998
6648
6807
6918
6655
6805
6806
6649
6986
6922
6929
6590
6588
6923
6581
6930
6934
6584
6936
6928
6582
6940
6935
6583
6982
6698
7030
6981
6894
6697
6999
6700
6897
6899
6693
6898
6692
6691
7021
6699
6900
6993
6984
6915
6802
6803
6652
6651
6804
6659
6801
6808
6809
6646
6983
7113
7018
7107
7106
7111
7020
7112
7008
7009
7019
7120
7017
7014
7117
7118
7114
6882
6942
6835
6889
6881
6954
6884
6890
6888
7001
7002
6944
6829
6956
6952
6883
6953
6955
6885
6951
6943
6650
6941
6656
6631
6632
6634
6633
6628
6635
6780
7109
7011
7102
7105
7016
6779
7104
6777
7115
7007
7012
7110
7108
6778
7005
7116
6957
6837
6892
6960
6840
6832
6838
6945
6893
6834
6887
6947
6949
6839
6959
6958
6891
7101
7003
6948
6886
7006
7103
6636
6626
6660
6640
6638
6653
6637
6629
6663
6658
6639
6657
6946
6654
6950
7015
7169
7163
7135
6964
6854
7162
6856
6855
7164
7168
7010
7161
6844
6836
7121
6848
6850
7123
6729
6822
6842
6730
6849
6841
7129
6828
6736
6843
6734
6830
6735
6728
6821
7004
6823
6721
6672
6673
6824
6722
4680
6667
6724
6675
6723
6725
6674
6671
7131
7138
7137
6966
7165
6857
7134
6860
6859
7166
7013
6858
7167
7132
7122
6737
6739
6833
6852
7126
6825
6738
6845
7125
6847
6826
6733
6731
7128
6831
6732
6853
6740
7124
6827
6851
6846
7127
6670
6726
6677
6679
6664
6662
6669
6661
6668
6678
6680
6666
6665
6727
6676
ITEM: TIMESTEP
1700000
ITEM: NUMBER OF ATOMS
409
ITEM: BOX BOUNDS pp pp pp
-2.3387999999999999e-02 3.0020864000000000e+01
-3.9633349999999998e+00 2.5960021000000001e+01
-2.1261413199467391e+01 5.5264653199461179e+01
ITEM: ATOMS id
6963
7136
6869
7037
6865
6867
6962
7039
6877
6878
6866
6961
6880
6923
6964
7062
7077
7078
7064
7063
7079
6730
7067
7066
6686
7155
7040
7121
6879
7061
7080
7065
7153
7151
7130
7146
6906
6195
6196
7152
6198
7145
7147
6721
6920
6862
6868
6863
6873
6875
6876
6864
6870
7140
6861
6871
6874
7036
6872
7133
7158
7032
7068
7071
7127
7072
7160
6733
7074
6681
7073
7156
7159
7069
6687
7076
7157
7070
7075
7154
6685
7149
6910
6916
6911
7143
7144
6905
7142
7150
6908
7148
6727
6907
6913
7141
7027
7038
6940
6925
6926
6938
6939
6933
6932
6934
6927
6587
6937
6931
6928
7119
6688
7023
6696
6690
6694
6699
7024
7022
6689
6695
7030
6990
6989
6995
7021
6895
6988
7028
7025
6985
6986
6987
6805
6802
6807
6655
6806
6649
6812
6801
6912
6918
6808
6936
6935
6929
7035
6590
6583
6921
6930
6582
6584
6924
6922
7034
6898
7031
6693
6683
6899
7033
6698
6897
6691
6992
6894
6682
6697
6993
7029
6700
6991
6692
6981
7026
7000
6684
6900
6994
6810
6983
6984
6915
6646
6804
6914
6982
6652
6919
6909
6917
6659
6809
6803
7120
7111
7020
7117
7118
7113
7112
6775
7106
7017
7008
7107
7019
6776
7018
7009
7014
6774
7114
7105
6835
6996
6884
7002
7005
6955
6890
6881
7003
6888
6885
6954
7001
6957
6889
6958
6882
6883
6956
6896
6960
6959
6947
6834
7006
6943
6656
6944
6634
6654
6648
6631
6632
6636
6660
6650
6635
6942
6780
6778
7110
7016
7011
6779
6777
7109
7176
7013
7012
7115
7108
7116
7104
7102
6948
6840
6999
6949
6946
6950
6837
7103
6893
6997
6838
6892
6953
6887
6891
6886
6951
6839
7101
7007
6945
6998
6658
6640
6952
6637
6651
6653
6647
6645
6941
6629
6657
6628
6630
6633
7161
6856
7163
7015
7135
7164
7168
6855
7169
7170
7162
6830
6844
6828
7128
6829
6850
6821
6728
6729
6849
6841
6842
6843
6822
6823
7122
7129
7004
6848
6735
6824
7123
6734
6836
7124
7010
6723
6666
6673
4680
6672
6722
6724
6675
6667
6671
6857
7138
6854
6858
7171
6965
7166
7134
7172
6860
7131
6966
7137
6859
7167
7165
7132
6732
6845
6731
6737
6846
6827
6852
6832
6826
6831
6825
6833
6738
7126
6739
6847
7125
6853
6740
6851
6725
6670
6662
6663
6678
6679
6668
6680
6669
6677
6664
6639
6674
6661
6676
6726
6665
6638
ITEM: TIMESTEP
1800000
ITEM: NUMBER OF ATOMS
404
ITEM: BOX BOUNDS pp pp pp
-2.3387999999999999e-02 3.0020864000000000e+01
-3.9633349999999998e+00 2.5960021000000001e+01
-2.1261413199467391e+01 5.5264653199461179e+01
ITEM: ATOMS id
6865
6868
6869
6963
6866
6964
6870
6867
6961
7058
6962
7036
7154
7077
7068
7066
7067
6879
7065
6686
6880
7124
7069
6877
7080
7079
6878
7159
7078
6685
7155
7035
7122
7072
7156
7070
7130
7153
6907
6912
6905
7147
7151
7145
6911
6919
6198
7152
6913
7146
7133
6871
6861
6864
6862
6873
6863
6922
6872
6921
6923
7076
7039
7127
6875
7160
7063
7073
7062
7157
7074
6682
6681
6876
6687
7064
6874
6683
7075
7158
7071
7149
6910
6914
6904
7142
6908
7141
7143
7144
6909
7150
6916
7148
6939
6940
7119
6937
6933
7032
6925
6931
6938
6926
7118
6932
6927
6587
6695
6993
6997
7025
6696
7030
6982
7026
6690
7031
6992
7028
7027
6688
7034
6895
6991
7024
6689
7021
7022
6894
7029
6999
7033
6981
6987
6917
6984
6805
6802
6812
6649
6801
6920
6806
6655
6807
6650
6654
6648
6918
6803
6935
6936
6930
6584
6928
6582
6583
7040
7116
6929
6924
6934
6684
6697
7038
6989
6899
6693
6985
6898
7061
6692
6990
6988
6698
6897
6996
6983
6700
7037
6691
6900
6699
6994
6694
7023
6652
6804
6659
6808
6809
6986
6651
6810
6915
6775
7107
7106
7009
7120
7117
7111
7113
7112
7020
7014
7018
6774
7008
7017
7019
7114
6776
7105
7005
6882
7002
6896
6888
6884
6959
6942
6885
6889
6947
7003
6946
6835
6890
6943
6958
6883
7001
7000
6881
6957
6945
6956
6944
6954
6640
6624
6636
6637
6638
6656
6639
6955
6629
6941
7104
7115
6780
7102
6779
7011
6777
7110
7109
7012
7013
6778
7108
7016
6891
6892
6995
6887
7006
6950
6839
6948
6893
6837
6886
6949
6840
7007
7101
6953
6951
6960
6998
7103
6658
6653
6657
6660
6631
6634
6635
6663
6661
6952
6633
6662
6632
6628
7169
7163
7165
7162
7164
7135
7161
7168
6855
7010
7015
6856
6854
7136
6729
6844
7004
6823
6821
6829
6843
6850
6734
7128
6735
6849
7121
6728
6824
6822
7129
6848
6841
6842
6736
6830
6836
6730
6828
7123
6834
6674
6673
6723
6671
6672
4677
4680
6724
6195
6675
6666
6722
6676
6721
6725
6667
7138
6859
7167
6860
7166
7131
6857
7137
7134
7172
7132
6858
6966
7139
7140
6732
6851
6737
6833
6827
6832
6846
7126
6852
6731
6847
6738
6733
6831
7125
6826
6853
6740
6739
6838
6845
6825
6670
6664
6680
6669
6726
6679
6678
6668
6665
6677
6727
ITEM: TIMESTEP
1900000
ITEM: NUMBER OF ATOMS
402
ITEM: BOX BOUNDS pp pp pp
-2.3387999999999999e-02 3.0020864000000000e+01
-3.9633349999999998e+00 2.5960021000000001e+01
-2.1261413199467391e+01 5.5264653199461179e+01
ITEM: ATOMS id
6962
6961
6869
6963
6866
6870
6926
6867
6598
6593
6868
6865
7066
7075
7069
7074
7040
6878
7068
7037
6880
7038
7065
7071
6877
7155
6687
7076
6879
7067
7072
7154
7039
6905
6911
6913
7147
7145
6907
7153
7152
6198
7151
7146
6912
6919
6914
6924
6864
6921
6873
6862
6861
6922
6863
6871
6923
6872
6875
7157
6681
7077
7159
6874
7063
7064
7079
7070
7078
6876
7034
7080
7032
7062
7160
7061
7036
7158
7073
6727
7149
6910
7150
7143
7144
7141
6908
6909
7142
6916
7148
7156
6927
7120
7117
7119
6933
6585
6937
6925
7118
6940
7111
6932
7113
6938
6587
6931
6583
6999
7022
6690
6688
6685
6686
6895
7023
6981
7027
7021
7025
6993
6991
6695
6992
6939
6694
6696
7024
7030
6689
6983
6997
6894
6896
6806
6660
6920
6655
6808
6801
6649
6917
6807
6802
6987
6805
6918
6648
6984
6985
6654
6982
6584
6936
6929
6582
7115
7110
6590
6928
6930
7116
6935
6934
7114
6683
6698
7028
6692
6684
6898
7033
7031
6990
6996
7029
6900
6988
7026
6691
6897
6682
6994
6699
6700
6693
6899
6697
6989
6995
7035
6810
6915
6809
6659
6651
6652
6986
6803
6657
6804
7008
7017
7112
7018
7106
7020
7010
7019
7107
6775
7009
7004
6890
6884
6889
6882
6949
6885
6888
7000
6957
7001
7003
6946
7002
6998
6883
6881
6838
6960
7005
6959
6639
6635
6633
6631
6958
6638
6656
6634
6637
6947
6650
7013
7015
7012
7014
7105
6780
6778
7011
6779
7103
6777
7109
7104
7102
7176
7108
7016
6950
6955
6886
6892
6837
6942
6945
7007
6951
6954
7101
6952
6943
6893
6840
6891
6887
7006
6948
6953
6836
6663
6956
6630
6629
6628
6944
6653
6941
6658
6640
6636
7162
7161
7163
6855
7169
6964
7135
6856
7164
6854
7136
7168
6730
6843
6832
6736
6728
7122
6850
6842
7121
7128
6849
6833
6848
6827
6844
7129
7123
6841
6729
6735
7124
7125
6839
7130
6667
6666
6676
6722
6675
6671
6672
6721
6673
4680
6723
6674
6665
6195
6668
6724
7132
7140
6860
7134
6857
7138
6859
7167
6966
7172
7137
7166
6858
7133
7131
7139
7165
6829
6740
6822
6726
7126
6734
6830
6847
6732
6725
6831
6731
6834
6738
6737
6826
6739
6733
6845
6846
6835
6852
6851
6828
6823
6825
6853
7127
6678
6669
6661
6680
6664
6677
6679
6662
6670
6824
6821
ITEM: TIMESTEP
2000000
ITEM: NUMBER OF ATOMS
400
ITEM: BOX BOUNDS pp pp pp
-2.3387999999999999e-02 3.0020864000000000e+01
-3.9633349999999998e+00 2.5960021000000001e+01
-2.1261413199467391e+01 5.5264653199461179e+01
ITEM: ATOMS id
6963
7039
6872
6962
6867
6877
6869
6880
7037
7136
6878
6961
6879
7040
6868
6865
7064
7079
7069
7128
7066
7063
7070
7062
6686
6689
7078
6688
7080
6685
7124
7068
7077
6687
7130
7155
7061
7122
7065
7123
6911
6920
7146
7153
6919
6913
6917
6918
6912
7152
7151
6907
7145
7154
6914
7156
6863
6873
6861
6870
7036
6874
7131
6875
6862
6876
7133
7140
6871
7157
7071
7067
7072
7160
7032
7127
7074
7075
6682
6692
7076
6684
6681
6683
7125
7159
7158
7073
6910
6915
7148
6908
7150
7144
6909
7149
7141
7142
7143
6916
6931
6938
6937
6939
6933
7119
6926
6927
6932
7038
6940
6587
7118
6934
6993
7022
7021
6991
6992
6694
7025
6996
7027
6989
7023
6690
6696
6988
6987
7024
6895
6985
6994
6995
6894
7030
6695
6813
6645
6648
6811
6655
6649
6806
6650
6801
6807
6654
6812
6805
6986
6921
6936
6925
6584
6928
6935
6582
6929
7034
6930
6583
7116
7035
6924
6922
6923
7029
7000
6984
6990
6982
6898
6981
6699
6697
6698
6897
6900
6700
7031
7033
6693
7026
6899
6997
6998
6691
6999
6983
7028
6804
6802
6658
6653
6660
6657
6810
6808
6803
6651
6652
6809
6659
6646
6776
7113
7012
7111
7120
7112
7013
7107
6774
6775
7106
7015
7117
7011
7114
7007
6958
6960
6884
6889
6896
6882
6959
7006
6947
6946
6949
6890
6888
6948
6883
6881
6945
6957
6885
6632
6634
6663
4680
6635
6631
6636
6633
6662
6666
6656
7019
6780
6778
6779
6777
7115
7020
7010
7109
7104
7108
7110
7102
7017
7105
6952
6943
6891
7001
7004
7002
6887
6951
7103
6886
6955
6956
6942
6941
7008
6893
7003
7101
6944
6954
6892
6950
6953
7005
6626
6630
6664
6640
6625
6629
6637
6661
6638
6628
6639
7164
6856
6855
7163
7162
7168
7135
7169
7016
6854
7161
7134
6964
7014
6848
6833
6850
7129
6839
6838
6832
6844
6827
6728
6826
6735
6734
6840
6849
6837
6730
6831
6729
6736
7121
6841
6842
6672
6675
6721
6673
6667
6722
6723
6668
6665
6724
6671
6725
6674
6680
7147
7167
7137
6858
7138
6857
7139
7132
6860
7166
6859
6966
7165
7018
6740
6738
6847
6821
6845
6846
7126
6733
6829
6836
6732
6830
7009
6851
6731
6852
6822
6835
6853
6737
6828
6843
6825
6823
6834
6677
6727
6726
6824
6679
6670
6678
6669
6676
ITEM: TIMESTEP
2100000
ITEM: NUMBER OF ATOMS
398
ITEM: BOX BOUNDS pp pp pp
-2.3387999999999999e-02 3.0020864000000000e+01
-3.9633349999999998e+00 2.5960021000000001e+01
-2.1261413199467391e+01 5.5264653199461179e+01
ITEM: ATOMS id
6879
7040
6963
7039
6878
6868
6880
6869
6870
6962
7136
6872
7037
6865
6867
6877
6964
7079
6689
7069
7122
7155
7061
6686
7080
7124
6690
6688
7078
7063
7130
7062
7065
7077
7068
7070
6736
7066
7067
7123
6911
6920
6912
6198
7146
6919
6913
7151
7147
7154
7145
7153
6907
7152
6917
6918
7156
6914
6874
6871
6873
7140
6861
6875
6862
7133
6863
6876
6682
6681
6684
7076
7157
6739
7071
7074
6683
6685
7127
7032
7075
7064
7073
7159
7072
6692
7160
6687
7125
6910
7143
6908
7149
7142
6909
6916
7141
7148
7144
7150
6915
7158
6938
6587
6925
6926
6927
6933
6923
6932
6931
7035
6937
6922
7038
6995
6985
6988
6696
6996
6982
6899
6987
6900
7024
6897
6991
6695
6939
6898
6981
6992
7022
6989
7023
6894
6694
7021
7030
6940
6801
6986
6649
6805
6648
6807
6806
6650
6808
6654
6655
6802
6984
6656
6583
6584
7036
6928
6936
7034
6930
6929
6582
6934
6935
6924
6921
6997
7029
6700
6999
6895
7027
7026
6697
6990
7025
6994
7000
6998
6896
7031
7033
6698
7028
6693
6699
6691
6993
6983
6810
6660
6804
6652
6803
6651
6653
6657
6659
6809
7011
7113
7112
7120
7106
7117
7013
7107
7118
7111
7018
7014
7015
7119
7017
7019
7114
6958
6887
6960
6892
6838
6947
6837
6840
6949
6891
6945
6959
6946
7007
6893
6886
7005
6948
6957
6950
6839
6834
6634
6632
4679
4677
6636
6635
6631
6663
6629
4678
7115
7116
6778
7008
6779
7110
7108
7104
7109
6780
6777
7105
7020
7010
6952
6884
6944
6943
6889
6890
7002
6882
6883
7101
6941
6881
6955
6951
6836
6888
6942
7004
7003
6954
7103
6956
6885
6953
7102
6639
6661
6626
6625
6628
6638
6637
6630
6658
6640
6633
7016
7135
7161
7169
6855
7163
7164
7168
7012
7162
6856
7134
6844
6729
6735
7129
7121
6825
6831
6849
6827
6728
6730
6842
6848
6832
6826
6841
6843
6833
6850
7006
7128
6672
6724
6723
4680
6722
6665
6667
6671
6673
6675
6666
6195
6721
6668
6662
6674
7138
6859
7131
6860
7172
7137
6857
7167
6966
7009
7166
6858
7139
7132
7165
6854
6738
6732
6851
6852
6740
6830
6846
6737
6828
6821
6853
7001
6829
6847
6823
6824
7126
6731
6822
6835
6845
6734
6733
6677
6676
6664
6670
6679
6680
6669
6678
6726
6727
6725
ITEM: TIMESTEP
2200000
ITEM: NUMBER OF ATOMS
398
ITEM: BOX BOUNDS pp pp pp
-2.3387999999999999e-02 3.0020864000000000e+01
-3.9633349999999998e+00 2.5960021000000001e+01
-2.1261413199467391e+01 5.5264653199461179e+01
ITEM: ATOMS id
6878
7136
6962
6963
6875
6961
6868
6866
7040
6869
6870
6964
6877
6687
7077
7123
7079
6688
6690
7130
7070
7061
7122
7078
7075
7128
7074
6879
7069
7124
7080
7068
7066
7155
7065
6736
6880
6911
6907
6914
7153
6912
7152
6919
6913
7154
7151
7146
7147
6918
6917
6920
6861
6873
6864
6876
6965
6863
6865
6874
7140
6862
6871
6872
6867
7036
7032
7157
7067
7072
7159
7127
7062
7073
6683
7071
7064
7031
7160
6689
7076
7063
7125
7158
7133
7149
6910
6915
6908
6909
7148
7145
7144
7150
6916
7142
7156
7141
6927
6925
6587
6926
7119
6924
6933
7038
7039
7037
6937
6932
6931
6938
6897
7022
6994
6696
6939
6700
6992
6996
6900
6685
6699
6693
7023
6899
6691
6894
7024
6697
6898
7021
6686
7030
6989
6988
6648
6806
6801
6649
6807
6804
6802
6987
6655
6805
6986
6985
6650
6808
6803
6584
6930
6922
6921
7034
6583
7035
6935
6929
6928
6936
6923
6934
6895
7026
6896
6694
7027
6684
7029
7033
7000
6993
6999
7028
6682
7025
6997
6695
6998
6698
6692
6990
6995
6991
6646
6810
6645
6809
6659
6982
6984
6652
6983
6647
6681
6651
6981
7111
7107
7120
7117
7106
7014
7013
7112
7011
7118
7113
6775
6776
7105
7016
7015
6960
6957
6892
6958
6959
6891
6838
6948
7007
6940
7101
6834
6949
6887
6886
6840
6837
6893
6945
6947
6885
6953
6635
6661
6946
6634
6662
6636
6656
6632
6663
6631
6654
6777
6778
6780
6774
7115
7114
6779
7104
7109
7010
7110
7108
7116
6952
6951
7103
6954
6884
6950
7004
6889
6882
6881
6890
6955
6836
7102
6941
7002
6883
6956
6888
6943
6657
6637
6640
6944
6658
6660
6633
6639
6664
6638
6942
6653
7161
7162
7168
7163
7135
7169
7164
6969
7012
7134
7018
6728
6842
6735
6848
6849
6855
6827
6730
6843
6825
6826
6841
6831
6832
7129
6854
6729
6856
7005
7006
6850
7121
6833
6844
6839
6668
6672
6723
6669
6724
6722
6721
6673
6667
6671
6666
6675
4679
6665
6725
6674
7137
7165
6860
7020
6857
7172
6859
7166
7009
6858
7167
7138
6966
7139
7017
7019
6738
6846
6733
6852
6851
6821
6829
6740
6847
6732
6853
7126
7132
6822
6737
6830
6823
6734
6828
7003
6845
7001
6731
6739
7131
7008
6835
6677
6680
7143
6676
6726
6670
6679
6824
6678
6727
ITEM: TIMESTEP
2300000
ITEM: NUMBER OF ATOMS
397
ITEM: BOX BOUNDS pp pp pp
-2.3387999999999999e-02 3.0020864000000000e+01
-3.9633349999999998e+00 2.5960021000000001e+01
-2.1261413199467391e+01 5.5264653199461179e+01
ITEM: ATOMS id
6880
6867
7039
6878
6964
6866
6869
6879
6877
6962
7136
6868
7037
7040
6865
6963
6870
7066
7077
7079
7124
7154
7080
7070
6681
6693
7068
7130
7069
6682
7078
6684
7155
7074
7122
7076
7121
7146
7153
6911
6912
7152
6913
7151
6907
7147
6198
6917
7145
6919
6918
6905
7133
6873
6862
6872
6874
6876
6861
6875
6864
6871
6966
7123
6685
7073
6739
7063
7128
7125
6686
7127
7062
7072
7064
7032
7158
7159
7071
7067
7065
6687
7075
7061
7160
7157
6915
6910
7143
6908
6909
7141
7149
6916
7150
7156
7142
7144
7148
6914
6932
7035
6937
6926
6927
7118
6925
6587
6933
6931
7119
7038
6934
6993
6994
6891
6995
7027
6892
7022
6683
7030
6991
7024
7023
6900
7021
7025
6692
6992
6898
6939
6897
6899
6648
6920
6649
6805
6812
6807
6988
6650
6645
6989
6806
6985
6655
6986
6987
6584
6936
7036
6922
6923
6583
6929
6928
6930
7034
6924
6921
6935
7000
6997
6696
7026
6981
6999
7033
6699
6896
6688
6697
6698
6700
6895
6694
6894
7029
6689
7028
6889
7031
6691
6690
6695
6801
6808
6990
6983
6803
6809
6652
6804
6802
6810
6651
6659
6646
6984
6982
7111
7120
6774
7107
7113
7117
7014
7112
7013
7011
6938
6775
7016
6776
7106
6940
6834
6955
6886
6942
6887
6943
6893
6956
6952
6840
6835
7005
6951
7007
6944
6953
6839
6941
6885
6836
6954
6996
6837
6637
6640
6656
6628
6630
6629
6636
6638
6639
6634
4679
6950
6654
7010
6780
7102
6778
6779
7015
7103
7109
6777
7115
7110
7108
7116
7105
7114
6958
6831
6838
6948
6957
6888
6832
7101
6884
6890
7008
6882
7104
6945
6949
6998
6959
6883
6946
6960
6947
6881
7004
6633
6658
6653
6631
6635
6632
6657
6660
7162
7169
7012
7163
7019
7164
6856
7020
7161
7168
7135
7017
6848
6849
6847
7006
6850
6734
6845
6829
6843
6842
6841
6855
6844
6729
6735
6828
7129
6854
6830
6728
6823
6730
6677
6678
6723
6673
6722
6670
6680
6679
6721
6724
6196
7009
6858
6860
7172
6857
7139
7134
7166
7018
7167
6859
7137
7138
7131
7132
7165
6737
6846
6852
6821
6827
6824
6733
6833
6732
6825
6822
6738
6853
7003
6731
6826
6851
7002
6740
7001
6664
6663
6669
6666
6662
6674
6671
6661
6726
6668
6672
6667
6675
6665
6676
6727
6725
ITEM: TIMESTEP
2400000
ITEM: NUMBER OF ATOMS
403
ITEM: BOX BOUNDS pp pp pp
-2.3387999999999999e-02 3.0020864000000000e+01
-3.9633349999999998e+00 2.5960021000000001e+01
-2.1261413199467391e+01 5.5264653199461179e+01
ITEM: ATOMS id
6964
6863
6878
6961
7040
6864
6862
6873
6861
6872
6962
7039
6877
7069
7080
7124
7078
6687
7079
7066
6879
6686
6685
7077
6688
7065
7067
6690
7130
7068
7032
6736
7155
6880
7151
7147
7156
6913
6911
7146
6917
7154
6919
7152
6198
7145
7153
6912
6920
6918
6865
6866
6967
6868
6869
6874
6870
6875
7140
6871
6876
7036
6867
7061
7063
7064
7159
7062
7076
7072
6684
7133
7071
6681
7075
7070
7073
6683
7127
6682
7160
7074
7033
6689
6905
6910
7148
7142
6915
6914
6909
7149
6908
7150
7143
7144
7141
6916
7158
6907
7157
6926
6583
6939
7038
6933
6931
6937
6932
6927
6934
6938
7037
7030
6694
6691
6693
7029
7000
7023
7028
7021
6990
6695
6997
6893
6696
7022
6999
7024
6998
6900
6983
6940
6982
6984
6981
6649
6655
6807
6812
6650
6648
6806
6924
6936
6921
6935
7035
6928
6930
6584
6929
6922
6923
6925
7034
6898
6698
6697
6989
6699
6700
6994
6692
6894
6895
7031
6899
6993
6991
6992
6891
6995
6985
6896
7026
6897
6986
6996
6892
6988
7025
6987
7027
6801
6651
6803
6802
6804
6808
6654
6810
6652
6659
6809
6805
6657
6660
7107
7013
7117
7106
7014
6775
7112
7111
7016
7113
7011
7120
6776
6774
7118
7114
7012
7119
7005
6954
6950
6881
6835
6885
6886
7003
6882
6884
6883
6941
7007
6952
6887
6953
6955
7002
6951
6943
7008
6640
6630
6656
6639
6628
6638
6637
6629
4679
6780
7115
7116
7103
6779
6777
7019
7109
6778
7102
7108
7110
7105
7017
7015
7101
6959
6956
6838
6958
6889
6949
6840
6947
6944
6839
6960
7104
6837
7010
6888
6957
6834
7004
6832
6890
6945
6948
6942
6946
6632
6635
6631
6663
6664
6662
6634
6636
6653
6661
6658
6633
7161
7162
6963
7169
7135
7163
7170
7164
7136
7168
7165
7134
6849
7129
6822
6729
7123
6850
7122
7125
6841
6828
6856
6848
6855
6830
6730
6823
6735
6829
7128
6843
6844
6821
7121
6842
7006
6728
6836
6723
6671
6673
6666
6675
6725
6672
6722
6721
6824
6724
6195
6674
6676
6859
7020
7137
6860
7171
6857
7167
7166
7138
6966
7139
6858
7172
6965
7018
7009
6847
6846
6740
6737
6733
6826
6739
6851
6732
6827
7132
7001
6738
6853
7126
7131
6854
6852
6833
6831
6845
6731
6825
6734
6670
6679
6667
6680
6677
6678
6727
6726
6668
6665
6669
ITEM: TIMESTEP
2500000
ITEM: NUMBER OF ATOMS
395
ITEM: BOX BOUNDS pp pp pp
-2.3387999999999999e-02 3.0020864000000000e+01
-3.9633349999999998e+00 2.5960021000000001e+01
-2.1261413199467391e+01 5.5264653199461179e+01
ITEM: ATOMS id
6871
6864
6862
6861
6867
7037
7034
6873
7039
6872
6875
6962
6964
6863
7040
7130
7023
7063
6699
7074
6697
7076
7124
7072
7155
7062
7061
7075
7123
6721
7064
7038
7154
7071
7159
7153
6920
6907
7146
6724
6913
7151
6912
7145
7147
7152
6866
6878
6870
6880
6877
6961
6879
6869
6868
7036
6876
6865
6874
7029
7068
7030
7077
7070
7031
7079
7028
7032
6700
7069
7065
7066
7078
7080
7157
7067
7158
7127
7160
7073
7156
7149
6910
7148
6916
7150
6914
6909
7141
6908
7143
7142
7144
6905
6911
6917
7120
7113
6925
7119
6932
6926
6927
6931
7035
7111
7107
7117
6933
7112
7021
6994
6685
6688
6991
6939
7027
6989
6689
6985
6995
6937
6940
6987
6687
6690
6938
6694
6695
7022
6992
6996
7025
7026
6988
6698
6686
6803
6804
6808
6801
6648
6805
6807
6806
6649
6655
6802
6918
6654
6683
6810
6928
6921
6922
7116
6929
6930
7110
7114
7115
6923
7108
7101
6924
6993
6999
6696
6693
6692
7024
7000
6990
7033
6935
6936
6981
6934
6997
6691
6998
6898
6899
6982
6659
6809
6652
6682
6681
6651
6915
6919
6684
6774
7011
7174
7020
7017
7014
6775
7012
7106
7016
7015
7018
7019
7008
7013
7176
6776
7175
6884
6887
6882
6885
6900
6948
6881
7006
6949
6960
6957
6892
6893
6888
6886
7007
7005
6891
6946
6958
6986
6959
6945
6883
6947
6630
6638
6640
6650
6637
6633
6639
6656
4679
6944
7109
6780
7103
7102
6778
7010
6777
7009
6779
7104
7105
6889
6895
7002
7003
6984
6951
6896
6890
6952
6897
6953
6955
7001
7004
6894
6983
6954
6950
6956
6629
6632
6653
6635
6636
6657
6658
6942
6634
6941
6631
6660
6628
6943
7164
7136
6855
7168
7162
7163
6856
7161
7169
7135
6854
7165
6834
6736
7121
6728
6828
6730
6729
6835
6841
7129
7128
6844
6842
6830
7125
6849
6848
6735
6722
6843
6829
6850
6734
6836
6667
6821
6823
6673
6822
6672
6666
6723
6671
6675
6680
6824
6966
7171
6857
6860
7137
7172
7140
6858
6853
7138
7134
7166
7139
7133
6859
7131
7167
7132
6825
6837
7126
6733
6827
6726
6738
6840
6832
6732
6839
6831
6727
6847
6737
6833
6725
6740
6845
6739
6731
6846
6838
6826
6852
6851
6676
6670
6674
6679
6662
6661
6665
6669
6677
6678
6664
6668
6663
ITEM: TIMESTEP
2600000
ITEM: NUMBER OF ATOMS
401
ITEM: BOX BOUNDS pp pp pp
-2.3387999999999999e-02 3.0020864000000000e+01
-3.9633349999999998e+00 2.5960021000000001e+01
-2.1261413199467391e+01 5.5264653199461179e+01
ITEM: ATOMS id
6921
6594
6862
6864
6595
6863
6923
6961
6963
7136
6924
6600
6962
6922
6597
7063
6870
7070
7155
7071
6877
7075
7062
7072
7073
6880
7124
6873
7130
6879
7074
6878
6738
7064
7156
7146
6812
6907
6917
6913
6920
6912
6918
6919
7151
6911
7152
7153
7154
6599
7140
7139
6592
6866
6865
6867
7137
6598
6861
7077
7080
7133
7032
6876
7159
7065
7127
6874
7157
6739
6872
7079
7160
6871
6868
7078
6869
7067
7069
7068
7066
6875
7076
6910
7149
7144
7145
6908
6916
6909
7158
6915
7148
7142
7150
6699
6905
6914
7113
7107
6926
7120
6935
7111
6925
6928
6929
6932
6683
7000
6999
6696
7037
7038
7030
7061
6684
7023
6682
6998
6693
6990
6993
6691
6681
7040
6694
6981
6997
7039
6650
6805
6655
6695
6806
6807
6649
6656
6648
6801
6690
6654
6802
6937
7108
7110
7116
6938
6934
6939
6936
6933
6940
6927
6931
7105
6930
7101
6986
7025
7035
7028
7024
6685
6994
7021
7026
7027
7033
6985
6996
7031
6700
6991
6995
6692
7029
6687
6688
6989
6988
6686
7022
7034
7036
6689
6651
6653
6659
6660
6652
6808
6810
6803
6657
6697
6809
6804
6698
6658
6779
7106
6898
6896
6780
6776
7176
7008
7011
7014
6777
7013
7015
6778
6897
7016
6894
6899
7007
6949
6960
6959
6948
6829
6946
6890
6984
7005
7002
6883
6888
6947
6889
6983
6982
6945
6957
7003
6884
6891
6835
6895
7006
6629
6636
6666
6635
4679
6632
6958
6634
6663
6662
7017
7020
7019
7104
6900
7018
7103
7175
7102
6944
6886
6955
6954
6840
6987
6881
6882
6941
6992
6951
6892
6837
6943
6893
6942
6885
6887
6838
6952
7004
6953
6832
6950
6661
6626
6638
6628
6639
6625
6633
6637
6630
6956
6640
6631
7164
7161
7162
7168
7163
7170
7135
7169
7012
7009
6964
7134
6856
6735
6841
6848
7129
6729
6830
6728
6821
6822
6836
6828
6843
6740
7001
6737
6844
6855
6734
6850
6823
6849
6842
6825
7121
6736
6667
6675
6730
7147
6665
6673
6672
6674
6668
6824
6671
6723
6859
7138
7010
7167
6966
7171
6857
7173
6858
7166
7172
6860
6965
7165
7174
6851
6853
6845
6831
7126
7132
7128
6826
7125
6733
6833
6847
6827
6852
6731
7131
6839
6846
6854
6732
6726
6834
7122
6727
6664
6678
6679
6721
6676
6680
6722
7141
6724
6677
6669
6670
7143
6725
ITEM: TIMESTEP
2700000
ITEM: NUMBER OF ATOMS
393
ITEM: BOX BOUNDS pp pp pp
-2.3387999999999999e-02 3.0020864000000000e+01
-3.9633349999999998e+00 2.5960021000000001e+01
-2.1261413199467391e+01 5.5264653199461179e+01
ITEM: ATOMS id
6863
6923
6862
6921
6873
6864
6861
6922
6878
6924
6736
7076
7080
7072
7037
7040
7074
7156
7067
7062
7063
7075
7130
7038
7124
7064
7153
6734
7039
6738
7154
6914
7147
6918
7146
6920
7141
7145
7142
6911
6919
6913
7152
6912
7151
6917
7148
6867
6880
6868
6865
6869
6876
6871
6866
6870
6877
6874
6872
6927
6875
7160
7157
7127
7123
7069
7068
7079
7078
7071
7155
7077
7070
7122
7073
6739
7125
6879
6737
7065
7066
6910
7158
7149
6915
6908
6909
7144
7150
6916
7159
6936
7113
6935
7106
7111
7105
7114
7120
6930
6929
7112
7107
6928
7026
6696
7000
7021
6689
7061
7022
6686
6981
6997
6691
7025
6990
6694
7023
6999
6687
6688
7034
7036
7027
6685
6998
7035
6650
6692
6656
6695
6812
6807
6655
6648
6649
6806
6925
7108
6938
6931
6940
7110
6939
7109
6932
6933
6937
6926
7116
6934
6996
6697
6986
7029
6995
7028
6681
6700
6988
7030
6991
7032
6682
6989
6994
7024
7033
6683
6684
7031
6690
6699
6657
6693
6809
6660
6803
6658
6802
6808
6810
6804
6659
6652
6801
6651
6653
6698
6654
6805
6897
7011
6898
7013
7012
6779
6780
6777
6778
7014
7015
6774
7016
7176
6896
6957
6993
6895
6945
7003
6890
7005
6960
6946
6947
6949
6950
6948
6889
6982
6888
6835
7006
6983
6984
6884
6883
6894
6959
6882
7007
4679
6640
6666
6958
6663
6639
6638
6637
6630
6633
6628
7010
6899
7017
7104
7020
7103
7019
7102
6775
7018
7008
7101
6900
6776
6885
6892
6954
6952
6887
6886
6941
6992
6840
6942
6893
6881
6943
6951
6987
6944
7001
6985
6953
6955
7004
7002
6891
6838
6629
6632
6635
6631
6662
6956
6661
6636
6634
7162
7164
7165
7170
7163
7168
7161
7135
7169
6966
6965
7136
7134
7129
6849
7121
6735
6842
6856
6821
6728
6830
6854
6843
6848
6836
6855
6731
6829
6822
6841
6729
6850
6828
6730
6844
6845
6825
6823
6675
6724
6676
6721
6672
6674
6673
6671
6665
6723
6667
6722
6725
6668
6824
6967
7173
7140
7133
6859
7138
7137
7009
7166
7167
7172
7139
7171
6962
6961
6740
6839
6732
6833
7131
6847
6837
6826
6827
6733
6853
7128
6852
6846
6831
6851
7126
6858
7132
6832
6834
6726
6857
6860
6679
6677
6727
6678
6664
6670
6680
6669
7143
ITEM: TIMESTEP
2800000
ITEM: NUMBER OF ATOMS
412
ITEM: BOX BOUNDS pp pp pp
-2.3387999999999999e-02 3.0020864000000000e+01
-3.9633349999999998e+00 2.5960021000000001e+01
-2.1261413199467391e+01 5.5264653199461179e+01
ITEM: ATOMS id
6597
6966
6600
6594
6864
6873
6865
6871
6866
6595
6599
6921
6922
6924
7079
7130
7136
7129
7066
7069
7123
7080
7065
7128
7077
7122
7124
7155
7121
7039
6872
7134
6875
7125
7078
7067
7156
7151
6918
7154
7146
7153
6907
6911
6912
6913
7147
6919
6917
7152
6920
6200
6914
6878
6592
6877
6869
6964
6591
6880
6593
6868
6867
6870
6927
6598
7140
7133
7062
7064
7075
7072
6876
7139
7076
7074
7131
7126
7063
7127
7132
7137
7061
6879
7068
6874
7071
7073
7160
6910
6915
7148
7145
7142
6916
6908
7144
6909
7159
7149
7150
7157
7158
6699
6923
7120
7119
6928
7117
6930
7111
7106
6935
6929
7112
7113
6936
7107
6999
6691
6689
7036
7035
6696
6688
6687
6997
7032
6685
6686
6998
7000
7034
7027
7037
7026
7031
7033
6692
6812
6654
6648
6657
6807
6655
6656
6650
6695
6649
6806
6694
6660
6926
7109
7110
6937
6939
6938
6925
6932
6933
7108
6931
7105
7116
7101
7114
6940
6934
6684
7022
6990
6994
7040
7025
6988
7021
6690
7029
6996
7070
6697
7038
6681
6693
7028
6683
6682
7030
7024
7023
6700
6989
6698
6809
6805
6647
6653
6652
6801
6646
6803
6802
6810
6808
6804
6651
6659
6645
6898
6779
6896
6778
7013
7016
6777
7015
6774
6780
7011
7014
6894
7176
7005
7012
7007
7006
6895
6897
6981
6983
6885
6882
6890
6993
6982
6944
6943
6881
6942
6884
6952
6889
6883
6984
6956
6941
6888
6955
6954
6891
6637
6640
6666
6638
6639
6630
6628
4677
6633
4679
7017
7104
6776
7103
6900
7019
7020
6899
7018
7102
6775
6959
6958
6992
6947
6887
6985
6893
6991
6949
6946
6840
6987
7003
6892
6986
6957
6886
6950
6995
6948
6951
6945
6960
6632
6635
6661
6663
6636
6631
6629
6634
6658
6662
6953
6862
7009
7168
7161
7170
7164
7008
6863
6856
6965
7169
7162
6861
7165
6967
7163
6849
6829
6834
6821
7135
6838
6850
6835
6843
6735
6848
6836
6845
6830
6844
6841
6828
6842
6736
6823
6729
6822
7001
6855
6854
6730
6675
6673
6665
6723
6671
6724
6674
6722
6728
6672
4678
6667
6676
6721
6725
7167
7010
6963
6961
6857
7171
6858
6859
7172
7166
6962
6860
6827
6847
6833
6739
6831
6740
6733
6738
6839
6846
7004
6852
7002
6734
6826
6837
6731
6851
6825
6832
6853
6737
7138
6732
6727
6679
6678
6668
6670
6824
6726
6680
6669
6677
7143
6664
7141
ITEM: TIMESTEP
2900000
ITEM: NUMBER OF ATOMS
406
ITEM: BOX BOUNDS pp pp pp
-2.3387999999999999e-02 3.0020864000000000e+01
-3.9633349999999998e+00 2.5960021000000001e+01
-2.1261413199467391e+01 5.5264653199461179e+01
ITEM: ATOMS id
6600
6966
7036
6923
6922
6599
6921
6597
6873
6598
6872
7155
7122
7070
7064
7073
7072
7154
7156
7076
7035
6863
7153
7075
7074
7062
7130
7123
7151
7063
7071
7124
7061
7128
7068
6862
6864
7146
7147
6911
7145
6907
6920
6195
6913
7152
6906
6905
7148
7141
7142
6877
6874
6878
6870
6880
6879
6970
6876
6868
6924
6875
7040
6592
6968
6871
6964
7037
7065
7078
7069
7034
7080
7158
7067
7157
7159
7133
7079
7077
7066
7038
7127
7160
7125
7039
7126
6869
6910
7144
6908
7149
6916
7143
7150
6199
6929
7120
6930
6935
6936
7111
7113
6928
6940
6934
7107
6997
6991
6992
7000
6684
6682
7026
6999
7027
6690
7021
6699
6698
6994
6697
6993
6996
6995
6700
6683
6984
6998
6681
6649
6807
6918
6811
6806
6805
6812
6912
6655
6801
6808
6648
6926
7108
6925
6931
7109
6938
7110
6932
6939
6933
6927
6937
7116
7101
7105
7030
7023
6691
6982
7028
7029
6692
6983
7032
6694
7031
6988
6696
6990
6688
6985
6687
6693
6695
7024
6981
6689
6685
7025
7022
6986
7033
6686
6651
6909
6652
6809
6917
6915
6803
6810
6804
6659
6919
6914
6802
7106
6780
6896
6778
7016
6777
7007
7014
6779
6894
7015
6895
6883
6890
6882
6941
7004
6835
6951
6952
6889
7002
6943
6829
6944
6942
6888
6950
7003
6956
6823
6954
6953
6884
7005
6881
6836
6828
7006
6630
6640
6650
6637
6955
6638
6656
6639
6654
6774
6776
6775
7019
7020
6899
7102
7104
7018
6897
7017
7103
6900
6898
7176
6837
6987
6959
6885
6892
6949
6832
6886
6893
6834
6838
6831
6887
6946
6948
6989
6840
6947
6826
6945
6891
7001
6632
6635
6960
6629
6957
6653
6636
6958
6660
6657
6634
6658
6631
6633
6628
7162
7168
7161
7170
7164
7013
7012
6965
7011
7163
6967
7169
6866
7165
6855
7008
7009
6735
6830
6848
6825
7129
6861
6849
6850
7135
6846
6821
6842
7136
6729
6822
6730
6844
6841
6856
6843
6728
6845
6854
7121
6673
6671
6824
6723
6725
6721
6667
6722
6675
6672
4679
6666
6724
6867
7010
6857
7173
6961
6962
6858
6860
6859
7166
7171
7167
7172
6963
6865
6739
6740
6827
7137
6738
6847
7131
6852
6737
7132
6731
6733
6732
7139
6853
6736
7134
7138
6734
6851
6833
6839
7140
6680
6661
6663
6662
6664
6678
6670
6676
6727
6726
6679
6677
6669
6668
6674
6665
ITEM: TIMESTEP
3000000
ITEM: NUMBER OF ATOMS
403
ITEM: BOX BOUNDS pp pp pp
-2.3387999999999999e-02 3.0020864000000000e+01
-3.9633349999999998e+00 2.5960021000000001e+01
-2.1261413199467391e+01 5.5264653199461179e+01
ITEM: ATOMS id
7039
6875
6876
6597
6872
6921
6923
6879
6874
6871
6922
6599
6869
6924
7038
7030
7076
7153
7151
7074
7071
7062
7070
7075
7072
7124
7123
7064
7073
6699
7037
7063
7152
7040
7061
6917
7143
6195
6724
7145
7142
6907
6912
6913
7147
7141
7146
7148
6918
6927
6880
6868
6925
6870
6878
6877
6926
6873
7079
7069
7154
7158
7160
7078
7065
7077
7032
7157
7080
7159
7066
7068
7155
7067
7036
7156
7127
6905
6910
6198
7150
7149
6199
6908
6914
6916
6911
6909
7144
6919
6920
6936
7117
6935
7120
7119
7107
6930
7106
6929
7111
7113
6928
7114
6684
6994
6697
7000
7023
6693
7025
6991
7027
6698
7024
6996
7022
6999
6998
6944
7021
6993
6992
6997
6995
6700
6682
6984
6683
6648
6807
6681
6802
6649
6806
6655
6690
6805
6812
6801
6939
7105
7102
6940
7116
7109
6937
7110
7101
6932
6934
6931
6933
6938
7108
7026
6691
6694
6987
6946
6983
6695
6692
6689
6988
6688
6696
6990
6687
7035
6982
6985
6981
7034
7028
7033
6986
6989
6685
7029
7031
6804
6686
6652
6808
6809
6646
6810
6803
6659
6915
6651
7015
6780
6894
6779
6896
6778
7016
6895
6898
6777
6897
7014
7013
7169
6829
7001
6890
7002
6889
6952
6836
6942
6822
6828
6883
6956
7003
6884
7007
6943
6954
6882
6888
7004
6823
6830
7005
6955
7006
6941
6891
6951
6835
6630
6650
6639
6656
6628
6638
6637
6629
6640
6824
7012
7017
6774
7104
6775
7018
6899
7103
7019
7020
7011
6900
6776
6832
7009
7010
6960
6838
6892
6831
7008
6837
6948
6957
6947
6886
6949
6945
6959
6826
6840
6893
6887
6834
6950
6839
6953
6885
6833
6825
6881
6632
6635
6658
6631
6636
6958
6634
6654
6653
6657
6660
6633
6964
6863
6862
6962
7162
7161
7170
7164
6861
6965
6864
7163
7168
6961
6821
7129
7128
6844
7121
6735
6849
6850
6855
6730
6843
6842
6845
6736
7135
6848
7136
6841
6856
6728
7134
7130
6854
6729
6674
4677
6673
6723
6667
6676
6672
6675
6666
6671
4679
6722
6721
6867
7171
6866
7166
7172
7167
6860
6857
6966
6968
6970
6858
6859
6865
7165
6739
6734
7131
6727
7126
6732
6740
6731
6851
6738
7138
6852
6737
6846
6733
7140
7125
6853
7137
7132
6827
7133
7139
6847
6664
6663
6669
6680
6670
6678
6668
6662
6726
4675
6679
6677
6665
6725
6661
ITEM: TIMESTEP
3100000
ITEM: NUMBER OF ATOMS
400
ITEM: BOX BOUNDS pp pp pp
-2.3387999999999999e-02 3.0020864000000000e+01
-3.9633349999999998e+00 2.5960021000000001e+01
-2.1261413199467391e+01 5.5264653199461179e+01
ITEM: ATOMS id
6872
6862
6869
6876
6966
6924
6871
6875
6864
6874
6879
6965
7062
7124
7156
7073
7074
7122
7130
7128
7153
7072
7071
6863
7136
7121
7123
7063
7070
7129
7075
7064
7151
7040
7147
6903
6906
6724
6199
6200
7152
7146
6913
6722
6721
6868
6880
6599
6873
6867
6877
6878
6870
6865
6964
6866
6600
7126
7032
7067
7127
7160
7065
7080
7125
7159
7066
7155
7077
7069
7076
7157
7078
7068
7133
7131
7140
7158
7154
7079
7061
7148
6907
7142
6908
7149
6910
7143
7141
7144
7150
6905
6727
7145
6936
7107
7108
6929
6923
6930
7105
6921
6922
7039
6928
6935
7113
7111
6988
6989
6998
6684
7038
6700
6697
6688
7027
7000
6985
6699
6999
6690
7023
7021
6997
7022
6996
6682
6681
6994
6698
7037
7030
6987
7025
7024
6686
6807
6920
6911
6912
6806
6918
6689
6812
6685
6919
6917
6914
6805
7109
6931
6925
7036
6940
7116
6939
6927
7110
6932
6937
6933
6926
6934
6938
6992
7029
7028
6691
6696
7031
6991
6692
6983
7033
7034
6993
6695
6694
6984
7026
6982
7035
6693
6995
6810
6687
6803
6915
6909
6808
6809
6802
6801
6804
6916
6652
7020
7019
6778
7102
7106
7017
6774
6777
7014
6779
7104
6775
7103
7015
6990
6835
6890
7007
6889
6881
7002
6953
6949
6986
6951
7001
6950
6884
6888
6948
6882
6883
6683
6834
7004
6952
6895
6896
6656
6649
6960
6628
6640
6650
6638
6637
6630
6655
6639
6633
6648
7010
6900
6898
6897
6899
6776
6780
7018
7176
7101
6981
6891
6946
6947
6893
6959
6944
6941
6943
6838
6837
6892
6887
6894
6832
6942
6945
6840
6886
6885
6955
6958
6658
6631
6660
6651
6957
6954
6632
6629
6636
6653
6634
6654
6657
6659
6956
7162
6861
7161
7164
7169
6855
7170
7011
6967
7163
6975
7013
7179
7016
6844
6822
6830
6736
6828
6735
6849
6850
7135
6825
7003
7005
6843
6842
6821
7006
6848
6841
7139
6730
6728
6856
6729
6845
6836
6829
6823
4679
6674
6675
6667
6672
6666
6673
6671
6824
6723
6676
6665
7172
6963
7167
6859
7168
6857
6860
6962
6858
7166
7165
7171
7012
7174
7008
6831
7137
7132
6732
6833
6839
6740
6739
6731
6851
6738
7138
6826
6852
6737
6734
6733
6827
6853
6846
6847
7009
6854
6661
6680
6669
4676
6668
6663
6670
6635
6662
6664
6725
6679
6677
6726
ITEM: TIMESTEP
3200000
ITEM: NUMBER OF ATOMS
402
ITEM: BOX BOUNDS pp pp pp
-2.3387999999999999e-02 3.0020864000000000e+01
-3.9633349999999998e+00 2.5960021000000001e+01
-2.1261413199467391e+01 5.5264653199461179e+01
ITEM: ATOMS id
6872
6871
6865
6595
6600
6866
6873
6862
6597
6861
6875
6599
6867
6924
6598
7156
7074
7125
7073
7075
7070
7130
7128
7072
7153
7154
7076
6864
7124
7155
7121
7129
7064
7071
7122
7136
6863
7036
7134
7063
7123
7062
7080
6197
6913
7145
6920
6903
6200
7152
6724
7147
6199
6721
7146
6722
7151
6964
6878
6874
6592
6870
6877
6868
6876
6879
6880
6869
6963
7035
7066
7065
7127
7133
7067
7079
7140
7078
7131
7157
7069
7159
7077
7039
7158
7126
7160
7068
7142
7148
6911
7141
7149
6908
7150
6910
7143
7144
6678
6906
7107
6934
6923
7113
6922
6936
6929
6935
6928
6930
7111
6921
6700
6992
7027
7025
7028
6694
6685
7033
6699
7061
6999
7032
7034
7029
6695
6697
6995
6688
6991
6696
6690
6997
6689
6993
6691
6686
7031
6994
7000
6811
6813
6912
6918
6687
6806
6805
6812
6807
6649
6917
6692
7108
6937
6933
7114
6926
6940
6925
6932
6931
7116
6939
6927
7110
7040
7120
6988
7030
6693
6990
6983
7024
6982
6987
7038
7023
6683
6986
6981
6938
7021
7037
6682
6681
7022
6985
6684
6984
6998
7026
6698
6809
6801
6915
6810
6909
6802
6804
6808
6803
6914
6652
6916
6919
6896
6780
6895
7017
7104
7019
7102
7105
6778
7020
7106
7101
6777
6894
6996
6890
6883
6889
6942
6951
6943
7001
6884
6944
7010
6952
6941
7002
7003
6835
6656
6956
6630
6648
6650
6638
6639
6954
6637
6655
6955
6654
6660
6897
7012
7109
7011
6779
6900
6775
6776
6774
6899
6898
7103
7018
6945
6881
6887
6891
6948
6888
6953
6950
6989
6949
6893
6886
6885
6946
6840
6832
7009
6834
6892
7008
6837
6882
6838
6947
6636
6957
6658
6960
6959
6631
6651
6657
6653
6659
6635
6634
6628
6958
6640
6629
6855
6968
7161
6969
7162
7164
7169
7168
6966
7015
6965
7163
6854
6735
6828
6728
6822
6821
6729
6829
6849
6850
7006
6843
6842
6856
7139
6841
6830
7135
6848
7007
7005
6844
6823
6736
6825
6730
6836
7004
6824
6675
4679
6671
6667
6725
6666
6673
6672
6674
6723
7165
6858
6961
6859
7167
6857
7016
6967
6860
7166
7014
7013
6739
7138
6733
7137
6851
6740
6846
6734
6839
6738
6833
6845
6737
6731
6852
6827
6831
6853
6847
6732
6826
7132
6662
4676
6663
6727
6665
6669
6668
6676
6670
6680
6677
6661
6664
6679
6726
ITEM: TIMESTEP
3300000
ITEM: NUMBER OF ATOMS
401
ITEM: BOX BOUNDS pp pp pp
-2.3387999999999999e-02 3.0020864000000000e+01
-3.9633349999999998e+00 2.5960021000000001e+01
-2.1261413199467391e+01 5.5264653199461179e+01
ITEM: ATOMS id
6875
6968
6872
6871
6874
6873
6969
6863
6862
6876
6861
6864
7124
7064
7151
7072
7075
7074
7130
7063
7031
7071
7153
7076
7152
7062
7155
7156
7154
7033
6700
7061
7032
7073
6914
6724
7146
7145
7147
6906
6198
6200
6199
6915
6197
6721
6879
6880
6866
7039
6865
6870
6869
6970
6878
6868
6867
6877
7037
7040
6694
7079
7133
6695
7065
6698
7159
7070
7067
7077
7160
7157
7066
7080
7069
7127
7035
7158
7078
6696
6699
6697
7068
7034
7149
7036
7136
7143
7150
6908
6911
7144
7142
6910
7141
7148
6912
6920
6925
6935
7108
6934
6936
6929
6922
7112
6923
6928
6921
6930
7113
7111
7107
6686
6993
7028
6997
6994
6682
6685
6681
6995
7029
6991
6690
6683
6688
6944
6984
6992
6689
7000
6999
7030
6996
6811
6812
6813
6807
6916
6918
6806
6687
6805
6932
6933
7114
6926
6939
6927
7038
7116
7110
6931
6937
6938
6990
6982
6987
6985
6693
7024
6981
7023
7022
7021
6983
6684
6988
6691
6986
7025
6989
7027
6998
6946
7026
6940
6809
6659
6692
6802
6801
6913
6803
6804
6810
6808
6646
6652
6919
6917
6775
7105
6776
7106
7020
7103
7019
7017
7102
6774
7104
6896
7010
7101
7018
7008
6882
6835
6890
6825
6889
7003
7001
6888
6941
6884
6829
6823
6881
6942
7002
7007
6895
6883
6828
6955
6952
6943
6956
6885
7009
6945
6648
6630
6649
6640
6654
6639
6650
6637
6638
6657
6656
6660
6655
6633
7014
6898
7011
6899
6778
7012
6777
7015
7013
6779
6780
6897
7016
7109
6886
6891
6957
6892
6832
6951
6953
6954
6834
6893
6949
6838
6831
6950
6959
6887
6948
7006
6826
6900
6837
6840
6960
6894
7005
6947
6645
6658
6958
6647
6629
6631
6653
6635
6632
6634
6636
6628
6651
7168
7165
7163
7162
6961
7161
6967
7170
7164
7167
6965
6966
6735
6841
6830
6730
6856
6843
6848
6729
6849
6728
7004
6844
6842
7122
6850
6822
6736
6821
7129
7121
7135
6836
6855
6722
6667
6676
6723
6675
6666
6672
6673
6665
4679
6671
6674
6824
7166
7169
6962
6859
6860
7139
6964
6963
6972
6857
6858
6738
6732
6847
7128
6740
6739
7131
6852
6733
6851
6827
7125
7138
7132
6734
6853
6737
7137
6833
6731
7126
6846
7134
6839
6845
7123
6854
6727
6661
6680
6664
6662
6677
6669
6725
6726
6678
6663
6668
6670
6679
ITEM: TIMESTEP
3400000
ITEM: NUMBER OF ATOMS
407
ITEM: BOX BOUNDS pp pp pp
-2.3387999999999999e-02 3.0020864000000000e+01
-3.9633349999999998e+00 2.5960021000000001e+01
-2.1261413199467391e+01 5.5264653199461179e+01
ITEM: ATOMS id
6875
6871
6872
7039
6864
6874
6873
6863
6876
6862
7037
7062
7038
7152
7064
7154
7072
7075
7063
7124
7155
7074
7123
7153
7071
7151
7076
7122
7130
7156
6736
6861
7125
7040
6722
6914
6721
6723
6195
6725
6915
7147
6724
7145
7146
6730
6879
6869
6880
6867
6963
6866
6964
6870
6961
7036
6878
6868
6877
6962
6865
6696
7073
7077
7066
7160
7069
6699
7149
7127
6733
7158
7078
6697
7079
7068
7070
7067
7065
7080
7159
6695
7148
7133
7157
6740
6694
6911
7142
6909
6908
7143
6200
6727
6912
7144
6199
7141
6197
6910
7150
6928
6934
7115
6923
7109
6921
6929
6935
6936
6924
6930
6922
6925
7035
7114
7034
7111
6940
7026
6681
6984
7022
6982
6981
7024
7025
6993
7023
7061
6682
6688
7021
6690
6983
6944
7027
7030
6683
6689
6700
6685
6812
6918
6805
6686
6649
6811
6807
6816
6806
6917
6813
6920
6919
6916
6801
6808
6814
6932
6927
6937
6939
6933
7112
7113
6926
6931
7033
7118
6997
6994
6693
6990
6995
7032
6987
6986
6996
6988
6992
7028
6998
7029
6989
6999
6691
7000
6991
6946
6985
6698
6684
6938
7031
6818
6817
6646
6809
6692
6913
6687
6810
6803
6804
6802
7110
7105
7008
7010
6774
7103
7102
7005
7101
6776
7018
7019
7108
7017
7104
7020
6775
7007
6823
6951
6890
6881
6941
6889
7003
6838
6942
6884
6825
7004
6883
6828
7002
6955
6888
6954
6829
6822
6882
6834
6956
6895
6835
6952
7001
6896
6943
6659
6634
6824
6656
6657
6654
6648
6636
6629
6660
6655
6630
6628
6638
7012
6899
6777
7011
7006
7106
7107
6780
7016
6898
6778
7015
7013
6897
7014
7009
6826
6960
6892
6833
6894
6831
6832
6887
6948
6950
6837
6949
6886
6900
6893
6945
6957
6840
6947
6953
6891
6959
6885
6627
6651
6652
6631
6635
6653
6632
6958
6633
6658
7134
6966
7161
7164
7162
7168
7169
7170
6968
6969
7163
6965
7136
7165
6855
6841
7121
6843
6844
6849
6842
6856
7128
6848
7129
6821
6850
6735
7135
6830
6836
6734
6674
4679
6667
6729
6673
6637
6639
6676
6675
6640
6728
6670
7140
6967
7166
6859
7137
7138
7167
7172
7173
7171
7139
6738
7131
6737
6847
6839
6732
6739
6663
6852
6845
6846
6661
6854
6858
6860
6662
6851
7126
6664
6853
6827
7132
6731
6857
6726
6671
6668
6677
4676
6669
6679
6678
6680
6666
6665
6672
ITEM: TIMESTEP
3500000
ITEM: NUMBER OF ATOMS
393
ITEM: BOX BOUNDS pp pp pp
-2.3387999999999999e-02 3.0020864000000000e+01
-3.9633349999999998e+00 2.5960021000000001e+01
-2.1261413199467391e+01 5.5264653199461179e+01
ITEM: ATOMS id
6873
6872
6969
6863
6875
6966
6876
6968
6874
6871
6970
7156
7155
7033
6728
7032
6730
7130
7121
7124
7072
7076
7074
7123
6864
7075
6862
7154
7122
6729
6735
6736
7080
6861
7077
7149
6725
6723
6724
6721
7150
6920
7151
6917
6722
6199
6918
7153
7148
6198
6197
6870
7039
6879
6880
6878
6877
6869
6964
6866
6868
6865
7040
6924
7071
6739
6732
6733
6734
7160
6867
6740
6731
7158
6738
7078
6737
7127
7157
7068
7079
7073
7036
7069
7034
7070
7159
7125
6726
6727
6915
7146
7142
7145
7147
7141
7143
7144
6200
7152
6913
7115
6921
6935
6936
6922
6929
6923
6928
7114
7030
6930
7067
7025
6691
7061
6987
7062
6689
6688
7029
6696
7024
6695
6984
6694
7021
7028
6993
6981
6982
7031
7023
6983
7022
7026
7063
6991
6811
6806
6812
6801
6692
6903
6813
6808
6816
6807
6805
6906
6802
6814
6687
6804
6939
6934
6926
7111
6938
6937
7038
7118
6933
6925
6927
6932
7112
6931
6940
7037
6697
6985
6998
6988
7064
6699
6999
6698
6986
7066
7027
6690
6700
6990
6989
7065
7035
6817
6810
6818
6809
6693
6684
6820
6815
6819
6646
6803
7103
7008
7019
6898
7101
6896
7009
7102
7110
7012
7017
7108
7018
7109
7020
7010
7104
6888
6882
6946
6895
6889
6890
6959
6945
6992
6949
6884
6894
6942
6957
6883
6835
6995
6947
6944
6948
6686
6829
6958
6685
6885
6649
6655
6631
6658
6657
6660
6633
6656
6654
6960
7106
7016
7013
6780
7107
6900
7014
6897
6899
7011
7105
7015
6994
6840
6832
6996
6955
6941
6951
6892
6893
7000
6887
6952
6943
6891
6953
6886
6954
6950
6997
6681
6956
6639
6630
6628
6652
6638
6651
6682
6683
6653
6637
6659
7003
7163
7162
7004
7161
7169
7002
7168
7170
7005
7164
6965
7136
6967
7007
7135
6881
6855
6842
7128
6844
6849
6836
6856
6830
6843
6848
6841
7001
7129
6850
6821
6828
6670
6672
6673
6668
6824
6676
6669
6674
6671
6675
6632
6822
6823
6635
7137
7138
7140
7134
7139
6962
7165
7167
6963
7172
6961
7006
7166
6845
6839
6831
6857
6664
7132
6661
6838
6859
6852
6853
6846
6847
7131
6854
6858
6851
6834
6860
6833
6826
6827
6825
7126
6837
7133
6663
6667
6640
6634
6677
6666
6665
6662
6679
6680
6636
6678
6629
ITEM: TIMESTEP
3600000
ITEM: NUMBER OF ATOMS
395
ITEM: BOX BOUNDS pp pp pp
-2.3387999999999999e-02 3.0020864000000000e+01
-3.9633349999999998e+00 2.5960021000000001e+01
-2.1261413199467391e+01 5.5264653199461179e+01
ITEM: ATOMS id
6861
6873
6872
6968
6871
6874
6875
6970
6600
6863
6862
6966
7075
7151
7072
6864
7124
6729
7121
7159
7076
7074
7123
7073
7071
6728
7122
7070
6735
7152
6730
7040
6736
7157
6734
7068
6722
7148
6195
6724
6190
7149
6920
7150
6721
7144
6865
6961
6879
6870
6880
6867
6964
6866
6962
6878
6869
6868
6963
6877
6965
6876
6740
7069
6737
7154
7153
6733
7065
7078
7077
6739
7032
7080
7127
7079
7155
7129
6732
6731
7156
7125
6738
6725
7143
6196
6197
7147
7146
6913
6194
7141
7145
6727
6199
7142
6200
6198
6936
7037
6922
6921
6935
6923
6937
7115
6929
6931
6928
7109
6924
6925
6930
6934
7114
7039
6696
7160
6940
6689
6993
6687
6694
6984
7024
7063
7022
7158
7064
7023
6691
7021
7027
7030
7062
6692
6695
6987
6688
7061
7038
6812
6693
6644
6813
6814
6806
6906
6804
6811
6816
6684
6801
7034
6933
6927
7113
6926
7035
6932
7111
7112
7118
7036
6939
6982
7029
6690
6999
7025
7033
6985
6986
6990
7067
6698
7026
7031
7028
6700
6981
6697
6988
6983
6938
7066
6820
6802
6803
6818
6805
6819
6809
6807
6810
6817
6808
6699
6815
7108
7104
7101
7017
7018
7110
7103
7010
6896
7102
7004
7005
7019
7105
7008
7001
6948
6957
6829
6686
6889
6951
6946
6949
6953
6685
6890
6991
6996
6885
6995
6895
6959
6882
6960
6945
6992
6884
6888
6950
6958
6994
6631
6633
6656
6683
6655
6648
6682
6649
6823
6654
6632
6822
6824
7013
7107
6899
7009
6897
7011
6898
7014
7012
7106
7016
7015
6956
6886
6942
7000
6943
6887
6952
6894
6900
6989
6826
6832
6941
6944
6893
6998
6954
6955
6947
6892
6825
6891
6997
6660
6652
6646
6651
6630
6639
6659
6681
6658
6628
6653
6657
7138
7169
7164
7007
7161
7137
7170
6969
7003
7140
7168
7139
7162
7002
6843
7133
6856
6841
7131
6848
6830
6881
6855
6835
7126
6849
6842
6828
6850
6883
6667
7132
6821
6635
6674
6671
6666
6675
6634
6676
6672
6673
6665
6723
6636
7165
7163
7006
7134
7166
7172
6975
7167
7136
7135
6967
6859
6837
6857
7130
6838
6847
6854
6858
6845
6839
6726
6846
6662
6853
6831
6661
6833
6834
6844
6852
6664
6663
6851
6836
6860
7128
6840
6670
6638
6637
6678
6680
6640
6827
6677
6669
6679
6668
ITEM: TIMESTEP
3700000
ITEM: NUMBER OF ATOMS
394
ITEM: BOX BOUNDS pp pp pp
-2.3387999999999999e-02 3.0020864000000000e+01
-3.9633349999999998e+00 2.5960021000000001e+01
-2.1261413199467391e+01 5.5264653199461179e+01
ITEM: ATOMS id
6873
6871
7037
6965
6875
6876
6966
6872
6968
7040
6967
6961
6874
6864
6863
6861
6862
7157
7064
7156
7030
7074
7159
7124
7123
7072
6736
7158
7121
7122
7038
7076
7075
6735
7063
7062
7154
6730
7160
6904
7155
7147
6920
7143
7142
7145
7141
6906
6721
6725
6728
6972
6877
6868
6878
6870
6970
6962
6869
6879
6880
6964
6866
6865
7067
7129
7078
6738
7069
7070
6739
7080
6737
6740
7068
7071
7125
7079
6734
7032
7077
7073
6731
7127
6733
6867
7065
7153
6909
6913
7149
7148
7150
7144
7146
7151
6727
6200
6198
7152
7109
6924
6929
6922
6923
6936
7115
6921
6928
7114
6930
6935
7039
6999
6998
7021
6684
7022
6697
6997
6984
6981
6982
7027
7024
7061
6993
6699
7025
6983
7023
6700
7000
7035
7026
7034
6682
6820
6698
6808
6681
6810
6806
6819
6817
6683
6818
7113
6926
6937
6934
7117
6927
7112
7118
7111
6931
6939
6933
6932
7036
6925
6985
6988
6987
6960
6994
6691
6957
6986
6692
6991
6695
6989
6693
6990
7066
6694
6940
7028
6992
6996
7033
6959
7029
6958
7031
6938
6688
6685
6696
6816
6812
6646
6815
6689
6811
6687
6814
6686
6813
6690
7003
7019
7101
7104
7020
7102
7110
7017
7010
7103
7105
7018
7008
7005
7007
7108
6893
6835
6956
6885
6828
6884
6886
6952
6954
6944
6829
6941
6882
6947
6955
6888
6890
6823
6883
6942
6887
6830
6945
6943
6630
6631
6632
6821
6824
6636
6649
6648
6658
6633
6822
6655
6656
6650
6628
6654
7107
7012
7011
6899
7016
7106
7009
7013
6900
7015
7014
6948
6949
6894
6898
6892
6831
6825
6827
6832
6895
6995
6950
6891
6889
6897
6946
6953
6951
6826
6840
6896
6639
6657
6647
6637
6659
6640
6660
6651
6629
6635
6652
6653
6634
6645
7138
7004
7001
7002
7170
7139
7169
7137
7161
7140
7168
7164
6881
6844
6849
6661
6666
6848
7133
6856
6843
6729
6665
6850
6841
7132
6842
7131
6855
6836
6723
6674
4678
6676
6667
6675
6671
6724
6722
6673
6196
7162
7167
7166
7165
7006
7172
6859
6860
6963
7163
6857
6858
6846
6834
6669
6838
7126
7128
6854
6845
7136
6853
6664
6847
6839
6663
6851
6852
6837
7130
7134
6833
6732
6662
7135
6670
6199
6194
4676
6197
6678
6668
6638
6677
6726
6195
6672
6679
6680
ITEM: TIMESTEP
3800000
ITEM: NUMBER OF ATOMS
396
ITEM: BOX BOUNDS pp pp pp
-2.3387999999999999e-02 3.0020864000000000e+01
-3.9633349999999998e+00 2.5960021000000001e+01
-2.1261413199467391e+01 5.5264653199461179e+01
ITEM: ATOMS id
6873
6862
7140
6872
6866
6874
6864
6966
6968
6969
6875
6876
6871
6965
6865
7037
7040
6730
7070
7064
6863
7068
7076
7157
7073
7072
6728
7159
7121
7074
7124
7075
7123
7071
6735
7122
7160
7063
6736
6729
6734
6861
7062
6906
6722
6721
7150
6725
6200
7144
7143
6920
7148
6197
7149
6877
6869
6963
6867
6870
6961
6868
6880
6962
6964
6878
6879
6967
7151
6740
7153
7032
6731
7079
7152
7067
6733
7069
7128
7131
7156
7066
7065
7155
7080
7078
7077
6739
7129
6732
6737
7133
7154
7132
6738
6727
7141
7147
6913
6909
7142
7146
6198
6199
7145
7114
6929
6924
6922
6934
7115
6925
6928
6930
6923
6935
6936
7109
6921
7039
6696
6986
6988
7022
7158
7024
6940
7061
7023
6989
7038
6994
6981
6993
6987
6991
7021
6992
6995
6985
6937
6692
6687
6686
6691
6688
6685
6809
6807
6808
6818
6805
6810
6695
6689
6694
6926
6927
6933
7034
7118
7112
6932
7035
7036
7111
6939
6931
6690
6997
6700
7027
6984
7030
7028
7031
6990
6698
7033
7026
6982
6938
7025
7029
6697
6999
6699
6983
6958
6998
6811
6819
6806
6684
6813
6681
6814
6812
6817
6682
6820
6816
6683
6815
6693
7017
7103
7010
7102
7019
7007
7020
7018
7101
7104
7110
7105
7002
7108
7003
7014
7008
6829
6896
6828
6888
6956
6954
6944
6823
6952
6884
6890
6942
6996
6882
6941
6889
6955
6895
6943
6951
6885
6953
6894
6835
6886
7004
6824
6632
6634
6822
6635
6649
6821
6656
6631
6650
6648
6633
6655
7016
7009
7012
7113
7107
7106
7005
6899
7011
6898
7013
7015
7006
6950
7000
6959
6946
6891
6949
6832
6900
6892
6945
6893
6948
6897
6947
6826
6887
6960
6957
6825
6651
6654
6653
6827
6638
6657
6652
6628
6630
6629
6637
6639
6659
6646
6645
6658
6660
7162
7170
7164
7161
7163
7168
7001
7169
6844
6849
6830
6841
6859
6850
6881
7126
6842
6848
6854
6836
6843
7136
6856
6845
6883
6855
6857
6851
6672
6669
4678
6671
6675
6674
6676
6192
6673
6668
6636
6723
6666
6724
7139
7166
7167
7172
7173
7165
7171
7134
7137
6840
6837
6839
6664
7135
6726
6858
6852
7125
6853
7130
6833
6847
6846
6834
6663
6860
6661
6662
6838
7127
6831
6193
6667
6670
6194
6679
6195
6680
6678
6196
6677
6640
6191
6665
ITEM: TIMESTEP
3900000
ITEM: NUMBER OF ATOMS
396
ITEM: BOX BOUNDS pp pp pp
-2.3387999999999999e-02 3.0020864000000000e+01
-3.9633349999999998e+00 2.5960021000000001e+01
-2.1261413199467391e+01 5.5264653199461179e+01
ITEM: ATOMS id
6872
6962
6865
6964
7039
6866
6861
6873
6874
6875
6963
6871
6862
6876
7040
7075
6737
7122
7061
6863
7072
7124
7071
7073
7038
6732
7155
7070
7076
6739
6864
6740
7156
6731
7074
7068
7154
7037
6820
7146
7151
7142
7143
6906
6920
7145
7141
7144
7147
7153
6819
6817
7148
6880
6877
6867
6870
6869
6868
6878
6879
6961
6735
7077
6734
7079
7080
7078
6726
6727
7123
7121
7160
7069
7158
6738
7066
7157
7159
7067
7065
7152
7150
7149
6913
6200
6922
7115
6929
6900
7105
7109
6928
7035
7034
6930
6921
6935
6923
6924
7108
7036
6936
7110
6925
6991
7063
6982
6985
6689
6993
7025
6992
6987
6984
6983
6688
7027
6696
6981
7021
6694
6995
6695
7064
7062
6649
6692
6807
6687
6808
6691
6686
6810
6815
6685
6818
6809
6805
6814
6939
7111
6927
7032
6933
7112
6931
6932
7033
6938
6926
7106
6937
6934
6990
6986
6988
6690
7000
6940
6958
7024
7029
7031
7026
6698
6699
6700
6997
7028
6989
6994
6999
6697
6998
7030
7022
7023
6812
6646
6693
6801
6681
6803
6682
6684
6802
6813
6811
6806
6904
6816
6683
7005
7010
7104
7101
7020
7018
7017
7008
7003
7019
7103
7102
7007
7001
7002
6896
6897
6884
6829
6952
6835
6894
6888
6830
6943
6956
6828
6942
6889
6895
6885
6890
6944
6955
6953
6882
6941
6881
6951
6883
6954
6950
7004
6825
6823
6633
6655
6648
6822
6658
6635
6650
6631
6636
6657
6634
6654
6821
6824
6632
6656
6660
7006
7009
7012
7013
7107
6898
7015
7014
7016
7011
7201
6826
6834
6960
6946
6837
6893
6947
6832
6957
6949
6831
6892
6959
6945
6899
6840
6838
6948
6996
6887
6886
6891
6652
6628
6653
6645
6639
6630
6659
6637
6638
6640
6651
6827
7164
7165
7163
7135
7161
7136
7170
7168
7162
6970
7169
7139
6843
7130
6841
6856
6666
6844
6850
6730
6836
7127
6848
6849
6855
6842
6733
6728
7125
7126
6664
6671
4678
6672
6668
6673
6196
6676
6674
6675
6194
6669
6665
7137
7166
7138
7167
6965
7171
6968
6969
7140
7172
7173
6966
6859
6967
7134
6852
6854
6853
6663
6847
7128
6729
6846
6845
6662
7131
6661
6858
7129
6851
7133
6839
6833
6857
7132
6736
6860
6680
6722
6199
6721
6670
4676
6679
6195
6723
4675
6678
6677
6198
6667
6197
6724
ITEM: TIMESTEP
4000000
ITEM: NUMBER OF ATOMS
401
ITEM: BOX BOUNDS pp pp pp
-2.3387999999999999e-02 3.0020864000000000e+01
-3.9633349999999998e+00 2.5960021000000001e+01
-2.1261413199467391e+01 5.5264653199461179e+01
ITEM: ATOMS id
7035
6872
6861
6876
7034
6875
7036
6874
6862
6863
6864
7155
6740
6739
7124
7037
7126
6736
6737
7123
6735
7134
6738
7125
7136
7075
7038
6734
7076
7121
7122
7074
7039
7064
7154
7063
7062
7147
7146
6918
6905
6200
7142
7148
6729
6192
7145
7141
7144
6906
7149
7151
6880
6877
6961
6878
6870
6879
6962
7031
6964
6869
6865
6866
6873
6867
6868
7032
7040
6871
6732
7077
7133
6733
7130
7132
7080
7067
7128
7129
7079
7078
7127
6731
7131
7160
7158
7157
6728
6911
6912
6730
7150
7143
6198
6909
6197
6913
6199
6923
6929
7026
7115
6922
6921
6930
6924
6928
6936
6925
6935
7114
6934
7033
6981
6984
6688
7021
6993
7072
7061
6696
7027
6694
7156
6999
6998
6691
6692
6997
6689
6695
6982
6983
7025
7071
6901
6817
6815
6808
6820
6818
6819
6809
6810
6814
6685
6687
6904
7153
7152
6933
6926
6927
7112
6940
6939
7028
6938
7120
6932
6931
6937
7029
7111
7069
6990
6988
6989
7065
6700
6958
6697
6991
6698
7030
7022
6986
6985
7068
6987
6699
7070
7024
7066
7023
7159
6992
6690
7073
6684
6681
6682
6813
6812
6811
6816
6683
6693
7020
7109
7103
7110
7102
7108
7019
7017
7101
7010
7018
6896
6995
6829
6895
6952
6823
6942
6894
6943
6828
6889
6954
6944
6890
6830
7000
6941
6955
6835
6888
6885
6956
6635
6631
6634
6650
6655
6649
6821
6632
6656
6633
6822
6648
6686
6645
6824
7105
6898
7011
7014
7016
7008
7106
7009
6900
7013
7015
7012
7107
7113
7104
6897
6947
6893
6831
6826
6825
6886
6946
6891
6892
6832
6899
6951
6950
6959
6949
6948
6996
6945
6953
6994
6827
6957
6960
6887
6651
6640
6639
6660
6658
6652
6628
6653
6638
6657
6637
6630
6659
6654
6646
7176
7164
7170
7161
7162
6969
7168
7002
7001
7169
7003
7174
7004
7163
6853
6846
7137
6883
6881
6662
6847
6726
6665
6882
6666
6884
6669
6664
6852
7139
6836
6661
6858
6860
6667
6857
6668
6676
4677
4678
6191
6672
6194
6193
6674
6673
6675
6671
6196
6723
6965
7167
7171
7165
6967
7172
7173
7166
7006
7005
6966
7007
6839
6845
6841
6848
6837
6834
6663
6855
6850
6859
6856
6840
6849
6833
6854
6838
6670
6842
6727
6843
7135
7138
6725
6844
6851
6724
4675
6677
6190
4676
6679
6680
6636
6721
6722
6195
6678
ITEM: TIMESTEP
4100000
ITEM: NUMBER OF ATOMS
411
ITEM: BOX BOUNDS pp pp pp
-2.3387999999999999e-02 3.0020864000000000e+01
-3.9633349999999998e+00 2.5960021000000001e+01
-2.1261413199467391e+01 5.5264653199461179e+01
ITEM: ATOMS id
6872
6862
6924
6875
6861
6874
6863
6600
6869
6871
6876
6970
6864
7039
7072
7075
6740
7076
7126
6737
7125
7127
6738
7071
7158
6739
6727
7032
6732
7124
6726
7031
7122
7033
7159
7073
7157
6725
7130
7136
7123
7074
6910
6192
6817
7160
6819
6820
6880
6877
6963
6867
7037
6865
6866
6878
6870
6868
6879
6873
7038
7079
7078
7151
7149
7034
7152
6735
7154
7077
6729
7121
7153
7133
7129
6731
7131
6734
7128
7080
7035
6736
6733
7036
7150
7156
7146
7147
6200
6915
7145
7144
7155
6917
6916
7143
7142
6919
7141
6918
6914
6907
7148
6929
6923
6934
6935
7109
6922
7110
7108
6930
6928
7115
6936
7103
6921
6925
7064
6997
6692
7000
7028
6998
7062
7063
7030
6984
7061
6695
6993
6696
6982
6981
6983
6999
6694
7029
7026
6990
6687
6810
6818
6684
6685
6688
6686
6809
6903
6682
6683
6681
6693
6691
6808
6807
6927
6933
6937
6932
7106
6931
7105
6926
6939
7111
7113
7112
7040
7068
6689
7066
6700
7023
6991
7025
6992
6988
7021
7027
7067
7022
6996
7069
6989
6987
6698
6697
6985
6986
6940
7065
7070
6994
7024
6938
6806
6690
6699
6816
6802
6646
6801
6814
6811
6812
6813
6805
6815
7009
7019
7101
7102
7008
7010
7012
7104
7011
7013
7004
6895
6944
6888
6884
6829
6891
6883
6941
6889
6956
6955
6894
6953
6890
6830
6885
6952
6882
6828
6835
6942
6954
6951
6943
6897
6950
6896
6900
6633
6650
6648
6655
6656
6635
6634
6821
6822
6649
6824
6823
6630
6631
7014
7017
7006
7016
7015
7005
7007
7020
7018
6898
7107
7201
7002
6887
6892
6886
6840
6899
6831
6947
6957
6945
6960
6946
6959
6832
6949
6826
6958
6893
6995
6948
6825
6657
6659
6637
6639
6652
6653
6640
6645
6628
6651
6638
6629
6658
6660
6827
6632
6654
7170
6969
6968
6965
7169
6966
7176
7179
7162
7003
7164
7168
7161
7163
6847
6836
6846
6852
6858
6853
6860
6845
6851
6857
6859
7135
6834
7134
7139
6881
6666
6671
4678
6672
6636
6669
6722
6674
6676
6675
6191
6673
6196
6721
6723
6194
6724
7175
7174
7180
6975
7167
6967
7172
7173
7165
7166
7171
6961
7177
6964
6962
7001
6844
6838
7140
6856
6730
6855
6664
6839
7137
6842
7132
6837
6661
6663
6854
6843
6850
6662
6849
6833
6841
7138
6848
6728
6195
6679
6199
6680
6665
6677
6667
6670
6678
6197
6198
6668
ITEM: TIMESTEP
4200000
ITEM: NUMBER OF ATOMS
395
ITEM: BOX BOUNDS pp pp pp
-2.3387999999999999e-02 3.0020864000000000e+01
-3.9633349999999998e+00 2.5960021000000001e+01
-2.1261413199467391e+01 5.5264653199461179e+01
ITEM: ATOMS id
6872
7033
6875
6871
7036
6863
6876
6862
7031
6861
6869
6874
7073
7122
7160
7123
7037
6740
6737
7038
6729
6730
6728
7121
7027
7072
6738
6739
7124
7159
7071
7070
7068
7035
7075
7157
7133
7158
7034
7125
7147
7146
6909
7141
7145
7155
6910
6908
7142
7143
6912
6867
6880
6870
6866
6879
6868
6873
6877
6963
6878
6865
6964
7032
7039
6732
7128
7076
6731
6734
7040
7080
7131
7078
6733
6736
7079
7132
7077
7127
6735
7130
7074
7129
7028
7030
7069
7029
7151
7150
6918
6727
7152
7149
6915
7153
6195
7148
7144
7154
6725
7109
6929
6930
7108
6923
6928
6922
7115
6921
6924
6935
7114
7111
6985
6692
6992
6988
7062
7061
6699
7064
6694
6987
7026
6693
6986
7063
6989
6991
6695
6936
6691
7021
7025
6990
6683
6810
6809
6806
6805
6681
6904
6807
6682
6808
6684
6818
6926
6932
7117
6934
7113
6927
6931
6939
7112
6933
7120
6925
7066
6940
7065
6938
6937
6696
6981
6697
6983
7022
6700
6982
7024
6984
7023
6689
7067
6698
6993
6820
6690
6817
6811
6686
6813
6814
6816
6688
6819
6687
6815
6812
6685
7156
7101
7004
7104
7018
7103
7017
7102
7019
7020
7105
7110
7010
6896
6946
6889
6996
6882
6953
6995
6945
6960
6948
6895
6888
6829
6959
6828
6950
6890
6894
6949
6884
6994
6957
6952
6951
6954
6823
6635
6655
6636
6958
6634
6822
6654
6650
6633
6649
6656
6648
6631
6821
6824
7006
7016
6897
7014
7011
6900
7012
7009
7015
7008
7203
7013
7107
7201
6898
7005
7106
6899
6892
6999
6944
6832
6947
6942
6956
6886
6997
6998
6893
6891
7000
6831
6943
6941
6955
6826
6887
6825
6827
6885
6657
6659
6651
6660
6646
6653
6658
6638
6637
6629
6652
6640
6639
6632
6645
6630
7164
7002
7161
6864
7001
7168
7163
7140
7162
6968
7170
6970
7169
6969
7003
6662
6860
6846
6847
6835
6661
6859
6853
6881
6664
6830
6883
6836
6852
7126
6845
6844
6851
7136
6723
6665
6722
6667
6198
6200
4678
6724
6199
6197
6666
6966
7138
7171
7166
7137
6965
7167
7172
7139
7165
7007
6837
6838
6855
6842
6857
6856
6849
6839
6854
6858
6726
6850
6833
6834
6840
7135
6669
6848
6843
6841
7134
6670
6663
6671
6675
6672
6680
6678
6677
6194
6674
6673
6196
6679
6668
6676
ITEM: TIMESTEP
4300000
ITEM: NUMBER OF ATOMS
393
ITEM: BOX BOUNDS pp pp pp
-2.3387999999999999e-02 3.0020864000000000e+01
-3.9633349999999998e+00 2.5960021000000001e+01
-2.1261413199467391e+01 5.5264653199461179e+01
ITEM: ATOMS id
6868
6864
6862
6872
7130
6869
6875
6861
6863
6874
6876
6871
7135
7035
6873
7038
7069
7037
6738
7129
7079
7066
7040
7156
7039
7068
7077
6735
6737
6739
6845
7078
6846
7080
6729
7128
7131
7133
6916
7152
7149
7144
7146
7151
7153
7148
6721
6906
6730
7141
7145
6728
6725
6190
7142
7143
7147
7155
6867
6877
7126
7036
6870
6880
7034
6866
7136
6969
6878
6865
7123
7063
7124
7067
7031
7074
7122
7032
7064
7065
7075
6841
7061
6843
6844
6736
7072
6731
7076
6734
7062
6842
6732
7125
7121
7071
6740
7127
6727
7160
7158
6195
6733
7157
7159
7154
6913
6920
7150
6584
6582
6929
6921
7115
6923
6925
6928
6583
6581
6924
6922
7114
7070
6989
7027
6985
6930
6936
7021
6987
7023
6994
6699
6986
6991
7073
6988
6698
6992
6688
6697
6993
6934
6690
6935
6686
6995
6907
6694
6696
6801
6820
6818
6689
6817
6809
6819
6905
6812
6700
6926
6932
7118
6879
7120
6927
7119
7117
6931
6937
6938
6984
7026
6684
6983
7029
6693
6682
7022
6933
7030
6982
6683
6981
7028
7033
7024
6990
7025
6681
6903
6902
6810
6815
6814
6691
6808
6687
6813
6811
6816
6692
6904
6901
6695
6685
7017
7108
7116
7019
7110
7020
7109
7101
7104
7207
7018
7102
7103
7105
6949
6898
6896
6833
6951
6953
6959
6825
6945
6957
6887
6900
6950
6960
6948
6894
6947
6893
6946
6890
6897
6827
6899
6891
6996
6631
6633
6958
6650
6655
6634
6649
6656
6824
7111
7202
7016
7014
7112
7201
7106
7113
7012
7203
7107
7011
6997
6955
6956
6943
6830
6886
6941
6939
6952
6885
6942
6940
6889
6895
6892
6944
6888
7000
6998
6821
6999
6828
6954
6822
6648
6651
6823
6660
6653
6659
6652
6657
6638
6630
6640
6637
6654
6658
7168
7007
7138
7010
7003
7169
7004
7161
7002
7001
7164
7005
6853
6832
6858
6852
6840
6665
6860
6859
6857
6851
6831
6839
6666
6661
6826
6667
6837
6723
6680
4678
6679
6676
6724
6677
6722
6674
6636
6673
6635
7006
7162
7015
7165
7013
7137
7009
7167
7163
7166
7172
7134
7139
7008
6881
6856
6882
6669
6829
6663
6668
6834
6849
6850
6838
6836
6855
6662
6848
6854
6835
6884
6664
6883
7140
6726
6672
6199
6198
4676
6671
6200
6194
6197
6639
6678
6675
6670
ITEM: TIMESTEP
4400000
ITEM: NUMBER OF ATOMS
406
ITEM: BOX BOUNDS pp pp pp
-2.3387999999999999e-02 3.0020864000000000e+01
-3.9633349999999998e+00 2.5960021000000001e+01
-2.1261413199467391e+01 5.5264653199461179e+01
ITEM: ATOMS id
7129
7131
6872
6874
6871
6863
6865
6861
6873
6876
6862
6875
7132
7035
7128
7064
7040
6851
6731
6847
7068
6732
6733
6736
7070
7065
6846
6853
7062
6735
6852
7039
7063
6734
7122
7038
7037
7121
6726
7146
6724
6727
6910
6728
6908
6725
6905
6915
7135
6878
6870
6880
7036
6868
7033
7034
6879
6877
6867
6869
7130
6848
6849
6843
6661
6850
6842
6856
7031
7032
7126
6737
6844
7125
6740
6738
6739
7127
6841
7066
7069
6854
6845
6855
7145
6919
6723
6918
6914
7147
6730
7142
6917
7141
6729
7143
6916
7144
6906
6722
6721
6921
6929
6924
6930
6925
6935
6923
6922
6581
6936
6928
7026
7027
6688
7023
7073
7075
7022
7021
7072
6696
7061
6692
7074
6695
6691
7071
6694
7025
7156
6992
6693
7154
7076
7153
6687
6820
7152
6819
6809
6817
6818
6801
7151
6812
6907
6649
6685
7149
7148
7118
6939
6590
6934
6926
6931
6596
7120
6927
6933
7119
6932
7117
6937
7067
7079
6984
6700
7028
6982
7078
7158
7029
7077
7080
6699
6988
6985
6938
6983
6986
6989
6698
6697
6940
7155
6987
6981
7024
7030
7157
6816
6811
6813
7160
6682
6808
6810
6815
6684
6814
6683
7159
7150
6681
7110
7109
7101
7103
7104
7179
7115
7201
7116
7102
7108
6689
6953
6895
6897
6891
6885
6996
6995
6948
6991
6896
6949
6690
6889
6890
6946
6950
6959
6994
6993
6900
6894
6997
6951
7000
6888
6898
6656
6650
6634
6632
6958
6655
6636
6648
6633
6631
6686
6957
6960
7106
7203
7177
7113
7180
7111
7112
7175
7176
7105
7114
7107
7178
7174
6892
6886
6943
6990
6954
6942
6998
6893
6899
6944
6941
6952
6956
6945
6955
6999
6947
6654
6651
6628
6658
6639
6629
6657
6635
6653
6652
6659
6660
6638
6630
6637
6821
7168
7169
7013
7019
7161
7133
7016
7014
7162
7164
7170
7017
7163
6864
7005
7006
6857
6884
6832
6881
6669
6883
6833
6835
6882
7015
6860
6827
7001
6668
6825
7123
6831
6826
6858
7007
6664
6859
6199
6671
4677
6680
4678
6200
6673
6672
6198
6678
6197
6194
6666
6824
7171
7172
7166
7012
7173
7136
7020
7139
7167
7165
7011
7137
7140
7138
7134
6840
6837
7008
6839
6663
6662
7018
7009
6834
6838
6830
6665
7004
7010
7002
7003
6828
6829
6836
6670
6887
6823
6674
4676
6822
6676
6196
6675
6640
6195
4674
6679
6667
6677
4675
ITEM: TIMESTEP
4500000
ITEM: NUMBER OF ATOMS
399
ITEM: BOX BOUNDS pp pp pp
-2.3387999999999999e-02 3.0020864000000000e+01
-3.9633349999999998e+00 2.5960021000000001e+01
-2.1261413199467391e+01 5.5264653199461179e+01
ITEM: ATOMS id
7034
6871
6862
6863
7132
6872
6874
7035
7023
6875
6873
7022
7036
6876
7038
7129
7128
6728
6847
7068
7039
7040
7069
6731
6733
6736
6846
6732
7037
6852
7066
6859
6853
7065
6727
6734
7024
6913
6722
6724
6903
6902
6726
7147
6725
6901
7145
7146
7141
6721
7031
7135
7033
6867
6870
6868
7025
7032
6879
6880
6865
7027
7029
7028
6877
6869
6739
6841
6845
6851
6848
6844
7063
6735
7030
6849
6842
7062
6730
6843
6856
6850
7070
6740
6738
6854
6737
7130
7142
6906
6189
6723
6907
7144
6905
6904
7143
6916
6729
6921
6581
6934
6923
6987
6929
6936
6930
6928
6922
6935
7021
6924
6992
6696
6694
7155
6989
6985
7154
6695
6988
6691
7078
7077
7079
7067
7080
6995
6999
6994
6986
6996
7156
6991
6692
6817
6816
6811
6920
7153
6819
6687
6917
6820
6818
7151
7152
6814
6815
6812
6939
6933
6984
6937
6927
6926
7026
6932
7120
6931
6938
6925
7073
7075
6688
6982
6993
6699
7074
7000
7160
6700
7159
6698
7061
6997
7076
6990
6697
6998
7072
6983
7157
7158
6693
7071
6981
7064
6681
7150
6919
7148
6809
6813
6810
7149
6684
6808
6682
7178
7103
7177
7115
7108
7110
7109
7179
7116
7101
7176
7174
7102
6952
6894
6888
6957
6884
6889
6947
6900
6942
6895
6891
6678
6896
6958
6883
6945
6944
6941
6959
6890
6885
6955
6956
6954
6943
6689
6882
6897
6951
6680
6650
6677
6631
6655
6648
6649
6632
6633
6656
7105
6940
7119
7175
7113
7117
7104
7107
7106
7112
7111
7114
6953
6950
6898
6949
6948
6887
6690
6822
6960
6821
6899
6824
6946
6886
6893
6892
6823
6651
6685
6654
6652
6658
6660
6630
6657
6646
6659
6653
6679
6683
6686
7016
7162
7014
7015
7133
6864
7013
7161
7169
7131
7017
7020
7164
7170
7168
7019
7018
7163
6861
6832
6672
6668
6833
7121
7007
6881
7127
6831
6826
7125
6669
6860
7123
7124
7122
6835
6827
7006
6825
6673
6195
6196
6635
6192
6634
6194
6666
6188
6193
6671
6191
6636
7167
7165
7134
7012
7166
7137
7171
7172
7136
7138
7139
7173
7140
7011
7126
6828
6834
6829
6670
7010
7005
7004
7009
7001
6836
7003
6840
6830
6675
7002
6839
6837
7008
6857
6838
6858
6855
6663
6676
6200
6674
6637
6638
6640
6661
6199
6197
6198
6639
6667
6664
6665
6662
ITEM: TIMESTEP
4600000
ITEM: NUMBER OF ATOMS
400
ITEM: BOX BOUNDS pp pp pp
-2.3387999999999999e-02 3.0020864000000000e+01
-3.9633349999999998e+00 2.5960021000000001e+01
-2.1261413199467391e+01 5.5264653199461179e+01
ITEM: ATOMS id
7040
6875
6874
6872
6871
6921
6873
6876
7027
7023
7038
7037
7030
6984
7075
6736
6735
7039
7071
6734
7061
7074
6733
6731
7063
7076
7062
7072
7064
6727
6726
6915
7146
6722
6721
7147
6907
6724
6728
6910
7145
6914
6725
6730
6723
6877
7026
7034
6879
6870
6924
6880
6922
7025
6869
6868
7024
7028
7035
6927
7021
6986
6923
7022
6843
7066
6842
6987
7031
6739
6740
7029
7078
6850
7077
6841
7069
7033
7067
6737
7068
7079
7032
6738
7155
7036
7065
7070
6844
7143
6912
7142
7141
6911
6729
7144
6909
6908
6732
6919
7109
6935
6936
6940
7116
6937
6983
6929
6939
7115
6934
6928
7108
6938
6930
6696
7073
6943
6694
6695
6691
6685
6692
6982
6688
7156
6941
6689
6942
6944
6693
6998
6686
7154
6993
6698
6981
6820
7152
6687
6818
6649
6817
7151
6655
7149
6819
6809
7148
7153
7150
6932
7117
7120
7113
7112
6925
6926
6933
6900
7118
7111
7114
6931
6994
6995
6684
6999
6988
6989
6700
6697
6985
7160
6699
6947
6899
7000
6897
6997
6992
6946
6690
7080
6996
6682
6681
6991
6945
6990
7158
6808
6811
6814
7157
6816
6810
6683
6815
7159
6646
6813
6652
6812
7103
7014
7177
7105
7178
7110
7180
7179
7174
7015
7101
7102
7016
7104
6896
6884
6890
6881
6883
6827
6678
6889
6680
6895
6955
6954
6882
6825
6956
6888
6672
6826
6952
6951
7010
6953
6885
6821
6677
6636
6654
6656
6650
6648
6633
6631
6671
6634
6635
6632
6673
7019
7106
7107
7020
7173
7172
7204
6898
7176
7017
7011
7171
7018
6958
6886
7008
6822
6893
6892
6949
6957
6674
6950
6960
6891
6887
6679
6824
6823
7009
6959
6675
6948
6894
6640
6637
6638
6628
6651
6629
6676
6659
6660
6653
6630
6657
6639
6658
6862
6863
7139
6861
6864
7137
7013
7169
7138
6831
6670
7140
6852
6834
6851
7132
6833
7129
6846
7133
7128
6835
6832
6836
6845
7131
7134
6828
7007
6192
6669
6194
6196
4678
6191
4674
6859
6860
6857
4679
4677
6668
4680
6858
7162
7165
7167
6865
6867
7012
7166
6866
7168
7163
7161
7164
7170
7126
7135
7124
7005
7127
6829
7136
6849
6854
6830
6840
7125
6837
7002
7003
7006
7001
6839
7122
6838
6855
7123
7004
6848
7121
6667
6663
6665
6197
6662
6195
6193
6856
6198
6661
6199
6200
4675
6664
6666
ITEM: TIMESTEP
4700000
ITEM: NUMBER OF ATOMS
399
ITEM: BOX BOUNDS pp pp pp
-2.3387999999999999e-02 3.0020864000000000e+01
-3.9633349999999998e+00 2.5960021000000001e+01
-2.1261413199467391e+01 5.5264653199461179e+01
ITEM: ATOMS id
6872
7022
7023
7027
6874
6921
6871
7024
7021
6877
6873
6878
6879
6875
6923
7025
6922
6876
7038
7030
6734
7068
6736
7070
6847
7155
7062
7064
7061
6731
7072
6733
7040
7071
7037
7063
6735
7076
7039
7073
7074
6845
6727
7146
6726
6909
6721
6914
6915
6911
7145
6912
6724
6725
6913
6732
6728
6722
6880
7026
6864
6868
6870
7035
6924
6984
6869
7031
6739
7067
6843
7066
7028
7124
6841
7065
6740
7033
6842
7029
7069
6844
7122
6738
7123
6737
7034
7032
7079
7036
6987
6901
7144
6919
7143
6903
6730
7141
7147
6723
7142
6729
7115
6583
6935
6928
6930
6934
7116
6936
6929
6940
6937
7114
6944
6697
6690
6995
6700
7156
6993
6991
6681
6994
6992
7154
6698
6682
6996
6699
6684
6942
6693
7075
6941
7148
6820
6819
6809
6818
7153
6812
6649
6817
7152
7149
7151
6683
7120
6925
7119
6927
7118
6899
6981
6931
6939
6938
7117
6926
6932
6933
6998
6988
7077
6688
7160
6989
7000
7158
6692
7080
6689
6947
6985
6997
6691
6685
6687
6999
6695
6694
6696
6898
7078
6990
7157
7159
6982
6983
6986
7150
6814
6686
6816
6810
6813
6808
6811
6815
6646
6652
7110
7109
7174
7102
7175
7104
7101
6896
7015
7103
7108
7014
6951
6955
6943
6882
6825
6883
6952
6956
6954
6884
6679
6827
6889
6890
6678
6881
6672
6895
6953
6950
6826
6888
7010
6885
6632
6650
6628
6656
6671
6636
6631
6633
6648
6673
6655
6654
6680
6677
7177
6897
7178
7179
7106
7112
7113
7107
6900
7105
7111
7018
7180
7019
6824
6675
6948
6946
6894
6957
6958
6893
6822
6891
6945
6886
6821
6960
6959
6949
6892
6823
6887
6653
6637
6639
6658
6635
6640
6638
6660
6651
6659
6657
6676
6629
6634
6674
7164
7163
7170
7012
7167
7162
6866
7016
7171
7168
7165
7161
6861
7011
7139
6852
7002
6835
7007
7008
7135
6833
7005
7001
6840
7136
7013
6831
7126
7137
6832
7006
6851
7134
6834
6846
7138
4680
6668
6857
6854
6669
6196
6860
6859
4678
4677
6853
6858
6195
6194
7020
7166
6867
6865
6862
7169
6863
7017
7172
7133
6839
6837
6848
7131
7132
7004
6829
6838
7009
7128
7003
6830
7130
7125
7129
6849
7127
6850
6670
6828
6836
6855
7140
6197
6661
6664
6856
6665
4674
6200
6662
4675
6663
6198
6667
6666
6199
4676
ITEM: TIMESTEP
4800000
ITEM: NUMBER OF ATOMS
396
ITEM: BOX BOUNDS pp pp pp
-2.3387999999999999e-02 3.0020864000000000e+01
-3.9633349999999998e+00 2.5960021000000001e+01
-2.1261413199467391e+01 5.5264653199461179e+01
ITEM: ATOMS id
6869
6874
6861
7025
6872
6875
6876
7035
6871
7021
7026
6868
7024
7070
7064
7074
6735
7061
7072
7038
6847
6733
6731
7037
7023
7022
7062
6734
7076
7073
7063
7075
7040
7071
7027
6726
7143
6732
7145
6727
7142
7144
7150
7141
7147
6725
7146
7159
6865
6870
7033
6866
6879
6880
6877
6873
6878
7036
6739
7039
7067
7078
7069
7030
6736
6738
7077
7065
7066
6841
7032
7079
7068
6740
6844
6737
7028
7029
6984
7031
7034
6728
7149
6915
6721
6914
7151
7152
6729
6916
6724
6906
6722
6723
6730
6917
7153
6918
7148
7115
6930
6936
7116
6937
6929
6928
6921
6923
6935
6934
6922
7110
6700
6998
7157
6699
6999
6693
7160
6684
7000
6950
7158
6997
6986
6697
6949
6990
6988
6698
6989
6690
6682
7155
6649
7154
6648
6820
6817
6655
6818
6819
6809
6683
6681
6654
6927
6933
7114
7113
7117
7119
6926
6932
7120
6931
6924
7118
6925
7111
7112
6938
6939
6991
7080
6982
6692
6687
6695
6953
6981
6985
6987
6993
6994
6689
6696
6694
6995
6992
6691
6688
6685
6996
6983
6811
6686
6660
6652
6815
6813
6808
6810
6814
6816
6657
6658
7156
6812
7016
7108
7177
6940
7013
7012
7015
7104
7179
7103
7102
7101
7008
7011
7178
7014
7109
6945
6897
6828
6890
6900
6959
6889
6944
6826
6948
6825
6947
6888
6821
6895
6896
6957
6946
6829
6822
6824
6960
6885
6678
6672
6894
6958
4676
6650
6630
6639
6656
6671
6637
6673
6629
6635
6638
7106
7018
7020
7176
7009
7174
7017
7019
7107
7010
7105
6674
6951
6677
6830
6943
6679
6887
6892
6952
6675
6899
6954
6886
6942
6956
6891
6941
6955
6893
6823
6898
6827
6653
6659
6651
6631
6676
6632
6633
6640
4675
6628
6634
6636
6680
7005
7007
7162
7006
7161
6863
7164
6864
7001
6862
7163
7180
7128
6846
6831
7131
6851
6860
6853
6835
6882
7121
7132
6834
6881
6852
7130
6836
6832
6845
6884
6883
7129
7127
4677
4674
6196
6194
6195
4679
6669
6858
4678
6670
6857
6668
6859
7165
7139
7166
7168
7173
7137
7167
7004
7172
6867
7171
7003
7140
7002
7138
7124
6856
6840
6838
6848
6839
6837
7125
7123
6843
7135
6855
7136
6849
7126
7122
7134
6850
6854
6842
6833
7133
6661
6665
6199
6662
6666
6667
6664
6200
6198
6197
6663
4680
ITEM: TIMESTEP
4900000
ITEM: NUMBER OF ATOMS
405
ITEM: BOX BOUNDS pp pp pp
-2.3387999999999999e-02 3.0020864000000000e+01
-3.9633349999999998e+00 2.5960021000000001e+01
-2.1261413199467391e+01 5.5264653199461179e+01
ITEM: ATOMS id
6861
6871
6862
6863
6872
7038
6864
6873
7131
7132
7163
7063
6731
6736
6734
7061
6735
7135
7156
7072
7064
7151
7074
7076
6732
7075
6733
7153
7040
7067
7062
7065
7154
7037
7145
7148
7144
6920
6903
6725
6902
7141
6904
6726
7146
7149
7142
6727
6867
6870
7140
7032
6866
7138
7133
7137
6865
7036
7134
6868
7034
6869
7039
7157
7073
7066
6740
7030
7160
7079
7068
7080
6739
6738
6737
7159
7077
7139
7136
7071
7078
7070
7069
6730
7155
6723
6729
6915
6917
6914
7143
6905
6907
7147
6906
6728
6919
6722
6721
6916
6724
7150
6921
6922
6875
6923
6929
7115
6930
6874
6928
7035
6924
6925
6876
7114
6942
6696
7152
6688
7022
7023
7021
7026
6990
6685
6694
6691
7027
6687
6695
6693
6989
6983
6692
6941
6684
6986
6689
6682
7025
6985
6988
6655
6810
6649
6809
6818
6683
6648
6808
6819
6817
6654
6656
6650
6658
7031
6932
6927
6879
6926
6880
7118
6933
7120
7117
6877
6931
6878
7033
6690
6681
6981
6700
6947
7029
6697
6984
6698
6987
7158
7028
6982
6699
7024
6686
6815
6813
6814
6820
6652
6816
6657
6811
6651
6812
6660
7105
7109
7101
7013
7104
7108
7102
6934
7103
6936
7012
7011
6935
6950
6825
6680
7000
6828
6826
6996
6895
6953
6943
6829
6952
6894
6896
6677
6951
6945
6997
6999
6998
6954
6956
6955
6679
6830
6827
6672
6944
6994
6673
4675
6638
6630
6640
6671
6678
7014
7020
7017
6937
7016
7107
6939
7111
7015
7019
6940
7018
7106
6938
7112
6899
6949
6898
6958
6948
6897
6959
6823
6957
6991
6892
6900
6992
6833
6822
6995
6891
6821
6824
6946
6993
6960
6675
6653
6634
6629
6631
6647
6635
6636
6667
6632
6628
6659
6633
6627
6676
6639
6637
6674
7007
7177
7003
7005
7172
7006
7001
7004
7002
7129
7171
7178
7179
7173
7161
7128
7162
6852
6881
6838
6884
6846
7126
6851
7127
6845
6882
6847
6889
6890
6836
6860
6888
6857
6883
6853
7125
6859
6854
4680
6669
6196
6192
4677
6189
4679
6858
6195
6194
4674
4678
6188
6191
7009
7168
7169
7174
7008
7166
7170
7167
7176
7010
7165
7175
7121
6831
6832
6893
6887
6835
6842
6841
6850
6844
6855
6843
7123
6839
6840
7122
6886
6856
6848
6834
6849
7124
6837
6885
6190
6665
6198
6661
6662
6199
6663
6193
6200
6668
6197
6664
6670
6666
ITEM: TIMESTEP
5000000
ITEM: NUMBER OF ATOMS
394
ITEM: BOX BOUNDS pp pp pp
-2.3387999999999999e-02 3.0020864000000000e+01
-3.9633349999999998e+00 2.5960021000000001e+01
-2.1261413199467391e+01 5.5264653199461179e+01
ITEM: ATOMS id
6861
7163
7035
6876
7132
7131
6864
6869
6862
6871
7038
6872
7138
6874
7164
6873
7034
7130
7062
7071
7155
7061
7072
7156
7074
7076
6739
7075
7064
7040
7154
7063
7146
7039
7065
7037
7030
7147
6724
6721
6723
6914
6729
6730
6728
6919
6916
6722
6906
6820
6868
6867
7036
6870
7134
7139
6865
7137
6863
7140
6866
7136
7066
7150
7148
7080
7077
7145
7031
7070
6737
7142
7068
7033
7078
7029
7069
6740
7135
7079
7067
7157
7143
7159
7032
7028
7158
7149
7160
6738
7073
7141
6732
6910
7144
6915
6726
6731
6727
6734
6736
6733
6735
6907
6725
6875
6583
6929
6930
6923
6924
7114
6928
7116
7115
6921
6925
6922
6682
6693
6985
7153
6987
6681
6695
6992
7023
6986
6685
6951
6989
7022
6691
6953
7027
7021
6988
6684
6692
6694
6687
6688
6817
6809
6808
6810
6648
6655
6649
6818
6683
6650
6656
6819
6686
6654
6877
6932
6878
6933
7111
7119
7120
6926
6927
6879
7117
6931
7118
7112
6880
6984
6990
6689
7026
7024
6981
6698
6993
6952
6697
6982
6699
6700
6983
6690
7151
7025
7152
6696
6813
6816
6660
6811
6658
6815
6657
6812
6652
6651
6659
6814
6653
7108
7109
7016
7011
7103
7013
6935
6934
7015
6936
7012
7014
6948
6947
6950
6945
6944
6949
6896
6995
6895
6829
6672
6942
6994
6996
6679
6678
6946
6828
6826
6830
6825
6991
6894
6677
6941
6637
6630
6960
6639
6638
6671
6640
6959
6673
6957
4676
6636
6937
7020
6938
7010
7019
7018
7017
7106
6939
6899
6940
6822
6999
6943
7000
6997
6833
6675
6956
6955
6954
6821
6674
6824
6891
6998
6680
6823
6897
6892
6900
6898
6893
6827
6632
6629
6631
6958
6635
6634
6676
6633
4674
6628
4675
7162
7161
7005
7008
7177
7006
7173
7007
7172
7179
7178
7133
7171
6883
6852
6837
6846
6853
6847
6845
6838
6840
6836
6834
6881
6888
6882
7129
7128
6890
6884
6851
6885
6889
6854
4677
4680
6859
6858
4679
4678
6857
6860
6189
6669
6668
7165
7176
7167
7002
7169
7166
7170
7123
7009
7174
7168
7003
7004
7001
6831
6887
6842
6848
6850
7125
6844
7121
6835
6841
6856
7122
6886
6839
6855
7127
6843
6849
7124
6832
7126
6670
6199
6191
6195
6661
6665
6200
6663
6194
6667
6662
6197
6198
6196
6664
6666
ITEM: TIMESTEP
5100000
ITEM: NUMBER OF ATOMS
402
ITEM: BOX BOUNDS pp pp pp
-2.3387999999999999e-02 3.0020864000000000e+01
-3.9633349999999998e+00 2.5960021000000001e+01
-2.1261413199467391e+01 5.5264653199461179e+01
ITEM: ATOMS id
7130
6875
7135
7132
6872
6874
6871
6873
7131
7128
7038
6861
7039
6876
7037
7040
7126
7072
7152
7061
7063
7151
7149
7148
7153
7074
7062
7075
7073
7071
7070
7064
7076
6721
7144
7150
6917
6734
6738
6904
6728
6737
6736
6740
6730
6729
6920
6739
6916
6869
7138
6870
7137
6868
6863
7134
6862
7140
6867
6865
7133
7139
6864
7163
7123
7136
7155
7159
7146
7141
7147
7079
7077
7143
7078
7068
7065
7067
6852
7145
7080
7066
7142
7069
7154
6727
6915
6726
6733
6725
6735
6906
6731
6732
6914
6200
6198
6197
6878
7116
6583
6929
7036
6921
6930
6923
6922
6928
7115
6879
6877
7033
6688
6985
6696
6988
6987
6692
6691
6687
6695
6685
7026
6989
7156
6689
7035
7027
7031
6694
6693
6986
7034
6946
6819
6919
6722
6815
6809
6818
6723
6820
6817
6655
6810
6808
6724
6918
6686
6658
6649
6924
6927
7120
6926
7114
7032
6925
7118
7117
6880
6983
6698
6683
7028
7029
7022
6697
7157
6990
6684
7030
6984
7023
7024
6982
6700
6981
6682
7160
6699
7021
7025
7158
6690
6813
6816
6652
6812
6646
6811
6660
6681
6657
6814
6940
7014
7016
6934
6935
7011
7108
6936
7101
7110
7109
7103
7102
7104
7013
6945
6994
6942
6827
6829
6955
6956
6826
6991
6941
6898
6959
6957
6825
6897
6996
6947
6954
6943
6995
6828
6992
6900
6899
6640
6648
6673
6639
6958
6654
6637
6656
6650
6630
6638
7019
7112
6932
7020
7111
7018
7017
7106
6933
6931
7105
7015
6939
6937
6938
6953
6677
6948
6998
6680
6951
6950
6821
6823
6952
7000
6999
6822
6830
6949
6824
6997
6679
6993
6944
6632
6676
6634
6659
6651
6653
6631
6674
6633
6628
6635
6647
6645
6678
6960
6629
6636
7006
7177
7179
7161
7173
7178
7172
7002
7012
7007
7005
7171
7129
7003
6890
6834
6844
6836
6842
6832
6831
6835
6672
6896
6894
6888
6889
6847
6883
6895
6846
6891
6860
6845
7004
6881
7127
6196
6859
6664
6195
6669
6671
4679
6858
4677
4678
6194
6857
6668
6191
6192
4680
4674
6670
7165
7001
7009
7167
7162
7164
7176
7121
7175
7170
7008
7169
7168
7174
7122
7010
7166
6841
6675
6848
6839
6892
6843
6882
6886
7124
6885
6893
6837
6884
6853
6838
6851
6887
6840
6849
6833
6850
6661
6855
6854
6199
6193
6667
6665
6662
6663
6856
4675
6666
ITEM: TIMESTEP
5200000
ITEM: NUMBER OF ATOMS
417
ITEM: BOX BOUNDS pp pp pp
-2.3387999999999999e-02 3.0020864000000000e+01
-3.9633349999999998e+00 2.5960021000000001e+01
-2.1261413199467391e+01 5.5264653199461179e+01
ITEM: ATOMS id
6871
7070
7139
7138
7073
7137
6861
6863
6874
6865
6862
6864
7071
6872
6876
6869
6868
7072
7064
7134
7141
6848
7149
6851
6850
7152
7140
7151
6849
7131
7062
7133
7061
6854
7063
7142
7148
7145
7144
6855
7150
6728
6725
6723
6917
6920
6737
6903
6726
6739
6740
6730
6738
6729
6904
7143
7080
6873
6870
6867
6866
7069
6880
7068
6878
7163
7024
7155
6846
7067
7065
7022
7147
6843
6844
7132
6847
7023
6842
6845
6841
6858
7021
6857
7146
7153
7066
6859
7076
7129
6727
6916
6906
6914
6736
6731
6734
6735
6915
6733
6721
6732
6722
6198
6921
6923
6930
7116
6924
6929
6922
6928
6925
7115
6875
6987
6696
7074
7075
6688
6693
7040
7160
6695
7037
7039
7034
7159
6986
7158
6692
6691
7038
7027
7035
7036
6689
7033
6685
6694
6687
7157
7026
6985
6818
6817
6810
6649
6815
6919
6819
6809
6655
6808
6686
6877
7118
6927
7112
6926
6932
7077
7117
6931
7078
7119
7111
7120
7114
6933
6879
6681
7030
6683
6700
7028
6982
6690
6684
6983
7029
7025
6699
7032
7156
6697
6984
6698
7154
6682
7031
7079
6820
6813
6660
6811
6658
6657
6724
6816
6814
6812
6654
6652
6899
7110
7102
7013
7105
7108
7103
6935
6897
6934
6896
7101
6898
7104
7015
7109
7014
6936
6821
6949
6992
6948
6946
6950
6995
6957
6822
6824
6988
6954
6994
6989
6959
6958
6996
6960
6895
6991
6889
6900
6953
6891
6888
6951
6894
6622
6634
6628
6638
6636
6650
6639
6624
6630
6640
6629
6637
6645
6656
6648
6625
7113
7016
6939
7106
6940
6937
7020
7018
7019
7204
7017
7107
6938
6893
6955
6944
6825
6952
6998
6943
6827
7000
6941
6942
6997
6956
6892
6999
6947
6993
6990
6945
6981
6632
6635
6651
6631
6659
6633
6626
6627
6653
7179
7005
7012
7007
7177
7172
7178
7011
7003
7006
7171
7173
7164
7174
6823
7123
7121
6835
6832
6676
6834
7122
7136
7124
6883
6831
6856
6853
6836
6890
6828
6829
6669
6680
6674
6833
4669
6194
4668
6666
6192
6191
6662
4670
6661
4672
6663
4671
6196
6675
6665
4673
6195
6667
6664
7169
7009
7010
7162
7002
7168
7170
7176
7001
7161
7135
7004
7165
7166
7008
7167
6852
6830
6837
6826
6860
7126
6838
7128
6882
6840
7127
6668
6839
6881
6678
6885
6673
6886
6671
7130
6670
6884
7125
6887
6677
4676
4679
6193
6199
4678
6672
4664
6679
6200
4680
4677
6197
4674
4675
ITEM: TIMESTEP
5300000
ITEM: NUMBER OF ATOMS
413
ITEM: BOX BOUNDS pp pp pp
-2.3387999999999999e-02 3.0020864000000000e+01
-3.9633349999999998e+00 2.5960021000000001e+01
-2.1261413199467391e+01 5.5264653199461179e+01
ITEM: ATOMS id
6872
6869
7071
7073
6871
6861
7164
6864
7167
6862
6863
7070
7072
7068
7165
7063
7025
7153
7150
7061
7033
7062
6739
7152
6841
7147
6842
7148
7151
7026
7064
7146
7075
7035
7145
7149
7031
7074
7027
7076
6906
6730
6726
6916
6820
6725
6914
6919
6727
6870
7078
7166
7069
7077
7066
7080
6866
6865
6868
6867
6873
7065
6843
7156
7142
7160
7159
7143
7067
7029
7158
7141
7079
7030
7038
7028
7154
7144
7157
7021
7024
7023
7022
6735
6846
6728
6733
6723
6731
6721
6732
6910
6734
6722
6724
6915
6907
6729
6905
7155
6923
7115
7116
6875
6935
7117
7120
6934
6929
6928
7118
6925
7114
6876
6936
6874
6957
6689
6922
6693
7036
6695
6691
7034
6688
6687
6930
6690
6993
6953
6983
6696
6924
6921
6692
6685
6960
6958
6694
6650
6645
6818
6655
6808
6649
6809
6810
6656
6648
6651
6817
6654
6686
6819
6932
6931
7111
6877
6878
6926
6879
6880
7113
7119
7112
6955
6684
6986
6988
7037
6954
7040
7032
6700
6698
6990
6697
6682
6927
6699
6982
6984
6985
7039
6981
6987
6681
6933
6811
6814
6659
6652
6813
6646
6658
6660
6816
6812
6653
6683
6815
6657
6647
6890
6895
7108
7109
6898
6896
6897
7011
6899
6894
7015
6900
6888
7013
7012
7104
6996
6821
6946
6823
6947
6832
6950
6676
6677
6948
6949
6945
6995
6889
6836
6822
6994
6999
6824
6831
6991
6674
6883
6959
6992
6680
6638
4671
6637
6630
4675
4673
6640
4668
4670
4672
6639
4674
6675
6938
6937
6940
7106
7019
6885
6887
7102
7107
6893
7105
7017
7018
6892
7101
7010
6939
7014
6891
6956
6989
6826
6882
7000
6951
6838
6678
6944
6943
6998
6942
6997
6830
6952
6941
6827
6825
6828
6886
6829
6628
6625
6632
4679
4680
4678
6627
6634
6626
6635
4669
4677
6631
6633
6679
6629
6636
7179
7006
7139
7003
7172
7173
7162
7005
7161
7171
7007
7002
7130
7135
7128
6849
6853
7127
7126
7125
6669
6850
6835
6740
6851
6834
6844
6848
7132
7131
7129
7134
7136
6737
6198
6664
6661
4666
6189
6200
6190
6667
6665
6666
6197
6662
6199
6738
6663
4676
7176
7008
7001
7163
7169
7174
7170
7168
7009
7138
7004
7137
7123
6837
7121
6881
6884
7140
6859
6845
6852
6854
6833
6847
6668
6673
6671
6839
6857
6860
7133
6840
7124
6858
7122
6855
6670
6856
6191
6672
6736
6195
6194
6193
6192
4664
6196
6188
ITEM: TIMESTEP
5400000
ITEM: NUMBER OF ATOMS
401
ITEM: BOX BOUNDS pp pp pp
-2.3387999999999999e-02 3.0020864000000000e+01
-3.9633349999999998e+00 2.5960021000000001e+01
-2.1261413199467391e+01 5.5264653199461179e+01
ITEM: ATOMS id
6864
7077
7161
6862
6861
7080
7079
6872
7066
7065
6863
6876
6869
7069
7153
7146
7150
7145
7068
6726
7073
6850
6849
7070
7152
6848
7148
7151
7149
7078
7147
6911
6910
6908
6809
6819
6912
6728
6818
6729
6808
6727
6817
6907
6725
6909
6815
6905
6870
6873
6866
7062
6867
6868
6865
7076
7064
6871
7067
6880
6846
6845
7072
7142
7075
6843
7156
7022
7143
7141
7021
7154
7023
7157
6847
7024
7144
7074
6844
6842
7071
7063
7158
7160
7155
6856
7061
6841
7026
6724
6902
6901
6904
6721
6906
6811
6903
6913
6816
6722
6723
6820
6812
6814
6732
7120
7117
7111
6929
6930
7112
7119
7113
6923
6928
6922
6924
6982
7033
7028
7029
7032
7031
6986
6692
7034
6694
6688
6696
6960
6698
6691
6700
6981
7036
6987
6689
6697
6699
6695
6921
6655
6686
6685
6648
6656
6690
6649
6687
6650
6804
6810
6805
6932
6926
6877
7109
6879
6878
7115
6931
6925
7118
7116
7114
6874
6875
6933
7040
6983
7030
7159
6693
6927
7037
7027
7025
6953
7039
7035
7038
6658
6652
6682
6684
6681
6654
6813
6660
6651
6683
6807
6653
6657
6806
6659
6894
6890
6935
6888
6936
6896
7107
6895
7013
6897
6898
7106
6934
6948
6949
7000
6959
6997
6990
6827
6947
6988
6946
6957
6989
6998
6678
6673
6994
6999
6945
6889
6985
6996
6984
6991
6671
4671
4673
6630
6637
6629
4670
4669
6640
4668
6638
6639
6958
6628
6676
7019
7102
6939
7105
7108
6893
7103
7104
6938
6891
7101
6899
6940
6892
6900
6937
7110
6822
6952
6675
6995
6677
6950
6886
6679
6821
6942
6680
6823
6944
6825
6674
6992
6951
6941
6993
6943
6954
6826
6956
6955
4680
6625
6634
6633
6632
6636
4663
4679
4677
6626
6631
6635
7138
7132
7162
7011
7012
7006
7007
7005
7135
7163
7137
7134
7164
7139
7131
6831
6830
7127
7129
6832
7125
6851
6883
6829
6828
6670
7128
6882
6672
7126
7130
6853
6858
6881
6668
6852
6859
6835
6739
6737
6196
6669
6195
6740
4672
6194
4675
6738
7001
7167
7140
7004
7010
7008
7003
7165
7170
7009
7002
7018
7133
7166
7136
6836
6663
6885
7122
6857
6838
6884
7124
6662
6887
6837
7121
6855
6824
6833
6661
6839
7123
6840
6834
6860
6854
6664
4678
6731
4676
6736
6667
6666
6200
6734
6198
6199
6733
6197
6735
6665
4674
ITEM: TIMESTEP
5500000
ITEM: NUMBER OF ATOMS
405
ITEM: BOX BOUNDS pp pp pp
-2.3387999999999999e-02 3.0020864000000000e+01
-3.9633349999999998e+00 2.5960021000000001e+01
-2.1261413199467391e+01 5.5264653199461179e+01
ITEM: ATOMS id
7076
6876
6871
6862
6872
6873
6864
6863
6861
6874
7062
7064
7067
6844
6850
7154
7156
7079
7065
7127
6848
6842
7157
6849
6841
7077
7080
7066
7069
7155
7151
7068
7029
7160
6686
7074
7078
6843
7152
7146
7147
6724
6909
6722
6907
6908
6721
6910
6918
6723
6911
6905
6912
6816
6819
7072
6870
6867
6866
7075
6869
7063
6865
7167
6868
7061
6880
7025
7073
7023
6846
7022
6683
7026
7070
7024
7126
6847
7158
7153
7071
6856
6855
7159
7021
6845
6687
6901
7148
7141
7143
6913
7150
7145
6903
7144
7149
7142
6902
6875
7119
6935
7120
7117
6929
7113
7111
7112
6934
6923
7118
6922
6928
6936
7114
7028
7032
6982
7040
6981
6696
7030
7031
6695
7036
6689
6984
6921
6690
6688
7033
7034
6685
6930
6983
6655
6810
6650
6649
6820
6656
6648
6657
6805
6658
6808
6654
6817
6809
6818
6660
6932
7116
6879
7109
6931
6877
7108
7115
6926
6878
6925
6924
7035
6933
6694
6684
7037
6700
6698
6682
7027
6693
7039
6697
6986
7038
6692
6927
6699
6987
6985
6691
6811
6652
6807
6653
6815
6814
6812
6646
6813
6681
6645
6651
6659
6891
7107
6900
7105
6893
6897
6899
6892
6827
6822
6948
6957
6998
6960
6825
6959
6824
6951
6949
6945
6671
6947
6946
6990
6950
6821
6673
7000
6999
6997
6953
4668
6641
4667
4670
6629
4665
6637
6630
6676
6636
6958
6639
6640
6638
6634
4669
7016
6937
6894
6896
6889
7017
6940
7101
6890
6939
6938
7020
6888
7018
6895
6898
7110
7019
6944
6954
6996
6955
6941
6943
6988
6823
6674
6675
6991
6995
6952
6989
6956
6679
6672
6992
6942
6994
6993
6677
6678
6633
6627
6680
6635
4662
6632
6647
6626
4661
6631
6625
6628
7005
7002
7134
7006
7164
7135
7136
6886
6885
7007
7004
7162
7173
7003
7008
7161
6887
7010
7001
7128
7131
6851
6839
6838
7133
7132
6670
6828
6835
6853
7129
6836
6834
6669
6830
6826
6837
6667
6840
6668
7130
6665
6831
6666
6740
6194
4672
6725
4666
6726
4673
6737
6195
6196
4671
6738
6739
7163
7140
7137
6883
7165
7170
7168
7009
7166
7139
6882
6833
6884
7121
7125
6663
7138
6662
6664
6881
6858
7122
6832
6860
6854
6735
7124
7123
6661
6857
6859
6852
6829
6730
4680
6731
4674
6732
6200
4676
4678
6728
6736
6729
4677
4679
6197
6734
4663
4675
6733
6727
ITEM: TIMESTEP
5600000
ITEM: NUMBER OF ATOMS
403
ITEM: BOX BOUNDS pp pp pp
-2.3387999999999999e-02 3.0020864000000000e+01
-3.9633349999999998e+00 2.5960021000000001e+01
-2.1261413199467391e+01 5.5264653199461179e+01
ITEM: ATOMS id
6864
6871
6873
7162
6866
6861
7164
6867
6862
6865
6870
7161
6868
7136
7071
6848
7154
7028
7063
7156
7062
7061
7023
6850
7076
7064
7072
7029
7155
7022
6847
7025
7021
7074
7024
7153
7075
7146
6920
7144
6727
7147
7145
7143
7142
7151
7152
6913
7150
7148
7167
7138
6872
6869
7073
7079
7140
6876
7137
7139
6863
6684
6844
6682
7078
6841
7067
6843
7027
7159
6842
6681
7065
7033
7157
6846
6845
7026
7066
7069
7160
7080
7077
7068
7123
6849
7070
7158
7149
7141
6902
6903
6904
6723
6901
6816
6924
6923
7117
6929
6928
7118
7115
7114
7116
6935
7120
6922
6878
7119
6936
7038
6693
6982
6930
6700
6984
6692
6921
6697
6983
6699
6698
7030
7040
7032
6683
6960
6691
6987
6985
6981
6808
6655
6819
6654
6818
6810
6649
6817
6656
6650
6820
6648
6809
6645
6932
6875
6926
6874
6880
6934
7111
7113
6931
6933
6879
7112
6877
6925
6696
7036
6686
6695
7031
6953
6690
6986
7035
6689
6688
6685
7039
7034
6694
6687
7037
6927
6815
6814
6807
6652
6657
6658
6660
6813
6653
6811
6659
6651
6812
6891
6897
6898
7108
6900
6893
6899
6892
7019
7109
7110
6827
7000
6994
6946
6830
6676
6959
6957
6993
6992
6998
6675
6991
6997
6954
6945
6947
6949
6829
6999
6669
6956
6828
6629
6637
6636
4667
6639
6630
4665
6634
4672
6640
6638
6628
4662
4671
4673
6958
7107
6896
6895
7104
7102
6938
6937
6940
7106
6890
6888
6889
7103
7105
7020
6894
7018
6939
7017
6825
6677
6673
6995
6826
6952
6955
6678
6941
6671
6944
6951
6672
6996
6988
6668
6950
6821
6822
6989
6943
6823
6942
6674
6948
6990
6824
6647
4661
4669
6633
6627
6631
6632
6679
6635
4668
6680
4670
6625
7008
7010
7135
6886
7005
7011
7002
7007
7003
6885
7004
7173
7013
7163
7124
7126
6666
6667
6857
6852
7127
6665
6832
6831
6740
6853
6737
6887
6860
7130
6859
6858
6854
7125
6851
6738
6739
6833
6725
4674
4675
6730
6731
6729
6728
6732
6195
4676
6196
6194
4666
6734
6736
6735
7132
7009
7166
7012
7165
7016
6883
7168
7170
7134
6882
7006
7001
7014
7133
6837
6856
6840
6664
6855
7129
6661
7131
7122
7128
6834
6835
6836
6662
7121
6663
6838
6839
6670
6881
6884
6200
4679
6721
6199
6198
6733
4678
4680
6197
6722
6724
4663
4677
ITEM: TIMESTEP
5700000
ITEM: NUMBER OF ATOMS
412
ITEM: BOX BOUNDS pp pp pp
-2.3387999999999999e-02 3.0020864000000000e+01
-3.9633349999999998e+00 2.5960021000000001e+01
-2.1261413199467391e+01 5.5264653199461179e+01
ITEM: ATOMS id
7164
6872
6871
7162
6869
6864
7139
7080
7134
6863
6862
6861
7161
7135
7079
7157
7023
7149
7065
7078
7067
7160
6848
7159
6843
7021
7066
7030
7158
7022
7069
7077
6849
7024
6850
7136
7025
6727
7146
7142
6907
6910
7143
6725
6908
7141
6905
7144
6918
6912
6865
6867
6868
7076
6870
7167
7138
7075
6866
6873
7140
7137
6841
7072
7061
7152
6846
7071
6847
7028
7150
7155
7151
7153
7064
6844
6842
7070
6845
7062
7068
7148
7154
7063
7073
7029
7032
7074
6684
7156
7031
7147
6723
6726
6901
6722
6913
6911
6909
6818
7145
6935
6929
7118
6876
6936
7120
7119
7117
7114
6875
6874
6934
7112
7113
7111
6928
6930
6691
6699
6694
6960
6683
7038
6700
7037
6693
7027
6949
6984
6692
7040
7039
6698
6989
6981
6682
6992
6697
6957
6656
6814
6811
6687
6816
6808
6813
6649
6815
6812
6655
6809
6648
6681
6654
6958
7115
6931
6932
6926
6923
6922
6924
6880
6925
6878
6877
6879
7116
6927
6955
6689
6986
6690
6987
6688
7036
6990
6695
7026
6985
6696
6951
7033
6950
6988
6983
7034
6982
6953
6685
7035
6921
6933
6657
6651
6660
6652
6817
6653
6810
6686
6819
6659
6820
6658
7018
7101
6894
6897
7102
6937
6892
6891
6900
7104
6893
6899
6898
7019
7103
6938
6940
6939
6994
6959
6999
6830
6947
6998
6671
6997
6829
6945
6828
7000
6673
6995
6946
6831
6991
6676
6833
6996
6636
6637
6640
6630
4667
6639
6624
6629
6638
6650
6628
6634
7020
7107
6895
7110
6896
7108
6888
7105
7106
6889
7017
7109
6825
6824
6944
6956
6948
6941
6827
6943
6952
6993
6672
6826
6822
6677
6680
6674
6679
6942
6675
6821
6954
6823
6678
6890
6633
6631
6632
6635
6627
4672
6626
6625
6645
6647
4670
7130
7002
7173
6886
7166
7004
7013
7001
7003
7163
7171
6839
6669
6854
7127
6857
7126
6856
6668
6832
6860
6851
6855
6852
6666
6887
6859
6858
6853
6670
6735
7125
6729
4674
4678
4666
6730
6192
4680
6195
6189
6732
6731
6194
6728
4675
4676
6196
4677
4665
4662
7129
7014
7006
6883
7170
7009
7005
7007
7169
6885
7168
7012
7132
7016
7165
7131
7008
7011
7010
7122
6837
6838
6663
6881
6661
6884
6662
6840
6740
6739
6836
6664
6737
6834
7123
7121
7124
6667
6835
6665
7128
6882
6198
6199
6200
6736
4671
4669
6734
4673
6738
4668
6197
4679
4663
6721
6733
6724
ITEM: TIMESTEP
5800000
ITEM: NUMBER OF ATOMS
407
ITEM: BOX BOUNDS pp pp pp
-2.3387999999999999e-02 3.0020864000000000e+01
-3.9633349999999998e+00 2.5960021000000001e+01
-2.1261413199467391e+01 5.5264653199461179e+01
ITEM: ATOMS id
6864
7163
6871
7165
6874
6872
7161
7164
7162
7080
6873
6875
7068
7079
7023
7159
6848
7078
7157
7066
7021
6682
7158
7069
7022
7160
7077
7067
6849
7065
6683
6850
7070
7024
6916
6902
7144
6919
7141
6901
6903
7143
7142
6904
6917
7156
6681
6914
6818
6866
6878
6870
6868
6869
6861
6867
6865
7167
6862
6863
7169
7076
6684
7025
7075
6845
6844
7027
6842
7063
7151
7153
6841
7064
7062
7154
6846
7072
7026
7071
7061
6847
7150
7155
7149
7074
6843
7032
7073
6906
7152
7146
7145
6907
6910
6817
6915
6819
6908
7147
6905
6820
7148
6929
7116
7111
7113
6934
7118
7117
7114
6935
6876
7120
7110
6921
7038
6960
6949
6698
6930
6982
7029
6981
6700
6936
7037
7040
6984
6692
6957
6693
6697
7028
7030
6983
7039
6924
6810
6812
6648
6811
6655
6649
6656
6650
6813
6806
6814
6808
6815
6687
7119
6928
6931
6877
6922
6880
6932
7112
6923
6926
6879
6925
7115
6986
7036
7035
6690
6689
6699
6987
7033
6695
6953
6696
6927
7034
7031
6933
6694
6688
6691
6985
6659
6660
6809
6657
6658
6652
6686
6647
6651
6653
6654
6816
6685
7018
7017
7108
7109
7105
6895
7106
7019
6890
7107
6896
6888
6673
6676
6992
6671
6829
6945
6991
7000
6993
6669
6668
6999
6948
6826
6997
6827
6947
6946
6828
6998
6889
6674
6825
6943
6959
6830
6675
6629
6958
6636
6640
4675
4667
4665
4674
6628
4676
6638
6637
6630
4666
6634
6938
6898
7102
6940
6893
6937
6900
7014
7104
7103
6899
6891
7101
7016
6897
6894
7020
6822
6823
6944
6956
6941
6677
6821
6951
6954
6996
6942
6672
6995
6955
6939
6824
6988
6678
6990
6989
6994
6950
6952
6892
4673
6633
6635
4668
4669
6632
6627
4670
6680
6631
4671
4672
6679
6639
7132
7133
7003
7004
7131
7001
7002
7173
7010
7166
7171
7013
6884
7128
6832
6735
6854
6858
6834
6859
7130
6883
6881
6851
6885
6665
6856
6835
6855
6853
6666
6831
6857
7129
6860
6670
6882
6728
6727
4677
6730
6732
6729
4680
4678
6196
6726
6725
7139
7006
7136
7140
7170
6887
7138
7012
7009
7007
7176
7008
7005
7137
7168
7134
7011
7135
6839
6738
7121
6663
6837
6886
6740
6661
7122
6852
7126
6662
6840
7124
6833
6838
6664
6836
7123
6739
6737
7125
7127
6724
6199
4679
6723
6722
6734
6736
6733
6198
6721
6667
6731
ITEM: TIMESTEP
5900000
ITEM: NUMBER OF ATOMS
414
ITEM: BOX BOUNDS pp pp pp
-2.3387999999999999e-02 3.0020864000000000e+01
-3.9633349999999998e+00 2.5960021000000001e+01
-2.1261413199467391e+01 5.5264653199461179e+01
ITEM: ATOMS id
6864
7079
6872
6862
7077
6871
6875
7078
6876
7080
6863
6595
6874
6847
7067
7024
6844
6845
7021
7153
7066
7155
7122
7022
7025
7151
7068
7069
7071
7023
6846
7124
7152
7065
7070
6861
7121
6730
7149
7145
7147
6910
6915
7148
6729
6914
6907
7150
6918
7146
6724
6728
6818
6908
6594
6880
6873
7074
6865
6868
6877
6867
6870
6866
7075
6596
6869
6878
7076
6600
7063
7157
6848
7064
7062
7026
7158
6841
6850
7156
7127
6842
7061
7160
7027
6843
6849
7154
7072
7129
7159
6722
7141
6912
6727
7143
6723
6725
6911
7142
7144
6909
6726
6593
7115
6921
7108
6922
7116
6930
6591
6929
7110
6928
6924
7109
6936
6693
7038
6682
6981
6987
6960
6683
7028
6982
7030
7073
6984
6684
7029
6983
6658
6812
6655
6649
6815
6811
6650
6813
6808
6656
6648
6814
6681
6654
6657
6651
7112
7113
6599
6931
6923
6932
6926
7120
7119
7118
6927
6597
7117
6598
7111
6925
7114
6934
6933
6953
6985
7036
6986
7032
6692
7039
6697
6700
7031
6696
7033
6695
6698
6688
6685
6689
6691
7034
7037
6694
6690
6699
7040
7035
6653
6820
6816
6687
6819
6659
6645
6646
6652
6817
6810
6809
6660
6686
7013
7018
6935
7106
7105
6900
6897
6894
6892
6899
7107
7010
6891
6898
7017
6825
7000
6993
6946
6957
6948
6991
6950
6992
6949
6676
6945
6998
6669
6827
6947
6959
6997
6999
6896
6893
6829
6630
6640
4671
6639
6636
6637
4673
6638
6629
6958
6675
6938
7102
6940
6889
7103
7008
7101
7104
7009
7016
7011
6895
6937
6954
6943
6671
6951
6956
6822
6990
6826
6941
6824
6823
6989
6890
6672
6995
6939
6944
6942
6888
6821
6988
6952
6674
6677
6955
6678
6996
6679
6994
6673
6633
6680
6628
6647
6632
6625
4669
6627
6626
6631
6635
4679
4668
4670
6634
7162
6886
7163
7004
7161
7173
7002
7172
7171
7001
7003
7164
7005
6835
7138
6887
6828
6666
7137
6860
6668
6854
6831
7139
6856
6857
6830
7133
6832
6667
6859
7123
7136
6855
6670
6665
7134
7140
6739
6738
6196
4675
6740
4665
4676
6189
6731
6734
6737
6195
4674
4666
6733
6194
4672
6732
7007
7169
7165
7170
7006
7167
7166
6881
7168
7012
6836
6662
7128
7135
7126
7132
6661
6884
6664
6858
6885
6838
6735
6663
7130
6840
6833
6883
6839
7125
6882
6853
6837
6851
6834
6852
7131
4680
6199
6721
6197
6736
6200
4678
6198
4677
ITEM: TIMESTEP
6000000
ITEM: NUMBER OF ATOMS
404
ITEM: BOX BOUNDS pp pp pp
-2.3387999999999999e-02 3.0020864000000000e+01
-3.9633349999999998e+00 2.5960021000000001e+01
-2.1261413199467391e+01 5.5264653199461179e+01
ITEM: ATOMS id
6864
6871
6863
6874
6875
6872
6862
6876
7163
6869
7068
7071
7062
6852
7129
7070
7155
7026
7159
6684
6847
7157
6846
7160
7072
7064
7063
7073
7128
7121
7061
7141
7154
6906
7142
6721
7143
7144
6722
7156
6724
6916
6723
6919
7158
6866
6865
6873
7162
6870
6880
6867
6878
6868
6877
6879
7078
7164
6845
6850
6848
7130
6844
7153
6843
7127
7025
7069
6849
7066
7027
7125
7022
7067
6841
7024
6842
7065
7124
7122
7021
7150
7145
6915
6733
7151
6910
6729
7152
7147
7146
7148
7149
6589
6595
7118
6928
6592
6923
6594
6922
6929
6921
6591
6596
6925
6924
7117
6986
7033
6983
7036
6692
6960
6982
6985
6699
6698
6693
6700
6981
6691
6683
7031
6984
7075
7034
6682
6930
7035
6987
6697
7032
6654
6812
6813
6656
6649
6648
6815
6655
6681
6687
6811
6685
6808
6814
6650
6926
6598
6600
7119
6597
7079
6599
6932
6931
7120
7077
7080
6696
7038
6689
7030
6688
6690
7029
7028
7037
6927
7023
7074
6695
7040
6933
6694
7039
7076
6820
6646
6651
6660
6817
6819
6652
6818
6657
6816
6658
6686
6659
6809
6645
6653
7107
6899
6897
7116
6900
6891
6898
6892
7105
7015
7110
7113
7108
7111
7114
6935
7109
6934
6894
6950
6945
6671
6957
6946
6673
6823
6947
6824
6993
6893
6936
6948
6949
6999
6998
6992
6959
6991
6997
6822
6958
6630
6640
4668
6637
4671
4673
6636
6629
6638
6639
6676
6634
6635
6628
7112
6938
7019
6896
7115
7102
7101
7020
6895
6937
7017
6939
6827
6944
6940
6990
6890
6952
6679
6953
6943
6954
6672
6988
6941
6994
6995
6956
6989
6951
6942
6996
6678
6955
7000
6677
6633
6625
6632
6627
6647
6626
6680
6631
4677
4678
6674
6675
4679
4669
7012
7138
7009
7007
7140
7016
7014
7173
7005
7008
6861
7006
7011
6833
6670
7133
6821
6857
6668
6665
7132
6840
6859
6837
6860
7131
6855
6666
6826
6839
6885
6887
6838
6854
7123
6886
7137
7139
6669
7134
4675
6195
6196
6725
6739
6740
6194
4672
6738
6737
6726
7010
7004
7168
7018
7170
7013
6889
7001
7166
7002
7165
7167
7003
6735
6661
6883
6832
7135
6856
6882
6884
6825
6662
6664
6836
6831
6881
6834
6829
6835
6888
6663
6853
6830
6828
6858
6851
7136
6197
6199
4666
6736
6198
4680
6728
6731
6730
6734
6667
4676
6200
6732
4674
6727
ITEM: TIMESTEP
6100000
ITEM: NUMBER OF ATOMS
402
ITEM: BOX BOUNDS pp pp pp
-2.3387999999999999e-02 3.0020864000000000e+01
-3.9633349999999998e+00 2.5960021000000001e+01
-2.1261413199467391e+01 5.5264653199461179e+01
ITEM: ATOMS id
6876
6595
7071
7070
6874
6875
7073
6872
6869
6594
6871
7075
6879
7068
6873
7072
7074
7159
7157
6847
6846
7062
7022
7023
7063
6844
7061
7076
7021
7064
7024
7160
7158
7141
6916
6919
7148
6723
7150
7145
7144
7143
6721
6724
6722
6733
6906
7142
7149
7079
6877
6870
6880
6868
7080
6878
6600
7078
7069
6596
7077
7025
6848
6841
7028
6842
7153
7033
7026
6843
7155
7067
6845
7065
6850
7154
7066
7027
6819
6818
6910
7147
6915
7146
6907
6729
6727
6728
7152
6905
7151
6820
7156
6934
7109
7116
6928
7114
6929
6924
7115
6922
6935
6921
6923
6930
6683
6983
6699
6982
6936
6981
6695
7038
6684
6682
6696
6960
6987
6984
6985
6694
7032
6812
6813
6649
6805
6656
6655
6811
6681
6806
6650
6927
7119
7111
7118
7112
6599
7113
6932
6926
6931
7117
6598
6925
6597
6933
6937
7120
6938
6986
6688
7035
7030
6693
6988
7037
6698
6689
7036
6700
6685
6990
6692
6953
7031
6690
6658
7029
6989
6691
7039
7034
6697
7040
6659
6815
6645
6654
6647
6810
6646
6657
6817
6653
6652
6809
6651
6660
6814
6686
6816
6648
6808
6687
7017
6899
6900
6897
7108
6891
7106
7020
7107
6892
7105
7010
7019
7018
7110
6680
6998
6994
6997
6675
6679
6947
6823
6821
6999
6822
6949
6991
7000
6959
6893
6992
6993
6957
6824
6946
6677
6945
6826
6640
6628
6630
6629
4668
6639
4673
6638
6637
6636
4669
6672
6641
4671
6958
6895
7009
6939
7016
6940
7008
7101
7102
6898
7014
7103
7104
6894
6951
6954
6674
6828
6943
6944
6996
6955
6888
6941
6950
6830
6676
6956
6890
6942
6678
6827
6995
6829
6952
6896
6825
6948
6671
6633
6635
6625
6632
4678
4680
6627
6634
6626
6631
4679
4677
6673
7001
6864
7013
6862
6863
7132
7135
7004
6664
6859
6887
6886
6885
6838
6854
6852
7126
6857
6840
6839
6860
7130
6837
7129
6855
7128
7127
6662
6661
6858
6667
7125
6665
6740
6196
6195
4675
4674
6737
6738
6189
4672
6194
6739
6663
7140
7137
6867
7007
6861
7134
6865
7138
7005
7006
6866
7012
7139
7003
7011
7002
6883
6849
6882
7123
6884
6889
7124
6853
6669
7122
6832
7133
6666
6831
7121
7136
6834
6732
6835
6851
6881
6836
6735
6856
7131
6833
6726
6734
6199
6197
4666
6731
6730
6198
6200
6736
6670
4676
6668
6725
ITEM: TIMESTEP
6200000
ITEM: NUMBER OF ATOMS
400
ITEM: BOX BOUNDS pp pp pp
-2.3387999999999999e-02 3.0020864000000000e+01
-3.9633349999999998e+00 2.5960021000000001e+01
-2.1261413199467391e+01 5.5264653199461179e+01
ITEM: ATOMS id
6876
7071
7068
6874
6871
7072
7075
7073
7070
6872
7074
7024
6858
6847
6857
7064
7062
6683
6852
6855
6735
6846
7027
6859
6854
7151
7153
7021
7061
7063
7022
7152
6904
6722
6917
7150
7149
6906
6914
6723
6916
7148
6736
7141
6721
7069
6869
6870
7065
6879
7066
6880
6877
7080
7077
6868
7078
7076
6596
7079
6843
6849
6845
6844
6739
7154
6850
7157
7124
6841
6848
6853
7158
7160
6851
6856
6738
6842
7156
6737
6686
7159
7067
6740
7145
6910
6734
6733
7143
7142
7144
7146
6915
6907
7147
6905
6930
6929
7115
6922
6928
6924
6921
7114
6594
6595
6923
6694
6983
6681
7040
6684
6695
7032
6699
7023
7033
6816
6696
7025
7026
6682
7031
6697
6814
6960
6700
6987
6936
6648
6806
6655
6649
6812
6805
6813
6656
6811
6919
6650
6807
6654
6808
7117
6597
6598
6926
6933
6600
7112
7113
6927
6932
7111
6599
7119
6931
6925
6934
7028
7036
6953
6690
7029
7035
6817
6693
6689
6820
6688
6687
7155
6692
6819
6691
6685
7037
6815
7039
6818
7034
6698
7038
7030
6801
6652
6802
6804
6659
6646
6651
6809
6810
6803
6658
6653
6657
6660
6898
7014
6900
7108
7110
7109
7010
7106
7020
7017
6897
6935
7018
7015
7019
6892
6948
6993
6991
6997
7000
6947
6949
6891
6984
6982
6957
6945
6946
6959
6981
6998
6893
6999
6992
6899
6678
6985
6894
4680
6958
6629
6630
4678
6676
4679
6638
4677
6628
7104
7009
6939
6895
7101
7016
7102
7107
6937
7103
7105
6823
6942
6989
6888
6679
6952
6988
6994
6944
6951
6986
6896
6995
6940
6950
6941
6889
6824
6890
6956
6943
6996
6990
6954
6677
6938
6955
6633
6634
6635
4666
6631
6640
6674
6632
6639
4676
6680
6637
4674
6636
6861
7001
6862
7003
7013
7004
6863
6864
7002
7135
7011
7012
7136
6887
6826
6670
6673
7130
6886
6671
6830
7128
6827
6835
6829
7125
6825
7127
6828
7126
6860
7129
7134
6727
6189
6194
6724
6192
6665
6730
6191
6195
6196
6666
6669
6668
6728
6725
4673
6867
7005
7008
6866
7006
7139
7137
7007
7138
6865
7140
7179
6832
6837
7133
6838
6884
6821
7123
7121
6831
6840
6822
6881
6882
6883
6833
7131
7122
6839
6661
6672
7132
6885
6663
6836
6834
6675
6664
4671
6667
6729
6198
6200
6190
6732
4672
6197
4675
6731
6199
6662
ITEM: TIMESTEP
6300000
ITEM: NUMBER OF ATOMS
393
ITEM: BOX BOUNDS pp pp pp
-2.3387999999999999e-02 3.0020864000000000e+01
-3.9633349999999998e+00 2.5960021000000001e+01
-2.1261413199467391e+01 5.5264653199461179e+01
ITEM: ATOMS id
6872
7062
7072
7074
7076
7064
6876
6871
7063
7061
6874
7075
7071
7022
6683
7021
6681
6859
6854
6860
6735
6682
7155
6856
6734
6858
6857
7153
7024
6855
6684
6725
6914
7145
6919
7147
7152
6905
7150
6727
6904
6916
7151
7148
6906
6730
6726
7149
7146
7068
7078
7069
7067
6880
7066
7065
7073
6869
7070
7138
6870
6868
6845
7160
6850
6841
7027
6843
6849
6851
6853
6685
7135
6842
6848
6686
6847
6852
6739
7157
7159
6737
7025
6844
6687
6738
7026
6846
7154
6907
7141
6736
7156
7158
7143
7142
7144
6723
6915
6922
6929
6595
6923
6921
6924
6928
7115
6925
6930
7114
7033
7023
6690
7032
6815
6693
6816
6986
7040
6697
6955
6699
6700
6691
6696
6694
7038
7037
6936
6698
7031
7039
6655
6806
6656
6649
6814
6805
6812
6813
6811
6650
6648
6820
6807
6654
7119
6931
6927
6599
6926
6598
6932
6594
7112
7080
7117
6600
6597
6933
7077
7079
7036
6983
7035
6982
6688
6960
6689
6981
7030
6957
6959
6819
7034
6958
6692
7028
6695
7029
6817
6818
6810
6660
6653
6808
6802
6809
6658
6801
6646
6659
6651
6804
6652
6657
6803
7109
6896
7020
7019
7108
7106
7017
6934
7110
6935
7018
6985
6894
6989
6941
6994
6990
6996
6943
6827
6895
6988
6952
6953
6889
6948
6951
6944
6942
6950
6987
6995
6954
4677
6636
6629
6630
6640
6628
4678
6638
6678
4680
7101
6939
6899
7111
7103
7104
7107
6897
7102
6898
7113
7105
6893
7016
6892
6956
6999
6992
6679
6823
6940
6993
6946
6891
6945
6998
6900
6947
6937
7000
6997
6991
6938
6984
6949
6633
6632
6677
4665
6680
6635
6637
6634
4667
4666
6639
6631
4676
6863
7002
7003
6862
6861
7004
7015
7140
7001
6864
7013
7012
7011
7014
6828
7128
6882
6833
6670
6888
6825
6884
6830
6836
7129
6883
6839
6840
6732
6838
7132
6837
6831
6881
6834
6890
7131
7130
6826
6673
6671
6885
6195
6191
6728
6731
6196
6729
6668
6666
4679
6669
6189
6194
7007
7006
7010
7005
6866
7139
6867
7137
7008
7009
6865
7123
6821
7125
7121
7124
7122
7133
6672
6824
6886
6835
7127
6822
6832
6661
6887
6663
7136
7134
7126
6829
6197
4674
6674
4672
6667
6662
6198
6724
6722
6664
4671
6675
6733
4675
6200
6665
6199
6721
6676
ITEM: TIMESTEP
6400000
ITEM: NUMBER OF ATOMS
389
ITEM: BOX BOUNDS pp pp pp
-2.3387999999999999e-02 3.0020864000000000e+01
-3.9633349999999998e+00 2.5960021000000001e+01
-2.1261413199467391e+01 5.5264653199461179e+01
ITEM: ATOMS id
7080
6595
7063
7076
7074
7065
6594
6924
7075
7067
7077
7078
6923
7026
7024
6857
6682
7023
7153
6855
6860
6856
6684
7151
6683
6859
6858
6854
6845
6846
6687
6685
6847
6852
6681
7022
6844
7021
7149
7152
6906
6725
6907
7147
7148
7150
6727
7145
7146
6905
7073
6600
7070
7071
7068
7079
7069
6599
7072
7066
7157
7156
6843
6849
6850
6841
6848
6735
7158
7025
7154
6851
7159
7160
6853
6842
7027
6686
7029
6736
7155
6910
6803
7142
6912
7141
6726
6911
7143
6908
7144
6909
6723
6914
6915
7116
6929
7114
6930
7115
6922
7109
7108
6935
6936
6928
6921
7111
6985
6691
6697
6956
6694
7040
6952
7032
7038
6693
6813
7031
6692
7033
6699
6986
7037
6700
6990
6816
7039
6955
6698
6814
6648
6806
6649
6812
6650
6654
6656
6811
6655
6805
6807
6801
7120
7117
6925
6932
7112
6931
6926
7113
7119
7118
6939
6933
6937
6927
6940
6934
7035
7036
6982
6690
7030
6984
6815
6819
6696
6689
6953
6820
6817
6959
6951
6983
6957
7028
6954
6958
6981
6688
6960
6938
6695
7034
6818
6659
6651
6653
6657
6804
6646
6660
6809
6652
6626
6802
6810
6658
6808
7110
7006
7010
7009
6898
7106
7008
7105
7007
7005
7103
6895
6997
6821
6889
6991
6823
6890
6995
7000
6941
6824
6989
6994
6942
6943
6894
6822
6888
6988
6944
6996
6896
6637
6638
6639
4672
6630
6673
6629
6640
6680
6628
7014
7012
7013
6899
7104
7015
7016
7101
7102
7011
7018
7107
6897
6825
6987
6948
6887
6950
6826
6827
6945
6993
6900
6949
6892
6893
6886
6998
6992
6885
6891
6946
6999
6947
6678
6636
4669
6633
6635
6674
4668
6679
6631
4670
6634
6632
6676
6677
6625
6871
6864
7061
7064
6872
6863
7062
6862
6866
6865
7003
6861
7002
7001
6837
7129
7128
7127
6884
6833
6730
6832
6839
7125
6661
6732
6664
6882
6840
7130
6838
7126
6881
6831
6731
6883
7135
6834
6662
6195
6728
4671
6729
6200
6194
6668
6663
6196
6670
6197
6199
6671
6672
7137
6868
7004
6869
6870
6876
7139
6867
7138
7140
6874
7122
6830
6734
6836
6739
6829
7124
7134
7121
7133
6733
7131
6740
6737
7123
7136
6828
6738
6835
7132
6675
6669
6198
6667
6666
4679
6722
4673
6724
6721
6665
6189
ITEM: TIMESTEP
6500000
ITEM: NUMBER OF ATOMS
389
ITEM: BOX BOUNDS pp pp pp
-2.3387999999999999e-02 3.0020864000000000e+01
-3.9633349999999998e+00 2.5960021000000001e+01
-2.1261413199467391e+01 5.5264653199461179e+01
ITEM: ATOMS id
7064
7076
7021
7062
7061
7022
7023
7024
7063
7072
7073
7075
7074
7026
7071
6682
7158
6683
6847
6684
6853
6740
6852
7160
6851
6850
7157
6685
7159
6687
6681
6738
6813
7146
6913
6801
7142
6807
7143
6920
6805
6806
7144
6903
7149
7065
7079
7078
7066
7025
7068
7080
7069
7077
7027
7070
7067
6689
6686
6843
7151
6846
7029
7154
7152
6845
7153
7028
6844
6842
6841
6849
6688
6690
6848
7156
7155
6902
7141
6904
7150
6802
6810
7147
6901
7145
6803
7148
6804
7033
6934
6929
6923
6930
6921
6928
6935
7120
7115
6925
7117
6924
6922
6936
6691
6693
6820
6955
7039
7032
6952
6988
7038
7037
6697
6700
6956
6989
6986
6987
6951
6954
6699
7040
6816
6692
6814
6985
7031
6811
6649
6650
6654
6648
6656
6655
6629
6953
6812
6808
6628
7118
6937
6926
6927
7119
6939
7030
6932
6933
6931
6819
6959
7034
6983
6695
6817
6958
6982
6957
6981
6696
6940
6694
7035
6960
6984
7036
6990
6698
6815
6938
6657
6653
6632
6660
6809
6651
6652
6646
6658
6659
6818
7108
7114
7013
7109
7106
7116
7110
7004
7204
7011
7015
6894
6896
6895
6941
6943
6942
6889
6890
6821
6992
6881
6999
6944
6888
6995
6885
6882
4670
6630
6680
6637
6638
6639
6677
4672
4671
6678
6679
6636
6948
4673
6950
4668
7112
7018
7113
7002
7103
7101
7206
7019
7104
7107
7102
7001
7105
7111
7017
6996
6997
7000
7003
6893
6991
6993
6887
6994
6824
6998
6899
6825
6827
6947
6826
6900
6892
6823
6945
6822
6897
6891
6886
6898
6634
4669
6640
6671
6635
6673
6949
6631
6675
6674
6633
6946
6672
4678
6676
6861
6864
6873
7016
7012
6874
6863
6871
7014
6862
6872
6876
7007
6838
6734
6736
6735
7128
6837
6831
6839
7130
6739
6840
7129
7132
7127
6883
7131
6832
6833
6855
6733
6856
6854
6737
6884
6665
6722
6194
6667
6723
4675
6664
6196
6726
6195
6724
6721
6725
6662
6663
6661
4674
6666
6865
6870
7139
6866
6867
7010
7137
6868
6880
7009
7005
7020
7140
6869
7008
7006
7138
6860
6859
6835
7136
6857
7135
6829
7126
7121
6830
7124
7134
6836
7122
6732
6834
7133
7123
6730
6828
6731
7125
6669
6199
6198
6200
4680
6729
6670
6728
6668
4679
6197
4677
6727
ITEM: TIMESTEP
6600000
ITEM: NUMBER OF ATOMS
397
ITEM: BOX BOUNDS pp pp pp
-2.3387999999999999e-02 3.0020864000000000e+01
-3.9633349999999998e+00 2.5960021000000001e+01
-2.1261413199467391e+01 5.5264653199461179e+01
ITEM: ATOMS id
7024
7063
7022
7076
7075
7062
7061
7064
7072
6876
7023
6813
7147
6850
6690
6851
7021
7146
6686
7160
6687
7157
7156
6853
7145
6852
7158
6848
7159
6685
7154
6847
6912
6807
6806
6644
6643
6910
7144
7142
6906
6908
6905
6907
7143
6909
6805
6642
6911
7079
7078
7071
7027
7026
7068
7066
7025
7080
7069
7065
7067
7077
6880
7070
7073
7074
7153
6849
7149
6842
7148
6846
6860
6684
6843
7151
7150
6841
7029
6845
7152
6682
6858
6810
6681
6683
6844
7155
6857
6913
6902
6804
6808
6646
6903
6904
6802
6803
6801
7141
6936
6935
6929
6924
6925
6928
7120
7117
7119
6921
6930
7118
6922
6923
6595
7033
7114
7037
6688
6689
6816
6959
6958
6814
7039
7031
6811
6957
6951
6985
7038
6695
7032
6960
6986
7040
6987
6988
6989
6953
6812
6656
6639
6654
6628
6655
6650
6648
6641
6629
6637
6649
6947
6640
6600
6932
6931
6926
6934
6927
6938
6937
6933
6939
7116
7115
7030
7035
6981
6699
6820
6817
7034
6818
6955
6819
6692
6698
7028
6956
6983
6982
6696
6954
6700
6693
6990
7036
6697
6815
6691
6694
6653
6631
6657
6651
6647
6660
6659
6652
6658
6632
6633
6636
6634
6626
6809
6645
7113
7101
7102
7001
7104
7112
7103
7111
7107
7105
7010
7002
6821
6822
6888
6826
6894
6889
6993
6896
6890
6995
6823
6881
6992
6949
6996
6895
6991
6950
6882
6833
6948
6994
7003
6885
6824
6945
4663
6946
6671
6669
6673
6668
6638
7108
7106
6940
7009
7110
7204
7006
7109
6899
7005
7008
6898
6984
6997
6886
6892
6828
6999
6825
7000
6893
6998
6829
6887
6830
6952
6891
6827
6900
6897
6941
6831
6635
6679
6943
6677
6680
6675
6672
6676
4676
6944
6674
6942
4666
6678
6871
6864
6869
6868
6862
7004
6861
7013
6874
7017
6863
6872
7019
7018
6873
7020
6838
6854
6737
6883
7130
7126
7136
7129
6735
6855
6832
6738
6884
6734
6736
7127
6739
7128
6740
6839
7125
7124
7134
6837
7135
6725
6189
6670
6722
6666
6721
6194
6195
6196
6723
6726
6727
7007
6870
7012
7015
6867
7011
7140
6866
7016
7014
6865
7138
7122
7137
7131
6834
6731
7123
6733
6732
7139
6859
7133
7121
6856
6840
6835
6836
7132
6199
6662
6197
6198
6665
6200
6661
6724
6667
6901
6729
6663
6664
6728
6730
4680
ITEM: TIMESTEP
6700000
ITEM: NUMBER OF ATOMS
398
ITEM: BOX BOUNDS pp pp pp
-2.3387999999999999e-02 3.0020864000000000e+01
-3.9633349999999998e+00 2.5960021000000001e+01
-2.1261413199467391e+01 5.5264653199461179e+01
ITEM: ATOMS id
7061
7022
7070
7076
7064
7024
7074
7063
7062
7023
7072
7075
7071
6850
6853
6687
6688
7156
7154
6854
7147
6852
6851
7160
7145
7021
6686
7146
7158
7157
6813
6811
6685
6690
6847
6642
6805
6909
6910
6643
6907
6908
7143
6912
6911
6806
6913
6641
6649
7142
7144
6807
7078
7079
7065
7066
7077
6842
7027
6844
6841
7069
7080
7067
7025
6864
7068
7026
6873
7153
6682
7151
6846
6857
7148
7155
7152
6683
6684
6810
6860
6849
6848
6681
7159
7150
6858
6808
6809
6845
7149
6815
6843
6905
6647
6646
6903
6902
6804
6906
6901
6803
6904
6802
6801
7141
6645
6933
6932
7033
7120
6927
6931
6925
6926
6937
7118
7117
6958
6960
6959
6689
7037
6989
6957
7040
6949
7032
6985
7034
6696
6812
6695
6939
7038
7039
6816
6986
7031
6948
6694
6654
6947
6946
6945
6629
6650
6648
6656
6623
6655
6929
6921
6930
6922
6928
6935
6923
6924
6934
7030
6936
7035
6818
6954
6691
6699
6955
6982
7029
6817
6956
6983
6981
6697
6814
6693
6698
6990
6700
6692
6819
6820
7036
7028
6624
6942
6653
6625
6622
6659
6943
6621
6944
6626
6652
6627
6658
6660
6651
6657
6941
7201
7111
7101
7103
7102
7204
7112
6938
7113
7001
7002
7104
6882
6995
6884
6895
6896
6996
6889
6831
6890
6991
6888
6822
6987
6994
6940
6988
6883
6833
6823
6953
6881
6821
6992
6832
7003
6640
6639
6673
4667
6634
6638
6628
6824
6671
6637
6636
6635
4673
6950
4671
6630
6672
7107
7109
7115
7108
7010
7110
7116
6899
7106
6898
7105
7006
7114
6897
6891
6834
6999
6886
6829
6984
6892
6836
6900
6998
6893
7000
6887
6830
6894
6828
6993
6952
6997
6885
6827
6825
6835
6951
6826
6631
6632
6678
6677
6633
4670
6675
6674
6680
6679
6676
6870
7012
6866
7138
7015
7004
7011
7013
7017
7019
7014
7020
7018
7121
7139
7136
6856
6736
6737
6731
7124
7140
6740
6838
6730
6837
7126
6734
6728
7123
6733
7122
7134
7137
7125
6839
6739
7133
6726
6725
6195
6196
6727
6666
6668
6194
6669
4676
6191
6670
6861
6868
6862
7016
6869
7005
6863
7008
7007
7009
6871
6865
7135
6867
7127
6732
6840
6738
7132
6729
6735
6859
7131
6721
7129
7130
7128
6200
6664
6661
6724
6662
6197
6663
6199
6667
6198
4674
6665
6723
4675
6722
ITEM: TIMESTEP
6800000
ITEM: NUMBER OF ATOMS
417
ITEM: BOX BOUNDS pp pp pp
-2.3387999999999999e-02 3.0020864000000000e+01
-3.9633349999999998e+00 2.5960021000000001e+01
-2.1261413199467391e+01 5.5264653199461179e+01
ITEM: ATOMS id
7075
7076
7025
7077
7078
7074
7022
7026
7067
7061
7062
7024
7063
7072
7080
7065
7145
7021
6689
6813
6853
6849
6687
7148
7149
7158
6686
7150
6688
6811
7153
7142
7159
6685
7143
6860
7151
6858
6815
6812
7023
6807
6909
6911
6910
7141
6907
6641
6806
6908
6805
6912
7144
6649
6913
7066
7073
7030
7068
7028
7070
7069
7079
6923
6921
7027
7071
7156
6851
6682
7147
7029
7155
6808
6856
6681
6855
6683
7157
7146
6810
7160
6854
7154
7152
6684
6857
6859
6690
6903
6802
6919
6902
6905
6803
6643
6904
6901
6801
6642
6804
6906
6646
6809
6933
6932
7118
6940
7119
7033
7120
6937
7117
6939
6931
6926
6927
6925
6938
6934
6691
6695
6953
6989
6985
6694
6986
6698
6951
6955
6696
6952
6988
6700
6692
6987
6819
6697
6954
6814
6817
6816
6818
6956
7040
7032
6948
6622
6624
6950
6656
6620
6621
6650
6655
6623
6922
7036
6930
6929
6928
6935
6924
7116
6936
7115
6898
7114
6957
7035
6990
6982
6820
6699
7038
6960
7037
6959
6949
7031
7034
7039
6981
6983
6984
6693
6958
4883
6659
6660
6657
6652
4884
4881
6651
6627
6653
4882
6647
6645
6658
6625
6648
6626
6654
7112
7005
7009
6895
7014
7102
7104
7103
7007
7016
7008
6896
7106
7006
7101
7113
7111
6888
6832
6942
6992
6825
6889
6884
6673
6881
6944
6824
6941
6995
6821
6994
6882
6996
6823
6883
6991
6822
6826
6993
6671
6943
6890
6945
6640
6638
4667
6639
6629
4665
4673
6630
6619
6637
6628
4671
7012
7001
6894
7109
6897
7002
6893
7107
7003
6899
7108
7004
7013
7110
6900
7015
7011
7105
6828
6891
6887
6892
6885
6829
6679
7000
6672
6886
6999
6946
6827
6830
6947
6678
6997
6998
6677
7132
6633
4662
6635
6634
6632
6674
4669
6675
4668
6676
4670
6631
4664
6636
6680
7019
6870
7139
6867
7138
7064
6878
7020
7010
6844
7018
7137
7017
6865
6868
6843
6866
6670
7127
6837
6831
7140
6739
6729
6833
7130
6841
6850
6728
6848
7128
7126
6839
6736
6842
6735
6730
6838
7125
6734
6669
6194
6196
6195
4674
4676
4675
6727
4672
6668
7136
6864
6873
6871
6872
6861
6862
6869
6863
6835
6732
6852
6724
7133
6738
7131
7121
7124
6847
6662
7122
7123
6731
6834
7134
6663
6740
7129
6836
6733
7135
6737
6664
6845
6840
6661
6846
6667
6198
6723
6721
4678
6665
6722
6197
6666
4680
6199
4677
6200
4679
6726
6725
ITEM: TIMESTEP
6900000
ITEM: NUMBER OF ATOMS
414
ITEM: BOX BOUNDS pp pp pp
-2.3387999999999999e-02 3.0020864000000000e+01
-3.9633349999999998e+00 2.5960021000000001e+01
-2.1261413199467391e+01 5.5264653199461179e+01
ITEM: ATOMS id
7024
7022
7076
7072
7021
7062
7023
7061
7064
7063
7027
6860
7160
6690
7159
7149
6858
6688
7143
6811
7141
6687
6689
6853
6857
7157
6730
6813
7158
7156
6859
7142
7144
6686
6685
6815
6910
6903
6907
6806
6905
6916
6726
6906
6725
6189
6902
6909
6908
6807
6805
6901
7071
7078
6846
7029
7070
7077
7065
7066
7074
7069
7079
7028
7068
7026
7025
7067
6808
6684
6682
6856
6854
6809
6855
7153
7147
7154
6683
7155
7146
6724
6810
6721
7145
7152
7151
7148
7150
6851
6852
6681
6722
6801
6803
6804
6723
6912
6913
6190
6904
6911
6802
6198
6927
6933
6932
7114
7031
6931
6926
7033
7117
6939
7118
6938
7113
6937
6698
6983
6697
6814
6950
6694
6949
6695
6816
6986
6984
6700
6951
6812
6987
6696
6955
6691
6953
7039
7037
6692
6985
6982
6981
6699
6948
7038
6954
7032
6621
6650
4886
6624
4887
6649
6655
6622
6648
6657
6656
4885
6623
6654
6658
6625
6921
7116
6924
6922
6928
6936
6929
6930
6934
6935
7030
6923
7036
7115
6925
6940
6819
6957
6817
7040
6958
6946
7035
6947
6960
6818
6693
6945
6959
6820
7034
4881
6626
6653
4884
6647
4882
6660
4883
6651
6652
6645
6646
6619
6659
7112
6896
7102
7008
7009
7103
7111
7006
7014
7104
7105
7016
7106
6894
7101
6881
6989
6998
6828
6830
6829
6889
6883
6990
6999
6890
7000
6895
6952
6882
6997
6943
6988
6888
6884
6678
6630
6631
6680
4665
6635
6628
4668
6636
6627
6633
4666
4667
6677
6634
4663
6897
7109
7007
7108
7013
6900
6898
7110
7011
7107
7005
6899
7012
6893
6941
6942
6994
6992
6996
6995
6892
6891
6824
6887
6885
6825
6886
6821
6827
6823
6956
6991
6822
6993
6944
6831
6826
6638
6632
6618
6639
4664
6679
6637
4670
6640
6629
4669
4662
6867
7020
6870
6868
7017
6843
6866
6865
7010
7139
6849
7126
6736
6669
6835
7135
6671
6834
6734
7137
7138
6728
6848
6837
7140
6729
6673
6735
7125
6670
7130
6850
6836
7127
6840
6668
6188
6676
6194
4676
6674
4672
6196
4674
6192
4675
6666
6195
6667
6191
4671
6675
4673
6665
6845
6864
6863
6872
6844
7001
6862
7136
6842
6873
7003
6841
7002
7004
6861
7018
6847
7122
7131
7123
6731
7133
7124
6833
6832
7132
6738
6672
6839
6838
6739
6732
6740
7134
7121
7128
7129
6737
6663
4678
6662
6200
4679
6199
6661
4677
6193
6197
4680
6727
6664
ITEM: TIMESTEP
7000000
ITEM: NUMBER OF ATOMS
424
ITEM: BOX BOUNDS pp pp pp
-2.3387999999999999e-02 3.0020864000000000e+01
-3.9633349999999998e+00 2.5960021000000001e+01
-2.1261413199467391e+01 5.5264653199461179e+01
ITEM: ATOMS id
7079
7077
6842
7021
6841
7024
7067
7022
7080
6856
7066
7078
7069
6688
6685
7158
6729
6728
7141
7142
7157
7159
7143
6687
6806
6859
6689
6686
7144
6805
6857
6807
6860
6726
6725
6912
6910
6908
6911
6197
6727
6200
6913
6909
6198
6904
7061
7064
7074
7072
7025
7073
7070
7071
7075
7063
7062
6852
7026
6855
6846
6851
7068
6854
7065
6848
7027
7076
6690
6802
7151
6809
6803
6684
6804
7147
6808
7148
6681
6721
7150
6801
6682
7149
6683
7145
6858
7146
6810
6730
7153
6853
6691
6849
6724
6917
6722
6914
6907
6915
6901
6199
6906
6902
6916
6905
6723
6903
6646
6933
6932
7119
6931
6927
6938
7114
7023
6926
7118
7117
6937
7120
7033
6939
6813
6954
6692
6812
6983
6984
6695
6956
6811
7037
6952
6955
7032
6982
7040
6981
6700
7031
7038
6694
6816
6951
7039
6940
6698
6622
4887
6655
6649
6654
6624
6652
6651
6656
4886
6657
6621
6659
6650
6658
6648
6660
6924
6935
6928
6929
6921
7030
6936
6930
6923
7116
6922
6925
6934
7028
7115
7035
6953
6960
6986
6958
6957
6959
6699
6987
6985
6814
7034
6948
6949
7029
6697
7036
6815
6693
6696
6820
6818
6950
4883
6626
6817
6645
6647
6819
4882
6653
4884
4885
4881
7112
7002
7111
7204
7101
7103
7001
7102
7010
7106
7020
7017
7104
7113
7019
6896
6993
6894
6890
6895
6944
6889
7000
6997
6941
6822
6882
7003
6821
6888
6999
6824
6942
6679
6885
6823
6881
6884
4665
6636
6633
6634
6623
6631
6618
6680
6632
4666
6619
4667
6943
6635
7109
7007
7105
7110
7009
7005
7016
7006
7108
7107
7008
7201
6898
6825
6829
6891
6897
6899
6995
6991
6945
6946
6988
6900
6826
6828
6996
6886
6827
6887
6892
6989
6994
6992
6947
6893
6830
6990
6998
4668
6625
4670
6638
6630
4663
6637
6639
6640
6629
6628
6615
6627
4662
7013
7140
6868
7018
7132
6866
7004
6867
6870
6843
7154
6739
7139
7130
6737
6735
6738
7126
6678
6731
6833
7156
6732
6670
7128
7160
6671
6740
7137
7129
6734
7127
6673
7138
6883
6736
4673
6676
6195
6677
4671
6194
6674
6191
6666
6669
6667
4675
4672
6196
6665
6675
4674
6192
6668
4676
7136
6847
6864
6862
6869
7014
6872
7015
6873
6871
6861
6863
7012
6845
7011
6865
7131
7121
6834
7124
6835
6836
7134
7135
6832
7125
6672
6831
7122
7133
6838
6839
6837
6840
6733
7123
7152
7155
4678
6664
6661
4680
4677
6662
4679
6193
4669
6663
ITEM: TIMESTEP
7100000
ITEM: NUMBER OF ATOMS
415
ITEM: BOX BOUNDS pp pp pp
-2.3387999999999999e-02 3.0020864000000000e+01
-3.9633349999999998e+00 2.5960021000000001e+01
-2.1261413199467391e+01 5.5264653199461179e+01
ITEM: ATOMS id
7077
7079
7080
7066
6841
7068
7070
6878
7025
7026
7069
7067
7065
7027
6859
6806
6685
6724
7141
7142
6857
6813
6860
6687
7144
6686
6812
6689
6807
6811
6688
7143
6858
6722
6692
6721
7158
6909
6911
6912
6196
6723
6904
6913
7061
7021
7064
7024
7072
7022
7062
7073
7074
7071
6852
7075
7063
6846
6856
6801
6808
7146
6809
6693
6684
6690
7147
6855
6802
6681
6851
6691
6804
6682
6683
6803
7149
7150
7145
7148
6854
6853
6810
6805
7030
6725
7023
6915
6642
6906
6916
6903
6914
6902
6910
6643
6189
6905
6907
6901
6646
6908
6727
6933
6931
7117
6932
6939
7032
6927
7120
6925
6926
7119
6993
6816
6954
6697
6700
6983
6956
6698
6982
6957
6952
6984
6699
6951
6955
6953
7029
7035
6981
6815
6960
6941
6814
7028
6626
6656
4882
6657
6625
6659
4881
6650
6658
6627
6649
6654
6655
4884
6943
6936
6935
6923
6929
6921
6934
6922
6581
6924
6930
6928
6696
6695
7031
6945
7040
7038
6958
7034
6820
6986
6987
7037
7039
6817
6694
6959
7036
6950
6948
6949
6985
6818
7033
6647
6645
6624
6623
6621
6622
6819
6653
6648
6651
6652
6660
7109
6940
7002
7116
7001
6937
7104
7013
6938
7101
7103
7115
7102
7004
7114
7011
7020
7017
6822
6896
6890
6824
6999
6889
6942
7000
6884
6997
6821
6881
6895
6998
6882
6944
6823
6990
6888
6885
6894
6883
6833
7003
6639
6628
6640
6632
6638
6637
6630
4667
4666
6629
6619
6631
4665
7107
6898
7112
7105
7009
7005
7108
7010
7019
7111
7110
7106
6899
7008
7006
6886
6991
6830
6829
6893
6831
6887
6825
6897
6828
6994
6832
6826
6992
6836
6900
6996
6892
6946
6989
6891
6995
6988
6827
6834
6835
6947
6633
6678
4662
6634
6677
6679
6680
6615
4661
6636
6635
4664
6844
6842
7014
6865
6866
6843
7015
7012
6867
6869
7140
6870
6868
7127
6737
6731
7138
7157
7130
7122
7125
7137
7156
6733
6738
7159
6739
7160
6732
7126
6740
7139
7123
6838
6671
6195
6665
6670
6666
6192
4673
6194
6667
6193
4671
6191
6669
4672
6676
6668
6673
6862
6864
6847
6861
6850
6872
6845
6863
7007
6848
6873
6871
7016
6839
7129
6735
6730
7132
6734
6736
7124
7151
7133
7152
7128
7131
7136
6728
6840
6837
7154
7153
6729
6849
7121
7134
7135
7155
6672
6663
6662
6674
6200
4669
4670
6664
6675
4676
4668
4675
6661
4674
6199
6197
6726
6198
ITEM: TIMESTEP
7200000
ITEM: NUMBER OF ATOMS
425
ITEM: BOX BOUNDS pp pp pp
-2.3387999999999999e-02 3.0020864000000000e+01
-3.9633349999999998e+00 2.5960021000000001e+01
-2.1261413199467391e+01 5.5264653199461179e+01
ITEM: ATOMS id
7066
7022
7026
6858
7077
7079
7069
6841
6859
7067
7065
6857
7024
7025
7080
7027
7068
6690
6727
6728
6807
6686
7142
6811
6812
6689
6806
6730
6688
7141
6687
6813
6860
7144
7143
6685
6805
7149
7023
6916
6909
6917
6910
6906
6907
6914
6784
6915
6918
6911
6920
6908
6912
6919
7072
6851
7074
7062
7073
7064
6854
7063
7071
7061
6852
6855
6848
7021
6846
6856
7070
7147
6726
7145
6804
6809
6684
7146
6681
7148
7150
6682
6725
6683
6802
6801
6810
6808
6803
6853
6693
6796
6901
6902
6641
6644
6903
6722
6790
6904
6723
6913
6905
6938
6932
7029
6933
6931
7028
7120
7116
6927
6937
7114
6939
6926
7030
7115
6986
6954
7036
6697
6659
6694
6955
6956
6815
6985
6699
6691
7035
6816
6814
6952
7034
6700
6698
6951
6941
6692
6819
6626
6660
6658
6657
6617
4889
6654
6655
6652
6648
6620
6650
6649
6651
6656
7032
6928
6921
6936
6924
6929
6923
6922
6930
6935
6934
7031
6925
6696
6949
7040
6958
6959
6817
6953
6982
7033
6960
7037
6820
6948
6957
6818
6695
6981
6983
6950
7039
7038
6990
4885
6653
6645
6621
4881
6646
4884
6623
4882
6622
6647
4883
6624
6643
6642
6616
7106
7005
6896
7014
7110
7111
7108
6940
7012
7011
7007
7113
7016
6888
6992
6943
6827
6994
6995
6889
6824
6882
6884
6996
6987
6895
6881
6822
6890
6944
6821
6942
6833
6991
6988
6989
6823
6632
6945
6832
6638
4666
4668
6628
4673
6629
4664
6637
6619
4667
6625
6640
4665
6627
4662
4671
4661
6639
7003
6900
6899
7101
6898
6897
7002
7102
7104
7004
7109
7013
7103
7112
7107
7105
6894
6825
6993
6946
7000
6887
6886
6636
6826
6999
6891
6998
6828
6829
6997
6830
6892
6885
6984
6947
6893
6831
6680
6631
6635
6630
4669
6634
6633
4663
4670
6615
6614
7009
7019
6868
7008
6866
6844
7006
6865
7139
7140
6867
6870
7137
6869
7010
6849
6842
6843
7126
7157
6737
6839
7125
7127
6739
7159
6883
6740
6838
7130
7128
7156
7160
7158
6738
6666
7138
6664
6661
6665
4674
6196
6662
6675
4676
6195
6663
6193
4672
6667
6194
4675
6864
6862
7132
6872
7001
6847
7136
6871
6845
6861
6863
6873
7134
6850
7124
7131
7121
6678
7154
7122
7123
6731
6837
6836
6673
6734
7135
6736
6735
7151
7155
7153
7133
7152
6840
6669
6834
6835
6674
6732
6668
6733
6677
6676
7129
6672
6200
4678
6671
6198
4679
6199
4677
4680
6197
6679
6721
6724
6670
ITEM: TIMESTEP
7300000
ITEM: NUMBER OF ATOMS
421
ITEM: BOX BOUNDS pp pp pp
-2.3387999999999999e-02 3.0020864000000000e+01
-3.9633349999999998e+00 2.5960021000000001e+01
-2.1261413199467391e+01 5.5264653199461179e+01
ITEM: ATOMS id
7078
7077
7080
7079
7066
7028
7067
7065
7026
7069
6841
6856
7025
6858
6860
6686
7142
6805
6801
6812
7143
6689
6857
6685
7030
7141
6806
6807
6687
6726
7144
6811
6859
6688
6647
6795
6907
6910
6786
6789
6908
6911
6912
6909
6915
6905
6906
6645
6646
7072
7022
7071
7024
7074
7075
7076
7073
6854
7068
6855
6851
7062
7070
6852
7064
7063
7027
7021
7023
6853
6809
6690
6803
6802
6721
7146
6681
6722
6693
6682
7147
7149
6810
6723
6683
7150
6684
6804
7145
7148
6808
6641
6916
6913
6902
6787
6901
6642
6903
6914
6919
6904
6643
6644
6917
6582
6927
6926
6583
6934
6932
7031
6931
6581
6933
6584
7115
7029
6951
6816
6953
6700
7037
6692
7034
7040
6699
6948
6990
6697
7036
6950
6952
6813
6698
6988
6955
6819
6941
6943
7035
4884
6652
4886
6657
6654
6659
6658
6653
6651
6660
4885
7119
6924
7114
6921
7117
7120
6928
6929
7032
6922
6923
6925
6935
6930
6954
6695
7038
6985
6959
6945
6815
6820
6696
6958
6694
7039
6817
6956
6983
6982
6960
6818
6957
6981
6986
6947
7033
6984
6987
6691
6814
6949
6942
4888
4882
6648
6649
4889
6650
6655
4881
6623
4883
6656
6946
7001
6939
6937
6940
7108
7107
7003
7015
7110
7106
6938
7105
7109
7002
7013
7011
7004
7014
7010
6833
6998
6994
6884
6999
6889
6895
6823
6824
6890
7000
6882
6888
6822
6896
6997
6821
6881
6989
6996
6883
6885
6894
6629
6626
6620
6639
4667
4665
4670
6625
6638
4668
6640
6627
4669
6637
6628
7104
7103
7009
6936
7101
7111
7020
6898
6899
7006
7008
7102
7112
7005
6897
6826
6828
6831
6893
6836
6995
6832
6834
6830
6825
6944
6892
6827
6992
6900
6991
6891
6835
6887
6886
6829
6993
6633
4664
6615
6634
6635
6622
6630
6624
6621
4662
4661
6631
6636
6632
6868
7140
6842
6844
6865
7012
6843
6869
6866
6867
6873
6870
7139
6677
7127
7125
7157
6740
7160
7138
6737
7130
6729
6680
6728
7137
6738
7126
6739
7156
6678
6727
6732
6675
7154
6731
6674
6730
7159
7155
6661
6667
6679
6200
4676
4671
6197
6199
6663
4675
6662
4674
6672
6664
6848
6864
6862
6863
6847
6861
7007
6845
6872
7136
6871
7132
6850
6846
6849
6734
7121
7133
7122
6733
6838
6736
7131
6724
7128
7124
7134
6840
7153
7152
6676
7151
7129
6837
7135
6839
6735
7123
6668
4679
6673
6671
4678
4677
4680
6670
6918
6665
6669
6666
4672
6198
ITEM: TIMESTEP
7400000
ITEM: NUMBER OF ATOMS
424
ITEM: BOX BOUNDS pp pp pp
-2.3387999999999999e-02 3.0020864000000000e+01
-3.9633349999999998e+00 2.5960021000000001e+01
-2.1261413199467391e+01 5.5264653199461179e+01
ITEM: ATOMS id
6858
7030
7080
7071
7079
7069
7078
7070
7068
7066
7077
7023
7073
7026
6859
7025
7065
6841
6856
6686
6687
6812
7142
6807
7143
6725
6805
6726
7141
6689
7144
6806
6688
6860
6811
6685
6723
6813
6857
6795
6788
6918
6905
6907
6902
6906
6904
6919
6786
6917
6789
6901
7022
7024
6851
7062
7072
7021
7075
7027
7076
7064
7063
6855
6854
6852
7074
6808
7146
6724
6809
6722
6695
6802
6853
6721
6691
6801
6681
6810
7145
6803
6682
7149
6804
7147
7150
6690
6684
7148
6683
6693
6641
6912
6911
6910
6642
6787
6916
6915
6914
6792
6908
6909
6643
6785
6913
6903
6926
6932
6925
6927
6939
7115
6931
7029
6933
7028
7114
7036
6943
6955
6942
6981
6816
6983
7035
7034
6944
6948
6697
6815
6952
6699
6951
6698
6953
6700
6986
6814
6982
6954
6985
6950
6956
6652
4886
6647
4885
6659
4881
4884
6660
6653
6658
6651
6657
4882
6646
6654
6937
7119
7111
6935
7112
6934
6929
6930
7031
6936
6928
6924
6922
7032
6921
6940
6938
6923
6817
7040
6947
6818
6960
7038
6959
6820
6945
6696
7037
6958
6957
6949
6946
7033
6694
6993
7039
6692
6984
6656
4889
6623
6650
6649
6648
6655
6644
6819
6645
4883
6897
7108
7004
7002
7011
7001
6898
7003
7015
7110
7107
7014
6900
7010
7013
6899
7109
6821
6826
6987
6827
6889
6823
6890
6988
6989
6825
6888
6999
6895
6824
6822
6941
6891
6896
6832
6894
6990
6625
6629
6620
6638
6627
6639
4665
4668
6637
6626
6640
4670
6628
6630
4667
7103
7005
7009
7105
7104
7017
7007
7020
7102
7019
7006
7008
7106
7101
6828
6882
6997
6835
6836
6834
6893
6892
6992
6991
6994
6996
6998
6887
6995
6830
6886
6885
6883
6829
6884
6831
7000
6833
6881
6633
6632
6615
6616
6635
6624
6622
6636
4662
4661
6631
6621
6634
4669
6844
6866
6878
7137
6865
6867
7140
7139
6842
6870
6843
6868
7159
6738
6680
6732
7157
6677
6740
7160
7138
7127
7130
6737
6728
6849
7158
7126
6674
6739
7154
6729
6678
7156
7125
6727
6679
6195
6920
4671
6661
6667
6664
6662
4673
4674
4676
6663
4675
6675
6869
6864
6862
6863
6875
7136
6848
6845
6861
6872
6850
6871
6873
6847
6846
7012
7132
6840
7135
7121
7134
6735
7152
6733
6839
6736
7122
7124
6734
7133
7153
6837
7129
7123
6730
6838
7151
7155
7131
7128
6676
6731
6669
6668
6671
4679
6673
4678
6200
6198
4677
6197
6670
6666
6199
4680
6672
6665
ITEM: TIMESTEP
7500000
ITEM: NUMBER OF ATOMS
421
ITEM: BOX BOUNDS pp pp pp
-2.3387999999999999e-02 3.0020864000000000e+01
-3.9633349999999998e+00 2.5960021000000001e+01
-2.1261413199467391e+01 5.5264653199461179e+01
ITEM: ATOMS id
7026
7070
7025
7027
7069
7073
7079
6841
7080
7077
7028
6856
7068
6854
6858
6811
6805
7142
6807
6813
7029
6812
6687
7143
6857
6689
7141
6726
6686
6860
6903
6901
6806
6685
6907
6902
6688
6859
6646
6904
6906
6919
6920
6647
6788
6645
6918
6786
6795
6917
6641
6789
6794
6905
7076
7024
6846
6855
7023
6852
6851
7022
7075
7064
7074
7063
7072
7021
7071
6809
6723
6820
6690
6684
6683
6802
6810
6691
6804
7150
6801
6681
7146
6682
7145
6808
7147
6693
7149
6803
6909
6721
7148
7030
6722
6853
6914
6912
6916
6911
6787
6913
6910
6915
6819
6908
6643
6792
6642
6644
6799
6939
7035
6926
6927
7115
6938
6931
6940
7032
7031
6932
6937
6933
6984
6700
6944
7036
6982
6953
6983
6941
7034
6816
6942
6699
6951
6955
6981
6956
6697
6943
6952
6698
6954
6993
6800
6652
4886
6659
6653
6657
6651
6658
4893
4887
7119
6925
6934
6924
7033
7112
6936
6922
6921
6930
6935
6929
7111
6923
6928
6946
6960
6985
6948
6692
6992
6987
7038
7037
6696
6814
6959
6957
6958
6815
6945
6694
6818
6949
6947
7040
6817
6950
6986
6695
7039
6650
4884
6655
4883
6648
4881
6660
6649
4889
4888
4891
4882
6656
6654
4885
6623
7013
7109
7108
7012
7001
7107
7011
7004
6897
7003
7002
6898
6999
6896
6822
6895
6831
6839
6832
6890
6821
6833
6997
7000
6889
6894
6998
6823
7129
6824
6834
6640
6629
6631
6620
6637
4667
6638
6625
4666
6639
6628
6627
6626
6632
6616
6614
6615
6634
6624
7104
7009
7105
7005
7007
7102
7101
7008
7010
6899
7103
7006
7106
6900
6884
6827
6995
6829
6883
6892
6988
6836
6826
6825
6996
6828
6830
6994
6887
6886
6882
6893
6885
6989
6991
6835
6891
6881
6888
6990
6633
4665
6636
6621
4668
6622
4662
4670
4661
6635
6630
4663
4664
7140
6842
6863
6871
7138
7139
6861
6872
6864
6844
6843
6862
7137
7157
7156
6740
7160
6737
6840
6727
6725
6838
7154
6837
6728
7126
6732
7125
6729
7159
6739
6738
7127
7158
7128
7130
6197
6195
4675
6666
6664
4676
6200
6665
6662
4671
6661
6663
4672
6675
4673
4674
6667
6199
7131
7134
6867
6848
6876
6869
7133
6870
6847
7136
6866
6865
6868
6850
7132
6845
6849
7135
6676
7155
7121
6735
6731
6733
6730
6678
7122
7123
6724
7152
7124
6736
7153
7151
6734
6673
6669
6672
4677
6671
4680
6674
4669
6679
4678
6198
6668
6680
6677
4679
6670
ITEM: TIMESTEP
7600000
ITEM: NUMBER OF ATOMS
423
ITEM: BOX BOUNDS pp pp pp
-2.3387999999999999e-02 3.0020864000000000e+01
-3.9633349999999998e+00 2.5960021000000001e+01
-2.1261413199467391e+01 5.5264653199461179e+01
ITEM: ATOMS id
6855
6854
7069
7026
7029
6856
7077
7080
7070
7079
7025
7068
7078
6875
7027
6852
6801
7143
6812
6689
6813
7142
6726
7144
6904
6903
7141
6811
6806
6687
6688
6805
6808
6857
6686
6685
6807
6859
6902
7030
6858
6905
6918
6901
6917
6920
6796
6906
6919
6646
6789
6647
6787
6794
6877
6848
7075
7022
7076
7074
6851
7023
7071
7072
7024
6850
6879
6878
6853
7073
6860
6723
6803
6810
6809
6683
6907
6804
7146
6681
7148
7150
6802
7147
6684
6909
6682
6691
6690
7145
7149
6849
6912
6642
6911
6643
6795
6913
6641
6914
6908
6644
6916
6915
6910
6792
6645
6922
7031
6928
6923
6927
6932
7032
6925
7115
6933
7028
6926
6931
6921
7114
6998
6698
6994
6956
6997
6943
6700
7034
6814
7000
6699
6939
6955
6952
6697
6816
6999
6947
7036
6996
6692
7035
6815
6990
6989
6954
6657
6651
6660
4887
4886
6658
6653
6627
6659
6652
6626
4893
6654
6934
7119
7033
6929
7112
6930
7021
7117
6924
6936
6935
6817
7040
7038
6949
6695
6988
6959
6820
6948
6696
6693
6957
6958
6953
6992
6991
6819
6960
6993
7039
6694
7037
6951
6950
6995
6818
6945
6623
4890
4889
4881
4882
6650
6655
6622
4885
6649
4884
4891
4883
4888
6648
6656
7105
7011
7102
7013
7003
7001
7108
7109
7107
7004
7101
6896
6937
7104
6938
7002
7103
7106
6883
6833
6942
6944
6895
6882
6890
6824
6632
6821
6822
6889
6881
6834
6941
6888
6823
6884
6832
6981
6831
6840
6984
6640
6629
4673
6639
6628
4671
4667
4666
6637
6620
4672
6625
6638
6617
6630
6619
4665
6899
6900
6897
7010
6940
7005
7009
7008
7006
6898
7012
7111
6892
6982
6825
6893
6828
6829
6886
6826
6827
6835
6891
6986
6887
6983
6946
6830
6987
6985
6633
6636
6885
6894
6621
6634
6624
6631
4669
6618
4664
4661
6635
4663
4662
4668
4670
7135
6843
6844
7139
7138
6876
6869
6861
6862
6841
6842
7140
7137
7130
6871
6740
7127
6725
6838
7155
6738
7126
7157
6737
7159
7158
6837
7156
6729
7125
6727
6739
7160
6839
6732
7154
6667
4674
6195
6676
6664
4676
6661
6662
6663
6675
4675
6665
6666
6200
6845
6846
7131
6880
6867
6868
7136
6870
7133
7134
6865
6866
7132
7007
6847
6874
6735
7122
7129
6733
6722
7153
7128
6730
6724
6734
6736
6731
7121
6836
7151
7123
7152
7124
6721
6669
6728
6680
4680
6677
4677
6197
6674
6678
6670
6673
6672
6199
6679
6198
4679
6671
6668
ITEM: TIMESTEP
7700000
ITEM: NUMBER OF ATOMS
414
ITEM: BOX BOUNDS pp pp pp
-2.3387999999999999e-02 3.0020864000000000e+01
-3.9633349999999998e+00 2.5960021000000001e+01
-2.1261413199467391e+01 5.5264653199461179e+01
ITEM: ATOMS id
6848
6857
6849
7066
6860
6842
6858
7065
7067
7079
7063
7062
6850
6844
7061
6841
7076
6809
6683
6902
7143
6903
7158
7159
7142
6851
6808
6726
7144
7141
6686
6805
6685
6806
6813
6904
6690
6807
6811
6810
6853
6859
6906
6647
6917
6920
6799
6918
6905
6919
6797
6646
6645
6789
6901
6847
6843
7070
7064
7071
7069
7072
6845
7068
6876
6846
6856
6852
7149
6812
7147
6687
6804
6723
6855
7145
7148
6802
6684
7150
6682
7146
6801
6681
6803
6721
6854
6912
6915
6783
6911
6910
6914
6916
6644
6908
6642
6913
6907
6643
6796
6641
6909
6926
7115
6932
6933
7074
6927
7078
7027
7075
6931
7077
7080
7114
7032
6998
6997
7025
6952
6999
6698
6697
6814
7028
7029
6943
6700
6694
7000
6955
7036
7034
6688
6815
7026
6956
6695
6689
6953
6816
7035
6951
6954
6659
4886
6660
6657
4882
4881
6653
6651
6658
6652
6798
6654
4884
7024
7119
6925
6921
6928
7073
6929
6922
7023
6923
6924
6930
6818
7040
7039
6819
6693
6959
6817
6692
6957
6958
6691
7022
6960
6949
6696
6820
7038
7037
6948
7033
7030
7021
6947
6699
7031
6656
4889
6655
6950
6623
6650
6649
6648
7107
6934
7109
6940
6938
7110
6897
6939
6937
7105
7010
7108
6898
6899
6900
6894
6942
6832
6892
6891
6944
6941
6827
6989
6824
6994
6822
6833
6887
6640
6823
6893
6821
6996
6886
6988
6990
6885
6995
6825
6629
4666
6638
6620
6639
6627
4665
4667
6625
6637
6626
6628
4669
4668
4670
6630
6936
6895
7111
7102
7103
7112
6896
7104
7009
6935
7101
6829
6884
6830
6836
6888
6826
6986
6890
6946
6992
6883
6882
6985
6982
6987
6991
6828
6889
6831
6993
6983
6834
6835
6881
6984
6945
6981
6680
6633
6621
4664
6635
4663
4661
6622
6624
4662
6634
6631
6632
6636
6864
7002
7013
7004
7137
6863
7003
7139
7140
6862
6872
7130
7001
7011
6871
7138
7005
7012
7008
7127
6740
7154
7155
7125
6727
6669
6738
7160
6730
7156
7126
7157
6729
6725
6739
7128
6737
6728
6199
6667
6665
6663
6666
4676
6662
6675
6661
6200
6676
6869
6865
7007
7131
7133
7006
7136
6868
6867
7134
6861
7132
6866
7129
7122
6724
7123
6837
6733
6731
6734
7121
7153
6735
6722
6736
7151
7124
6732
6838
7152
7135
6673
6839
6840
6679
6677
6664
4677
6670
4680
6197
6198
6672
6668
4679
6674
6671
4678
4674
6678
4671
4672
4675
ITEM: TIMESTEP
7800000
ITEM: NUMBER OF ATOMS
430
ITEM: BOX BOUNDS pp pp pp
-2.3387999999999999e-02 3.0020864000000000e+01
-3.9633349999999998e+00 2.5960021000000001e+01
-2.1261413199467391e+01 5.5264653199461179e+01
ITEM: ATOMS id
6846
7062
7066
6856
7067
7065
7061
7063
7079
7076
6874
6876
6875
6847
6858
6686
7143
6860
7144
7142
6813
6903
6807
6855
6904
6805
6808
6806
7141
6854
6857
6810
7158
6811
6687
6859
6906
6918
6917
6920
6905
6798
6799
6919
6902
6644
6643
6789
6642
6907
6901
6877
6844
6879
6848
6878
6852
6842
6851
7071
7023
7068
7072
6880
7070
6850
6841
7069
7064
6845
6685
6849
6682
7146
6853
6809
6802
6689
6801
7147
7148
6688
7150
6803
6804
7145
6812
6681
7149
6683
6684
7026
6914
6912
6646
6911
6910
6645
6916
6915
6913
6908
6647
6909
6796
6641
7077
6926
6932
7074
7027
6931
6927
7080
7115
6933
7078
7075
7032
7114
6994
7035
6697
6952
6815
7029
6995
6700
6955
7025
7036
6816
7000
6956
6814
6698
6695
7028
6699
6997
7031
6999
6998
7034
6944
6942
6626
6659
4886
6660
6657
4885
4882
4884
6653
6654
4883
6651
6652
6658
4881
6627
6924
7117
6921
6923
6929
7033
7022
7119
6922
6928
7024
6930
6935
6925
7073
6690
7040
6692
6819
6691
7030
6959
6953
6693
7037
6818
6957
6951
7039
6817
6960
7038
6949
6958
6820
6948
6945
7021
6694
6954
6696
6993
6650
6655
4889
6622
4888
6623
6648
6649
4893
6656
6624
6950
7011
7108
6940
7109
7110
6892
7015
7106
6938
7004
6937
6939
7107
7105
6934
6893
6887
6885
6823
6941
6990
6832
6943
6824
6988
6884
6822
6821
6886
6883
6881
6989
6833
6996
6827
6882
4666
6629
6625
6628
4670
6638
4667
6637
6640
4668
6620
6639
4665
4669
7103
7102
6936
6894
6895
7101
7104
7111
6897
7112
6899
6898
7009
7010
7008
6900
6983
6946
6834
6836
6829
6828
6896
6826
6991
6830
6982
6984
6986
6831
6891
6890
6985
6987
6992
6889
6981
6835
6888
6947
6825
6632
6633
6678
6680
6634
6615
4664
4662
6635
6630
6631
4661
4663
6616
6636
6621
6862
7003
7013
7139
7002
7137
7130
6872
7012
7140
6863
6864
6861
6871
7001
6843
6740
6728
6725
7160
6729
6726
7155
7126
6669
6738
7156
6737
6727
7157
6730
7138
7127
6739
7154
6839
6668
6675
6194
4679
4675
4674
4677
6676
6661
6666
6674
4680
6195
6665
6667
4678
6662
7132
6865
7006
7131
6870
6866
7007
6867
6869
7136
7134
6868
7005
7133
6723
6724
7153
7122
6731
7123
7128
6733
6670
7135
6673
6722
7121
6734
6736
7151
7129
7152
6837
7124
6721
6735
6838
6840
7125
6732
6198
4673
4671
6199
6197
6672
6671
6663
6679
6200
6664
6677
4672
4676
ITEM: TIMESTEP
7900000
ITEM: NUMBER OF ATOMS
418
ITEM: BOX BOUNDS pp pp pp
-2.3387999999999999e-02 3.0020864000000000e+01
-3.9633349999999998e+00 2.5960021000000001e+01
-2.1261413199467391e+01 5.5264653199461179e+01
ITEM: ATOMS id
7077
7027
6876
6852
7028
6853
6850
7078
7079
7080
7025
7026
6848
6851
6812
6811
6804
6682
6814
6803
6681
6854
6685
6802
7143
6855
6816
6683
6687
6801
7142
6686
6684
7149
6809
6695
7029
6917
6641
6797
6920
6643
6642
6918
6787
6790
6788
6919
6644
6799
6906
6905
6845
6841
7075
7022
6846
6843
7073
6842
7024
7021
7074
7023
6844
6849
6847
6858
6688
6805
6907
7153
6859
6818
6813
6857
7030
6806
6860
6691
6856
6689
7147
6807
7148
6810
7150
6808
7145
6693
6911
6912
6915
6796
6914
6647
6783
6916
6645
6908
6646
6789
6913
6910
6926
6581
7032
6584
7120
7117
6583
6582
7119
6932
6931
6933
7031
7118
6927
6694
6996
6698
6951
6997
7036
6995
6700
6999
6815
6697
6994
6952
7000
6955
6943
6941
7034
6998
7035
6942
6956
6954
6699
6953
4886
4884
6659
4883
6798
4882
6627
6660
4881
6653
4885
6651
6652
6657
6658
6626
6921
6935
7033
6929
6922
6930
6923
6928
6586
6925
6587
6924
6958
7037
6949
7038
6960
6817
6820
6957
6947
7039
6993
7040
6690
6950
6945
6992
6991
6819
6959
6946
6948
6692
6696
4889
6655
6649
6656
6621
6650
6648
6622
6623
6654
7014
6938
7102
7112
7101
7103
7115
7015
7010
7104
7114
6937
7004
7105
6892
6823
6887
6939
6822
6990
6885
6839
6824
6981
6833
6882
6821
6832
6883
6837
6831
6989
6891
6840
6988
6944
6886
6893
6836
6940
6834
6629
6638
4666
6673
6640
4668
6620
6639
4669
6637
6628
4670
6625
7009
6898
6895
7020
6900
7111
7106
7108
7110
6894
6936
6897
7109
6934
7008
6899
7113
7006
6826
6985
6896
6984
6827
6890
6825
6888
6986
6889
6982
6830
6829
6983
6987
6678
6835
6677
6828
6884
6679
6680
6615
6674
6632
6633
6624
4665
6636
4664
4662
4667
6676
4663
4661
6634
6635
6631
6630
7011
6862
7140
7013
7003
7138
6869
7002
7137
6863
6872
6864
7130
6861
7001
7139
7157
6838
6736
6726
7159
6734
6903
6738
6729
6740
7126
7160
6728
6737
6739
6730
7135
7127
7144
7156
6197
6670
6901
6194
6199
4677
6200
4679
6669
6668
6671
6196
6902
6664
6195
6904
6198
6866
6870
7007
7136
7005
7134
7129
7131
7132
6867
7128
6865
7012
6868
7125
7122
6727
6881
7121
7123
6724
6731
7155
7152
6721
6733
7133
6735
6732
7124
7151
6722
7146
6723
6725
7154
6663
6190
4671
6909
6672
6662
6661
6675
6667
4672
6665
6666
4678
ITEM: TIMESTEP
8000000
ITEM: NUMBER OF ATOMS
417
ITEM: BOX BOUNDS pp pp pp
-2.3387999999999999e-02 3.0020864000000000e+01
-3.9633349999999998e+00 2.5960021000000001e+01
-2.1261413199467391e+01 5.5264653199461179e+01
ITEM: ATOMS id
7028
7029
7031
7080
7030
6844
7025
7032
7027
7077
7026
6872
6871
6802
6859
7141
6909
6812
6849
7143
6687
6689
6857
6804
6801
6907
7158
6860
6685
6686
6858
7144
6690
6688
7142
6803
6905
7149
6644
6788
6908
6910
6641
6919
6643
6790
6787
6642
6649
6841
7022
6842
7074
7037
7075
7040
6876
7021
6845
7023
7024
6847
7033
6846
7073
6869
6806
6851
7039
6852
7145
6682
7147
7152
6693
6855
6848
6854
6683
7151
7148
6853
7150
7146
6684
6681
6850
6808
6805
6810
7153
6856
6807
6911
6914
6915
6913
6645
6789
6796
6917
6916
6809
6783
6918
6647
6646
6912
6648
7036
6933
6931
7034
7120
6926
7000
6932
6927
7035
7114
6581
7116
7078
6925
6939
6998
6945
6943
6815
6699
6958
6944
6700
6960
6997
6985
6999
6942
6956
6698
6811
6989
6947
6697
6990
6988
6941
6816
6814
6996
6692
6957
6994
4883
4884
6655
6657
4881
4882
6659
6660
4886
6627
6652
6625
6654
6626
6658
7115
6936
6922
6921
6930
6935
6923
6929
6924
6928
6934
6948
6695
6953
6954
6991
6995
6820
6993
6818
6992
6819
6817
6987
6694
6691
6813
6696
6955
7038
6951
6986
6952
6959
6624
6622
6616
6621
6623
6656
6653
4889
6650
6651
7109
7110
7106
7001
6896
7010
6938
7111
7004
7108
6937
7002
6940
7003
6884
6982
6827
6949
6981
6639
6883
6835
6828
6890
6640
6825
6882
6889
6946
6881
6888
6829
6984
6895
6887
6826
6637
6885
6983
6832
6629
4667
4665
4666
6676
6638
6619
4670
6617
4668
6630
4669
6620
6628
7104
7005
7102
7009
7103
7105
7107
6900
7101
6897
6898
7007
7006
7008
6838
6840
6823
6830
6821
6891
6822
6839
6894
6893
6833
6831
6837
6824
6892
6636
6886
6950
6834
6836
6899
6680
4673
6679
6615
6633
6634
4664
4662
4663
6614
4661
6677
6635
4671
6631
6678
4672
6632
7013
7016
7014
6861
6864
7012
6862
7011
6863
7130
6873
7128
7126
7160
6737
7138
7139
6736
7125
6729
6728
6738
6739
6734
6730
7156
7159
6726
7140
6725
7157
7127
6727
7137
6670
6666
6198
6671
6665
6200
6197
6199
6194
6668
6669
4678
6195
6673
6906
6868
7020
6870
6843
6865
7133
6867
7129
7019
7131
6866
7018
7017
7132
6901
7121
6721
7134
7136
6735
7122
6731
6732
6903
6722
6724
7124
6733
7123
7135
7155
7154
6723
6902
6740
6904
6663
6664
6191
6667
6672
6662
6661
6920
6675
6193
4676
4674
6674
ITEM: TIMESTEP
8100000
ITEM: NUMBER OF ATOMS
419
ITEM: BOX BOUNDS pp pp pp
-2.3387999999999999e-02 3.0020864000000000e+01
-3.9633349999999998e+00 2.5960021000000001e+01
-2.1261413199467391e+01 5.5264653199461179e+01
ITEM: ATOMS id
7028
6871
7026
7029
6875
7030
7069
7025
7027
6876
6874
6844
6859
7144
6858
7142
6857
7157
7155
7156
6860
7159
6687
6803
7141
7160
7154
6804
6685
6802
6801
7143
7158
6849
6689
6686
6853
6911
6788
6909
6915
6908
6916
6787
6910
6912
6790
6198
6785
6914
6798
6913
6907
6845
7021
6841
6877
6842
6880
7022
7023
6846
7024
6878
6843
6847
6879
6870
7071
7073
6807
7146
6684
6683
6848
6851
7153
6854
6856
6682
7149
6681
6855
6852
7151
7039
7148
6806
7150
7152
6850
6805
7147
7145
6902
6920
6906
6904
6905
6917
6918
6781
6919
6782
6783
6901
6903
6789
6796
7079
6931
7077
7032
6927
7078
6933
6932
7080
6926
7031
6952
6688
6812
6816
6951
6998
6990
6700
6954
6815
6988
6953
6989
6999
6814
7000
6699
6697
6811
6698
6955
6997
6692
6690
7036
4883
6658
4881
6643
4882
4884
6644
6659
6641
4886
4885
6657
6642
6660
6650
6928
6921
6929
6930
6922
6923
7117
7074
7075
6924
7120
7035
6925
7033
6949
6691
6992
6991
6957
6696
6819
6813
6950
6958
6695
7037
6959
6948
6993
6995
6960
6994
6817
6818
6808
6820
6996
6693
7038
6810
6809
6694
7034
7040
4888
6654
6655
6647
6653
6649
6652
6651
4889
4893
6656
6648
6645
6646
7106
7108
7116
7109
6896
6939
6938
7105
6937
6940
7007
6981
6942
6941
6828
6944
6836
6895
6888
6982
6889
6640
6639
6829
6834
6984
6830
6943
6835
6827
6956
6983
4668
4670
6626
6628
6620
6637
4667
6629
6630
4665
6638
4666
7114
7013
7115
7101
6898
6936
7104
6897
6894
6935
7107
7102
6900
7012
7011
6934
6899
6892
6987
6986
6893
6824
6891
6823
6832
6833
6821
6886
6822
6947
6945
6985
6825
6946
6636
6826
6831
4662
6615
6631
6623
6633
6627
4663
4664
6622
6624
6634
4661
6635
4669
6621
6625
6632
7005
6862
7137
7138
7008
7129
7139
7009
6864
6861
7128
7140
6863
7006
7130
6734
6736
6733
7127
6839
7125
6732
6727
6731
7126
6890
6884
6669
6881
6729
6728
6882
6735
6725
6837
6675
6665
6195
4680
6666
4678
6667
6194
4677
4679
4673
6661
6676
6866
6867
7134
7010
7004
7003
7002
7133
7136
6865
7001
7131
6868
7132
6678
6723
6739
7135
7123
6740
7122
6726
6730
7124
6838
6887
6724
6737
7121
6673
6722
6721
6840
6883
6738
6885
6670
6664
6680
4671
6679
4674
6677
6193
6192
4675
6668
6672
6671
6663
6191
6674
4676
4672
6662
ITEM: TIMESTEP
8200000
ITEM: NUMBER OF ATOMS
395
ITEM: BOX BOUNDS pp pp pp
-2.3387999999999999e-02 3.0020864000000000e+01
-3.9633349999999998e+00 2.5960021000000001e+01
-2.1261413199467391e+01 5.5264653199461179e+01
ITEM: ATOMS id
6849
7022
7026
7036
7029
6858
7021
6844
7028
6873
7023
7155
7157
6860
7156
6802
6857
6687
6816
6811
7159
7160
6686
7154
6814
6804
6801
6859
6812
7158
6690
6803
6914
6789
6912
6913
6643
6641
6797
6644
6642
6915
6800
6798
6911
7024
6843
6847
7025
6842
6846
7030
6872
6845
6841
6848
7027
6854
6819
7151
6853
6808
7039
6807
6813
6805
6810
6682
7153
6681
6806
6852
6689
6683
6855
6818
6856
6851
6684
6809
7152
6688
6685
6850
6796
6920
6917
6647
6918
4900
6650
6646
6648
6645
6794
6649
6932
6927
7109
6931
7080
7115
6933
7078
7034
6926
6934
7035
7032
7108
7031
6952
6700
6943
6698
6951
6942
6954
6697
6953
6988
6989
7000
6997
6699
7038
6998
6941
6990
6999
6944
6815
6950
4889
6625
6628
6653
6627
6631
6652
4892
6633
4888
6626
6632
6655
6925
7075
6930
6924
6928
6929
6935
7107
6923
6922
6921
7033
6949
6696
6992
6694
6993
6695
7040
6817
6945
6693
6996
6820
6691
6959
6692
6948
6946
6991
7037
6995
6947
6994
6958
6656
4881
6654
6657
4884
6624
6621
6658
6659
6651
6660
4890
6623
6622
6937
7005
7006
7110
6889
6890
6894
6895
6888
6938
6896
7106
6940
6883
6826
6835
6834
6955
6829
6831
6939
6881
6673
6885
6828
6882
6984
6639
6830
6981
6640
6827
6825
6634
6833
6983
6836
6884
6982
6636
6832
6637
6956
6618
4669
4670
4677
4674
4678
4668
4667
6629
4676
6638
4665
6893
7004
7105
6899
7104
6892
6898
6936
6897
6891
6900
6887
6886
6986
6822
6823
6821
6679
6824
6957
6960
6987
6985
4671
4673
6617
4662
6680
4663
4672
4664
6619
4666
6678
6635
6677
4661
6620
6630
7127
7126
7020
7008
7139
6867
7128
7137
7132
7018
7129
7009
7125
7130
7140
6865
7138
6670
6671
6737
6840
6739
6668
6666
7142
6837
6838
7146
7144
6730
6839
6738
6740
7145
6665
6669
7147
7141
6904
6905
6187
6197
6909
6188
6667
6200
6189
6199
6676
6910
6198
6908
6190
6193
6907
7122
7124
7136
7010
7133
7131
6863
6864
6861
7015
7123
7135
6862
7134
6661
6723
6728
6727
6721
6725
6734
6664
6724
6732
7148
6662
6733
6736
7121
6722
6663
6731
6726
7150
6903
7143
6735
6672
6729
6902
6919
6195
6183
6906
6192
6196
6675
6194
6191
4675
6674
ITEM: TIMESTEP
8300000
ITEM: NUMBER OF ATOMS
426
ITEM: BOX BOUNDS pp pp pp
-2.3387999999999999e-02 3.0020864000000000e+01
-3.9633349999999998e+00 2.5960021000000001e+01
-2.1261413199467391e+01 5.5264653199461179e+01
ITEM: ATOMS id
6880
7027
6868
6870
6879
6844
6878
6877
7023
6845
7025
6869
6843
6842
6874
7026
6841
6802
6849
7157
6685
6801
6687
6812
6803
6848
6850
7158
6853
6852
6686
6851
6811
6804
7160
7159
6688
6690
6816
6909
6798
6809
6653
6908
6641
6914
6913
6643
6797
4892
6642
6644
6800
6915
6911
6912
6789
6871
7021
7022
6846
7024
6872
6875
7073
6873
6683
6684
6689
6860
6902
6682
6857
6808
6806
6681
6858
6859
6854
7153
7156
6807
6856
7029
7155
6855
7151
6805
6810
6904
7154
6813
6847
6649
6651
6917
6652
6901
6920
6650
6646
6647
6918
6648
6645
6796
7079
7112
6926
7078
7077
6927
6932
7028
6933
7111
7080
7113
6934
6931
6925
6699
7031
6952
7034
6994
6955
6697
7036
6992
6698
6943
6991
6814
6956
7033
6993
6700
6815
6995
7035
6954
6951
6941
6945
7032
6953
6942
4888
6658
4889
6627
6944
6657
6659
6660
6625
4881
6626
6947
7114
6922
6929
7117
6923
6930
6921
7115
7116
7075
6924
7120
7030
6928
7118
7074
7071
6817
7040
6818
6691
6959
6692
6950
7000
6693
7038
6998
6997
6999
6935
7037
6696
6819
7039
6694
6949
6948
6695
6820
6958
6996
6990
6621
6655
6654
6656
6946
6622
6623
6624
4884
4890
7103
6900
7005
7102
6894
7105
7101
6896
7104
7007
7006
7110
6938
7108
6897
6898
6899
6895
6940
6890
6981
6983
6939
6937
6889
6829
6830
6982
6888
6828
6891
6987
6984
6827
6985
6825
6639
4664
6637
4667
6634
6640
6632
4666
6629
4663
4662
4665
4677
6638
6631
6628
4678
7004
7107
7002
7003
6936
7001
7123
7109
7106
6960
6886
6832
6822
6887
6824
6892
6826
6986
6821
6636
6885
6882
6831
6881
6988
6823
6893
6833
6957
6883
6884
6989
6677
4672
4670
4674
6630
4671
4669
6633
4661
6680
6620
6635
4673
4668
6678
6617
6679
7125
7009
7020
7017
7137
7140
7128
7008
7018
7129
7138
6867
7130
7127
7145
6728
6735
6731
6907
6729
6668
6727
6732
7149
7146
7144
6734
7142
7126
7143
6671
6835
6670
6736
6836
7141
6725
6673
6726
6910
6916
6197
6676
6200
6666
6199
6665
6188
6189
6198
6669
7136
7010
7011
7135
6862
7124
6866
7013
6863
7122
7015
6864
7134
6865
6861
7133
7131
7014
7139
7132
6733
6722
6737
6837
6662
7147
6903
6738
6838
6723
6661
6730
6663
6740
6739
7150
6672
6721
6724
6839
6840
6664
6834
7152
7148
7121
6906
6192
4676
6195
6919
6191
6674
6675
6196
6194
6193
6667
6190
6905
ITEM: TIMESTEP
8400000
ITEM: NUMBER OF ATOMS
423
ITEM: BOX BOUNDS pp pp pp
-2.3387999999999999e-02 3.0020864000000000e+01
-3.9633349999999998e+00 2.5960021000000001e+01
-2.1261413199467391e+01 5.5264653199461179e+01
ITEM: ATOMS id
7032
7031
6880
6878
7026
6848
6879
6842
6877
6850
6845
6843
7027
6841
6870
6847
6844
6849
6868
7158
6802
6811
6816
7159
7160
6853
6685
6812
6801
6803
6688
6687
7157
6686
6851
6809
6804
6690
6852
6814
6856
6689
6798
6915
6648
6652
6789
6914
6912
6649
6646
6647
6645
6911
6651
4899
6800
6913
6874
7030
6873
7021
6872
7022
7024
7023
7029
7028
7073
6871
6846
7025
6859
6683
6854
6693
6808
6858
6860
6805
6857
6818
6810
7154
6807
6813
7153
6682
6684
6855
7155
7036
6681
6806
6650
6901
6920
6641
6642
6653
6643
6644
6796
7078
6939
6927
6932
6931
7033
6933
6926
7080
7077
7119
6925
6999
6993
6952
6944
7035
6998
6951
6942
6697
6815
6997
6698
6950
6953
7000
6943
6954
6699
6996
6941
6948
6956
6700
6626
4881
4882
6654
4884
6625
4883
6627
6656
6655
7117
7113
6922
6921
6923
6930
6924
6929
6928
6936
7111
7118
7114
7112
7040
6934
6935
7039
6819
6949
6989
6694
6696
6947
6946
6957
6958
6995
6992
6945
6990
6988
6820
7037
6991
6691
7038
6817
6994
6692
6695
6959
7034
6620
4895
6660
6658
6623
6624
6622
6659
6657
4886
4887
6621
4885
7006
6938
7105
7103
6896
7101
7102
6937
7104
7005
6940
6895
7007
6825
6883
6983
6981
6829
6827
6835
6889
6882
6824
6884
6888
6955
6984
6830
6881
6828
6982
6890
6639
6826
4663
6637
4678
4662
4679
6618
4666
6629
6628
4677
6638
6640
4664
6630
6673
4665
6897
6899
7109
7004
7110
7108
6898
7123
6900
7002
7003
7001
6894
7106
6886
6822
6891
6986
6834
6833
6887
6960
6823
6831
6885
6985
6832
6987
6672
6892
6821
7121
6632
6893
4676
4669
6619
4672
4674
4667
4670
6631
6680
6678
4668
4671
6635
6634
6674
6677
6617
6633
6671
6679
6636
7140
7008
6869
7020
7129
7125
7138
7137
7017
7009
7128
7018
7130
6867
7132
7127
6734
7144
7149
6729
7143
6670
7126
6836
6727
6736
6732
7142
6726
6731
6728
6735
7150
6666
6725
7141
7148
7145
6665
6668
6188
6197
6669
6189
6908
6193
6909
6910
6200
4680
6187
6198
6199
6916
6907
7013
7136
6863
7131
6862
7124
6865
7134
7135
7015
6866
7133
7122
6861
6864
7010
7011
7014
7139
6722
6664
6724
7147
6721
6904
6740
6840
6723
7151
6733
6838
6903
6737
6663
6739
6661
6738
6837
6662
6839
7156
7152
6730
7146
6194
6196
6905
6919
6192
6667
6906
6195
4675
6675
6191
6902
6676
6918
6917
ITEM: TIMESTEP
8500000
ITEM: NUMBER OF ATOMS
404
ITEM: BOX BOUNDS pp pp pp
-2.3387999999999999e-02 3.0020864000000000e+01
-3.9633349999999998e+00 2.5960021000000001e+01
-2.1261413199467391e+01 5.5264653199461179e+01
ITEM: ATOMS id
6880
7026
6846
6847
6878
6879
6877
6870
7078
7025
6868
6852
7027
6851
7032
6855
6801
6813
6802
6811
6812
6690
6856
6685
7157
6686
6687
6860
7160
6804
7159
6854
6688
7153
6857
6806
6814
6803
6644
6798
6913
6915
6800
6912
6642
6643
6641
6653
4899
6911
6797
6651
6914
6650
6844
7024
7021
6850
6843
7029
6871
7022
6876
6848
6875
7023
6872
6842
6849
6874
7028
6845
6873
6853
6683
6684
6858
6681
7151
6693
7154
6819
6808
6682
6807
6810
6809
6818
6689
7155
6805
6859
6816
6648
6796
6794
6795
6646
6649
6647
6645
6920
4895
6917
6652
6926
6927
6932
6933
6931
7031
7033
6942
6999
6939
6700
7035
6944
6954
7034
6993
6943
6815
6951
7036
6941
6699
6952
6698
7000
6956
6697
6955
6953
6617
4883
4882
6630
6655
6618
6626
4881
6656
6654
6629
6628
4884
6930
6922
6928
6921
6929
6935
6925
7030
7040
6924
6934
6923
7112
7039
6948
7038
6945
6817
7037
6946
6632
6998
6820
6958
6696
6959
6949
6950
6996
6957
6692
6691
6947
6995
6994
6997
6694
6695
6658
6660
6623
6659
4887
6657
6625
6621
4886
6624
4885
6622
6627
6892
7010
6894
7104
7005
7006
6900
6938
7101
6940
6897
7102
7008
7009
6899
7103
6898
6937
6891
6637
6827
6829
6639
6987
6985
6828
6825
6893
6887
6830
6671
6983
6638
6981
6982
6992
6984
6673
6886
6640
6885
4670
4665
4679
4680
4677
6635
4667
4666
6676
4669
4668
6896
7013
7001
7002
7121
7004
6936
7003
7123
6895
7110
6988
6824
6882
6989
6991
6823
6883
6990
6960
6636
6821
6890
6884
6822
6672
6833
6832
6826
6831
6881
6888
6634
6986
6679
6889
4662
4676
4671
4661
4672
6680
4663
4664
6633
6631
4675
6674
4674
6677
4673
6678
6620
7130
7129
7020
7131
7128
6865
6866
7133
7132
7018
7138
6736
6666
6668
6727
7144
6836
7143
6732
6735
7145
6726
6728
6731
6729
6725
6734
6670
7150
7149
7142
7148
7141
7158
6835
7146
6907
6197
6916
6908
6910
6199
6200
6188
4678
6187
6189
6198
6669
6190
7014
7140
7137
6863
7135
7134
7139
7125
7015
7124
7122
7127
6841
7126
7011
7136
6724
6837
6740
6902
6665
6834
6730
7147
6723
6661
6722
6739
6737
6839
6733
6838
6662
6663
6903
6840
6721
7156
6664
6181
6195
6194
6192
6193
6191
6667
6906
6905
6675
6919
6196
ITEM: TIMESTEP
8600000
ITEM: NUMBER OF ATOMS
410
ITEM: BOX BOUNDS pp pp pp
-2.3387999999999999e-02 3.0020864000000000e+01
-3.9633349999999998e+00 2.5960021000000001e+01
-2.1261413199467391e+01 5.5264653199461179e+01
ITEM: ATOMS id
7032
6877
7025
7026
6878
6879
6846
6847
6856
6845
6841
6803
6687
6801
7157
7158
6812
7155
6857
6802
6814
6811
7154
6859
6686
6816
6690
6804
7160
7159
6860
6685
6700
6815
6798
6651
6641
4897
6911
6643
6912
6653
6642
6644
6800
6797
4899
6647
4898
7022
6853
7023
6849
6871
7029
7024
6873
6876
6851
6850
6872
6874
6852
7030
6848
7028
6875
7021
6854
6683
6813
6855
6684
6817
6808
6681
6807
6819
6809
6810
6688
6806
6682
6695
6693
7153
6805
6689
6858
6691
7036
6917
6650
6918
6648
6796
6645
6646
6919
6649
6913
6920
4895
7111
6940
7033
6932
6931
7112
6938
6937
6933
6926
7113
6927
7027
7031
7035
6999
6954
6632
6997
6955
6942
6956
6952
6953
6699
6944
6697
6941
6698
6939
6943
6992
6951
6991
7000
6993
6627
6656
4881
6625
4882
4890
6626
4888
6618
4883
6654
4884
6655
6620
4885
6652
6930
6923
7108
6929
6924
6935
6922
6936
7040
7039
7109
6928
6921
6934
7110
6925
6995
6949
6694
6946
6994
6945
6998
7038
6958
6957
6996
6959
6818
6947
6950
6948
6696
6692
6820
7037
6633
7034
6657
6658
6623
6659
4887
6621
6660
4886
6622
6624
6631
7005
7103
7104
6900
7102
6898
6899
7009
7008
7123
7121
7124
6892
7007
7006
6897
7122
6894
6981
6638
6639
6886
6829
6887
6891
6826
6830
6827
6982
6637
6893
6987
6984
6983
6671
6828
6885
6674
6676
6672
6985
6634
6825
4666
4673
6628
4677
4679
6675
4670
6629
4667
4680
4668
4665
6640
7106
6895
7002
6896
7001
7011
7105
7003
7004
7010
6881
6823
6990
6889
6680
6890
6988
6821
6636
6833
6960
6677
6989
6884
6883
6882
6832
6831
6822
6635
6824
6888
6986
4662
4672
6630
4661
4664
4675
4676
4663
4671
4674
4669
6678
6679
7133
7020
7128
7131
6844
6861
7132
6842
6843
7129
7136
7125
7134
6836
6727
6722
7145
6721
6733
6673
6735
7156
7147
7144
7141
6724
6907
7146
6909
6835
7142
6732
6731
6723
7149
6669
6188
6910
6197
6200
6670
6198
6186
6191
6915
4678
6185
6668
6189
6190
6193
6199
6908
6739
7140
7127
7135
7130
6740
6738
7137
6737
7138
7139
7126
7015
6839
6661
6838
6834
6904
6903
7152
6734
6905
6663
6729
6837
6664
7143
6840
6736
6725
6662
6726
7148
6728
7150
6730
6902
7151
6901
6914
6196
6183
6195
6666
6187
6665
6194
6906
6192
6916
6667
ITEM: TIMESTEP
8700000
ITEM: NUMBER OF ATOMS
407
ITEM: BOX BOUNDS pp pp pp
-2.3387999999999999e-02 3.0020864000000000e+01
-3.9633349999999998e+00 2.5960021000000001e+01
-2.1261413199467391e+01 5.5264653199461179e+01
ITEM: ATOMS id
7025
6849
7027
6871
6860
7022
6873
6858
7021
7033
6872
6875
7031
6684
6682
6853
6681
6693
6695
6813
6803
7151
6683
7153
6811
6694
6696
6812
6691
7157
7159
6653
6643
4900
6798
6644
6641
4897
6797
6652
6647
4899
6800
6645
6651
6642
6199
6197
6646
6854
6877
6855
7032
6856
6876
7024
6879
6869
6868
6857
6859
7026
7028
6851
6874
6920
6804
6688
6809
7160
6801
6918
7154
6806
6685
6917
6689
6802
6690
6687
6810
6686
6692
6807
6700
6805
7152
7155
6919
6852
6808
6699
4896
4895
6796
6649
6198
6655
6650
4894
6648
6915
6654
6927
6898
7112
7023
6931
6900
7030
6932
6926
6933
7035
7111
6938
6925
6924
6984
6957
6988
6956
6939
6952
6815
6955
6998
6996
6993
6990
6951
7000
6999
6997
7036
6994
6953
6959
6954
6995
6991
6941
6622
6942
6635
6624
6631
6634
4898
6621
6944
6623
6633
6943
7040
6921
6930
6935
7113
6936
6929
6928
6922
6934
6923
7029
6937
6819
6816
6986
6992
7039
6987
6949
6817
6985
6820
6940
6948
6818
6698
6989
6958
7037
7038
6950
6697
6814
6656
7034
6628
6945
4887
6946
6657
6625
6629
6947
6626
6658
6630
6627
6659
6660
7104
6892
7101
6891
7103
6899
7006
7130
6897
7128
7123
7122
7102
7124
7129
7121
7105
6826
6829
6981
6825
6960
6674
6886
6836
6830
6887
6834
6828
6893
6668
6885
6724
6669
6982
6676
6721
6835
6722
6675
6673
6671
6637
4666
6636
4668
4665
6672
4670
6632
4680
4679
6638
4667
6618
4677
7126
7004
6896
6895
7108
6894
7110
7127
7106
7125
6889
7109
6680
6881
6890
6882
6833
6824
6832
6822
6821
6827
6726
6888
6831
6840
6670
6883
6884
6677
6679
6983
6823
4669
4672
4664
6639
4663
6640
4662
6678
4661
4674
4671
6664
4673
7008
6844
7018
7132
7133
7020
6850
7009
7010
7131
6843
7136
6842
6848
7017
6867
7134
6736
7141
6912
6733
7148
6904
6907
6905
7143
6723
7145
7150
6908
6732
6666
7144
7142
6731
6665
7149
6911
6909
6735
6913
6734
6910
4678
6667
6189
6182
6186
6187
6185
6181
6188
6190
7015
6846
7014
7140
6847
7139
7137
7016
7135
6845
7138
6841
6901
6903
6740
6661
6839
6902
6739
6914
7147
6737
6728
6727
6725
6838
6729
7156
6730
7146
6738
6916
6837
6183
6662
6195
4675
6192
6663
6196
6193
6194
6191
4923
6184
6906
4676
6789
ITEM: TIMESTEP
8800000
ITEM: NUMBER OF ATOMS
401
ITEM: BOX BOUNDS pp pp pp
-2.3387999999999999e-02 3.0020864000000000e+01
-3.9633349999999998e+00 2.5960021000000001e+01
-2.1261413199467391e+01 5.5264653199461179e+01
ITEM: ATOMS id
7026
6858
6877
6878
6880
6683
6879
6857
7078
6860
6859
7025
7021
6693
6696
6698
6920
6808
6807
6810
7153
7032
6811
6812
6809
6806
6697
6805
6695
6694
7151
6650
6651
4897
6641
6644
4900
6653
4899
6797
6799
6798
6642
6800
6643
6654
6873
7024
6872
6682
6681
7022
6871
6854
6855
6874
6876
7029
6875
6856
6684
6685
6801
7155
6691
7152
6686
6918
6690
6803
7154
6819
6802
6700
6804
6688
6917
6919
6915
6689
6692
6813
6699
6687
4894
6646
6796
6795
4896
6648
6649
6647
6645
6794
6652
7027
6926
6927
6933
6939
6932
6931
7033
7107
6937
7031
6938
6940
6953
6982
6955
6943
7034
6952
6815
6816
6983
7036
6993
6942
6951
6954
6999
6941
6956
6814
7035
6981
6622
6631
4898
6635
6624
6621
6632
6634
6944
6623
6633
6656
6630
6655
6925
6930
6936
7023
6923
6928
6929
7104
7028
7030
6935
6934
6896
6900
6948
6995
6991
7040
7038
6996
6986
6949
6985
6957
7037
6998
7000
6990
6946
6958
7039
6989
6820
6994
6947
6959
6818
6945
6950
6988
6817
6997
6992
6626
6658
6627
6659
6629
6640
6628
6637
6657
6660
6625
4895
6899
7129
7004
7010
7127
6897
7128
7106
7008
6898
7131
6892
7130
7105
6891
6829
6828
6721
6835
6984
6722
6887
6886
6723
6893
6826
6830
6825
6661
6678
6724
6827
6834
4679
4667
6680
4666
6668
4677
4670
6665
4668
6669
6666
6636
4680
6670
4665
6677
6679
6667
7002
7121
7124
7103
7102
7011
7122
7126
7001
6894
7003
6895
7013
7133
7123
7125
6960
6673
6888
6889
6882
6833
6823
6726
6675
6725
6883
6890
6664
6727
6821
6822
6881
6831
6824
6832
6884
6987
6885
4672
6676
4676
4664
4673
4662
4663
4661
6671
6672
4671
6638
6639
6674
4675
4669
4674
6850
7020
6849
7135
6844
7132
6853
7018
6836
6911
6735
6733
7142
6731
6663
6736
6913
6734
7149
7141
7150
6908
7145
6909
6662
7143
7148
7144
6912
6904
6730
6910
6189
6193
6186
6197
6200
6188
6187
6198
6190
6185
6199
4678
6789
6846
6841
7134
6845
7016
7139
7136
7138
7140
7014
6843
7015
6848
6852
7137
6847
6851
6842
6903
6737
7147
6740
7146
6914
6906
7160
6729
6902
6738
6837
6916
6901
6907
6840
7157
7156
6732
6739
6839
6905
6838
6728
7159
6192
6191
6183
6182
6181
6194
6184
6196
6195
ITEM: TIMESTEP
8900000
ITEM: NUMBER OF ATOMS
398
ITEM: BOX BOUNDS pp pp pp
-2.3387999999999999e-02 3.0020864000000000e+01
-3.9633349999999998e+00 2.5960021000000001e+01
-2.1261413199467391e+01 5.5264653199461179e+01
ITEM: ATOMS id
6875
6860
7022
7027
7021
7025
6871
6873
7078
6872
7026
6854
6687
6802
6692
6699
6812
6690
6688
7159
6918
6686
6697
6801
6689
6805
6813
6804
6803
6698
6807
7157
6685
7158
6700
6811
6641
6655
6800
6653
4900
4897
6656
6797
6789
6643
6798
6642
6654
6855
6880
6681
6870
7029
7023
6877
6879
7075
6878
6876
6874
7024
6684
6806
6696
6819
6809
6693
6695
7154
6820
6682
6683
6817
6694
6810
6814
6808
7153
7155
6816
6691
6796
6645
6647
6649
6646
6648
4894
6644
6794
4896
6650
6660
6651
6652
7032
6926
6925
6924
7033
6927
6928
7031
7107
7028
6931
6933
6921
6932
6922
6923
6993
7035
6952
6815
6941
6942
6982
7034
6955
6954
7000
6999
7036
6989
6943
6953
6951
6981
6991
6956
6992
6997
6945
6939
6622
6634
6631
6624
6621
6618
6630
6623
6633
6944
6632
6635
4898
6628
4899
7102
6937
7104
6940
6929
7040
7030
6930
7101
6936
6935
6934
6958
6990
6998
6957
6988
6947
6987
6950
6995
6946
6994
6996
7037
6986
7038
6959
6960
6818
7039
6948
6949
6985
6627
6637
6626
6638
6629
6640
6625
4895
6658
6639
6659
6657
7010
7006
6894
6898
7105
6900
6891
7127
7130
6892
7129
6899
7125
7106
7128
6897
6893
7126
6938
6828
6829
6886
6666
6668
6665
6677
6825
6678
6830
6679
6827
6722
6983
6826
6984
6724
6721
6887
6723
6670
6885
6680
4669
6669
4676
4670
4679
4666
6636
4677
6667
4668
4678
7123
7122
7103
7004
6896
6890
6895
7121
6888
6726
6674
6673
6675
6727
6672
6671
6831
6884
6882
6833
6824
6832
6881
6883
6821
6823
6822
6725
6889
4661
6662
4675
4672
4667
4665
6661
4662
6676
6664
4664
4671
4673
4663
4674
7140
6857
7135
6858
7137
7131
7132
7139
7136
6867
7134
7138
6735
6916
6836
6734
7141
6731
7143
6732
7144
6736
6835
6901
6733
7142
6902
7149
7160
6903
6849
6917
6190
6193
6904
6189
6913
6188
6919
6200
6185
6186
6199
6191
6198
6194
6187
6197
6843
6841
6869
6844
7124
6865
6866
6852
6846
6856
7133
6842
6845
6847
6868
6739
6907
7152
7147
6840
6851
6910
6838
7146
6737
6850
7145
6906
6740
6905
6837
6729
6914
6839
6853
6738
6728
6730
6915
6848
7156
6834
6908
7150
7148
6183
6195
6196
6912
6909
6663
6192
6184
6182
6181
6911
ITEM: TIMESTEP
9000000
ITEM: NUMBER OF ATOMS
395
ITEM: BOX BOUNDS pp pp pp
-2.3387999999999999e-02 3.0020864000000000e+01
-3.9633349999999998e+00 2.5960021000000001e+01
-2.1261413199467391e+01 5.5264653199461179e+01
ITEM: ATOMS id
7032
6877
6880
6847
6879
6878
7026
6852
6870
6851
6873
6920
6918
6698
6686
6917
6855
6813
7159
6812
6803
6687
6801
6700
6802
7157
6804
6697
6699
6690
6919
6811
6807
7158
6644
6805
6799
6641
6651
4899
6797
6652
4900
6643
6800
4897
6653
6798
6642
6871
6872
6875
6868
6874
6869
6876
7021
7024
6853
6695
6810
6688
6682
6681
6694
6808
7155
6696
6683
6691
6693
6692
6809
6806
7154
6685
6689
6684
6645
4895
6650
6796
6647
6795
6794
6792
6649
6646
6791
4896
4894
6648
6922
7033
7027
6928
6925
6923
7031
6921
6926
6932
6931
6933
6927
6929
7025
7028
7036
6984
6953
7035
6943
6938
6996
6952
6998
6950
6985
6997
6951
6994
7000
6981
6941
6942
6982
6986
6999
6815
6955
6954
7034
6956
6993
6622
6944
6656
6635
6634
6621
6632
6631
6623
6618
6633
6624
4898
6655
6654
6934
7029
7120
6930
6935
6939
7023
7022
7030
6936
6924
7040
6937
6957
7037
6991
6817
6959
6818
6820
6816
6819
7038
6989
6992
6946
6940
6990
7039
6949
6958
6947
6814
6988
6948
6995
6945
6640
6637
6626
6625
6627
6657
6630
6628
6629
6659
6658
6660
6892
6894
6900
7005
6891
6899
7124
6893
6897
6898
7123
6885
6886
7122
6887
6721
6829
6834
6826
6825
6678
6727
6830
6722
6828
6823
6679
6726
6831
6827
6725
6723
6983
6822
6677
6824
6724
6666
6665
6668
6670
4677
4669
4668
4666
6669
4678
6680
6636
4679
4670
4676
6667
7125
7001
6888
6895
7127
6890
6896
6889
7121
7006
7126
6883
6833
6672
6661
6730
6662
6673
6675
6881
6960
6832
6882
6674
6884
6821
6987
6671
6676
4667
4662
4673
6638
4675
4672
4674
6639
4671
4663
4664
4661
6664
4665
6856
7133
7132
6845
7139
6842
7138
7140
6846
7131
6843
7137
7145
6836
6916
6859
7142
6901
6732
7156
7144
6903
6731
6733
6835
7147
7143
7146
7160
6914
7141
6857
7149
6854
6902
6915
6860
6187
6185
6186
4680
6197
6200
6789
6189
6199
6198
6188
7135
7134
7129
7136
7130
6849
7128
6848
7179
6841
6844
6738
6837
7151
6736
6907
6905
6735
7153
6737
6739
6740
6729
6838
6911
6913
7150
6734
7148
6910
7152
6839
6908
6909
6912
6840
6858
6663
6728
6906
6191
6190
6904
6195
6184
6196
6192
6182
6194
6181
6193
6183
ITEM: TIMESTEP
9100000
ITEM: NUMBER OF ATOMS
392
ITEM: BOX BOUNDS pp pp pp
-2.3387999999999999e-02 3.0020864000000000e+01
-3.9633349999999998e+00 2.5960021000000001e+01
-2.1261413199467391e+01 5.5264653199461179e+01
ITEM: ATOMS id
7026
6684
6851
6681
6850
6682
6848
6869
6870
6853
7021
6683
6854
6919
6695
6693
6810
6692
7156
7160
7158
6917
6819
6696
7159
6918
7157
6855
7154
6691
6694
6689
6652
6647
6198
6797
6197
6800
4900
6798
6645
6649
6648
6199
6646
6650
6789
6195
4897
6874
6878
6871
6876
6875
6877
6872
6880
6879
6860
6849
6802
6700
6805
6808
6859
6809
6690
7152
6801
6806
6811
6858
6813
6857
6687
6699
6807
6688
7153
6804
6915
6812
7151
6697
6803
6914
6685
6686
6920
7155
6643
6644
6642
6653
6641
6794
4896
6796
6651
6926
7032
6932
6933
6936
7033
7031
6931
7027
7025
6927
7028
6934
7035
7022
6817
6818
6994
6998
7000
6820
6981
6950
6995
6954
6956
6996
6997
6999
6948
7036
6946
6986
6982
6949
7034
6985
6945
6993
6816
6984
6624
6630
6628
6622
6635
6657
6658
4898
6659
6623
6617
6633
6621
6660
4899
6634
6631
6654
6625
7023
7040
6924
6922
6937
6921
7030
6928
6929
6939
6925
7029
7024
6930
6938
6941
6990
6698
6944
6814
6951
6988
7037
6815
6940
6991
6989
6952
7038
6942
6992
6953
7039
6947
6656
6627
6626
6638
4894
4895
6629
6655
6637
6619
6640
6943
6632
6893
7119
7117
6898
7118
6892
6935
7129
6665
6723
6722
6830
6827
6886
6983
6825
6826
6828
6721
6829
6958
6677
6960
6724
6678
6824
6957
6959
6725
6887
6666
6636
4665
4671
4666
4669
4668
4675
4670
4674
6668
6670
6618
4676
4667
6679
6680
6889
7114
7115
7123
6897
7116
6899
6888
6900
6896
6890
6895
6894
6891
6987
6832
6955
6823
6882
6726
6727
6671
6672
6821
6881
6833
6883
6831
6885
6822
6675
6674
6884
6673
4663
4664
4661
6676
6639
4672
4673
4662
6669
4678
4679
4677
7127
7126
7135
6845
7131
7130
7125
7132
6847
7128
7134
6846
7139
6852
7137
7138
6916
6903
6732
7143
6834
7141
6733
6736
7146
6735
6904
6902
6836
6835
6734
7142
7144
6901
6731
7145
6667
6194
6184
6187
6186
6182
6913
6196
6185
4680
6183
6843
7179
7122
7124
7121
6844
6842
7133
6841
7140
7136
6905
6856
6839
7148
6737
6909
6907
6662
6838
6740
6729
6738
6661
7149
6910
6739
6840
6663
6837
6911
6908
7150
7147
6906
6728
6730
6193
6190
6181
6912
6191
6192
6188
6664
6189
ITEM: TIMESTEP
9200000
ITEM: NUMBER OF ATOMS
409
ITEM: BOX BOUNDS pp pp pp
-2.3387999999999999e-02 3.0020864000000000e+01
-3.9633349999999998e+00 2.5960021000000001e+01
-2.1261413199467391e+01 5.5264653199461179e+01
ITEM: ATOMS id
6871
7022
6684
7024
7028
6682
6681
6875
6873
7025
7023
6683
7029
7021
6876
6874
6918
6914
6920
6696
6816
6812
6815
6695
6917
6814
6693
6691
7160
6813
6811
7157
6694
6919
7158
6692
6199
4899
6646
4900
6798
4897
6647
6198
6800
6797
6648
6645
6649
6650
6789
6685
6686
6687
6877
7080
6880
6878
6879
7030
7078
7077
6698
6688
6697
6998
6805
6802
6690
6699
6810
6809
6820
6997
6819
6807
7000
6700
6999
6806
6801
6689
6817
6803
6808
7155
6804
7153
6915
6818
6651
4894
6642
4896
6795
6794
6641
6643
6796
6653
6644
6652
6933
7073
6926
6932
7027
6923
7118
6928
6927
6925
7032
7026
6931
6987
7040
6954
6988
6985
6951
6952
6953
6956
7039
6990
6959
6955
6983
6986
6996
6957
6935
6883
6960
6995
6994
6624
6659
6618
6632
6630
6635
6622
6657
6634
6660
6623
6633
6621
6631
6658
4898
7031
6930
6924
7033
6938
6939
6937
6929
6921
7115
6934
6922
7036
7035
6942
6950
6993
6958
6949
6944
6945
6982
6981
6948
6936
6943
6984
6946
7037
7034
6991
6992
6884
6941
6989
7038
6940
6637
4895
6627
6654
6626
6656
6629
6638
6655
6628
6615
6625
6947
6896
7002
6895
7117
7121
7004
7003
7122
7119
7120
7124
7126
7123
6889
6722
6830
6881
6836
6835
6671
6888
6721
6723
6733
6673
6731
6829
6724
6826
6828
6882
6890
6732
6678
4669
6677
4675
6679
4676
4668
4674
4667
6680
4670
6670
4665
4666
6636
6665
6666
7001
6898
7112
6900
7007
7130
7006
7111
7005
6891
7127
6897
6899
6892
7114
7116
6894
7125
6727
6833
6885
6726
6728
6822
6887
6886
6838
6725
6831
6729
6832
6824
6823
6840
6837
6825
6821
6730
6834
6827
6893
6675
6661
6672
4664
6668
4677
4661
4679
4662
6640
4672
6676
6669
6674
4663
4678
4673
4671
6639
7137
6841
7175
7138
7134
7139
7140
6846
6843
7136
7133
6842
6844
6735
6906
7144
7145
7143
6916
6905
6858
6901
6859
6913
6736
6902
7156
7159
7142
6857
7146
7149
6903
6860
6186
6185
6200
6187
6197
6189
6904
7135
6850
7129
7132
7128
7179
7177
7178
7131
6848
6851
6845
6847
6852
6849
6853
6910
7154
6911
6839
6856
7150
6738
6740
6739
7148
6855
7147
7151
6737
6908
7152
6907
6854
7141
6662
6663
6909
6912
6734
6193
6664
6191
4680
6194
6188
6196
6190
6192
6182
6181
6183
6184
6195
6667
ITEM: TIMESTEP
9300000
ITEM: NUMBER OF ATOMS
396
ITEM: BOX BOUNDS pp pp pp
-2.3387999999999999e-02 3.0020864000000000e+01
-3.9633349999999998e+00 2.5960021000000001e+01
-2.1261413199467391e+01 5.5264653199461179e+01
ITEM: ATOMS id
7022
6682
6872
6876
6850
6871
6681
6873
7040
7023
6684
6875
6874
7029
6683
6696
6686
6809
7000
6998
7157
7159
6807
6693
6917
6918
6812
6853
6811
6695
7158
7160
6694
7156
6698
6919
6800
4897
6199
6648
4898
6645
4900
6798
6797
6646
4899
6647
6649
6799
6659
6650
6880
7028
7026
6877
6870
6849
7025
7027
6878
6879
7030
6687
6848
6805
6690
6802
6697
6688
6803
7154
6801
6813
6689
7155
6858
6699
6804
6920
6700
6692
6806
6810
6808
6691
6685
6643
4896
6644
4894
4895
6653
6651
6652
6642
6794
6641
6654
6796
6930
7037
6938
6939
7039
7024
6937
6929
6923
7032
6935
6934
6940
6943
6983
6986
6953
6941
6993
6982
6942
6958
6816
6981
6997
6815
6944
6994
6957
6996
6999
6984
6960
6959
6814
6658
6635
6632
6622
6624
6631
6634
6657
6619
6623
6633
6621
6660
6636
6630
6616
6931
6932
7033
7035
7036
6933
7034
7031
6936
7078
6925
6927
6926
6921
6922
7038
6928
6819
6952
6989
6991
6951
6817
6818
6947
6946
6990
6956
6949
6945
6948
6992
6820
6985
6987
6988
6954
6995
6950
6628
6625
6626
4887
6640
6637
6627
6629
6638
6639
6656
6655
7121
6900
7118
7122
6898
6892
7126
6897
6924
6893
7124
6891
6899
7119
7125
6894
7001
6886
6830
6721
6825
6723
6673
6826
6887
6665
6725
6829
6828
6727
6724
6666
6678
6955
6722
6674
4666
6670
4670
6668
4675
4668
6667
4674
6677
4669
6680
6679
4676
6895
6896
7128
7123
7116
7129
7127
6884
6726
6821
6883
6827
6832
6890
6661
6888
6889
6823
6824
6672
6831
6675
6730
6822
6833
6882
6881
6885
6662
6671
4677
4664
4678
4663
6676
4679
4661
4673
4671
4662
4672
4665
4667
6669
6852
7136
7139
7135
7137
6847
7175
7134
7140
7138
6907
6835
6901
7146
6732
7145
6851
6902
7142
6855
7144
6916
6904
6914
6905
6733
6731
7149
6903
7143
6856
6854
6836
6906
6189
6193
6198
6190
6187
6188
6186
6913
6200
6197
6789
4680
6185
7177
7133
7178
6843
7179
6845
6841
6842
7131
6844
7132
6846
7130
6736
6738
6735
6734
7151
6857
7153
7141
7150
6840
6908
6839
6838
6834
7147
6860
7148
6859
6737
6837
6910
6728
6912
6740
6663
7152
6729
6911
6739
6909
6915
6194
6181
6183
6182
6664
6195
6191
6192
6184
6196
ITEM: TIMESTEP
9400000
ITEM: NUMBER OF ATOMS
399
ITEM: BOX BOUNDS pp pp pp
-2.3387999999999999e-02 3.0020864000000000e+01
-3.9633349999999998e+00 2.5960021000000001e+01
-2.1261413199467391e+01 5.5264653199461179e+01
ITEM: ATOMS id
6876
6874
6873
6683
7034
7021
6681
6682
6872
7032
6871
7031
7036
7024
7022
6918
7160
6812
6689
7159
6917
6696
6808
7157
6695
6692
6815
6693
6811
6694
6691
6920
7158
6809
6807
7156
6814
7154
6813
6919
6648
6797
6649
6645
6198
6650
6646
4900
6798
6799
6647
4897
6800
4899
6878
7039
7040
7029
6880
7023
6879
7037
6877
6875
6687
6849
6684
6685
6841
6817
6805
6820
6802
6690
6804
6699
6803
6700
6688
6698
7155
6697
6806
6801
6810
6686
7038
7153
6652
6795
6643
6653
4896
4894
6644
6642
6641
6794
4895
6651
6796
7026
6930
6935
7035
6921
6929
6923
6939
6922
7033
6990
6991
6992
6941
6996
6993
6952
6951
6994
6995
6942
6989
6953
6944
6988
6658
6816
6987
6943
6623
6635
6618
6657
6659
6631
6660
6634
4898
6624
6632
6633
6622
6621
6636
6925
6933
6926
6928
7078
6927
6934
6936
6931
6932
7030
7028
7027
7025
6937
6938
7000
6948
6950
6949
6982
6984
6958
6997
6998
6957
6946
6999
6986
6985
6818
6945
6947
6956
6983
6954
6959
6981
6819
6940
6628
6625
6640
6639
6626
6654
6629
6655
6637
6627
4887
6656
6630
7118
7133
7122
7117
7123
7126
7121
7119
6899
7124
7125
6898
7127
6826
6886
6827
6678
6830
6822
6666
6885
6721
6724
6722
6887
6891
6829
6892
6723
6955
6828
6825
6821
6823
6881
6893
6882
4677
4666
4674
4676
4668
4669
4675
4680
4679
6670
6677
4670
6680
6679
4671
4667
4672
4665
6668
6900
6897
6896
6894
7001
7129
6895
7128
7130
6890
6960
6833
6725
6727
6889
6824
6728
6888
6831
6726
6884
6832
6673
6665
6661
6883
6671
4678
6676
4673
6675
6672
6674
6638
4663
6669
4664
4661
4662
6847
7176
7006
7136
6852
7139
7174
7140
7175
7135
6848
7137
7138
7134
6850
6851
6667
6916
6836
7147
6855
6902
6735
7146
6734
6903
6731
7141
7143
6901
6732
6733
6834
6736
7144
6853
7142
6914
7145
6835
7149
6904
6199
6187
6188
6913
6185
6189
6186
6197
6200
6843
7180
7132
7179
6844
7131
6845
7178
6842
6846
7177
6860
6837
6854
6859
6662
6915
6907
7152
7148
6739
6729
6911
6730
6840
6663
6908
6857
6839
6737
6910
6740
7150
6838
6906
6738
7151
6905
6858
6856
6191
6912
6196
6182
6909
6664
6181
6194
6183
6195
6192
6184
6190
6193
6789
ITEM: TIMESTEP
9500000
ITEM: NUMBER OF ATOMS
399
ITEM: BOX BOUNDS pp pp pp
-2.3387999999999999e-02 3.0020864000000000e+01
-3.9633349999999998e+00 2.5960021000000001e+01
-2.1261413199467391e+01 5.5264653199461179e+01
ITEM: ATOMS id
6873
6876
6849
6879
6684
6875
6872
6871
7026
7035
7034
6874
7030
6683
6814
6806
6694
6918
6695
6809
6691
6681
6808
6696
6693
7158
6805
6917
7157
7159
6811
7160
6812
6807
6682
6804
6659
6920
6648
4899
6797
4900
6798
6646
6799
6649
4897
6650
4898
6800
6657
6878
6877
7033
6868
6880
6844
6869
6841
7036
7031
6801
6687
6692
7156
6698
6686
7155
6690
6699
6697
6688
7154
6803
6700
6689
6802
6685
6820
6810
6813
4895
6642
6795
6645
6651
6641
6796
6654
6655
6644
4896
6643
6653
6647
4894
6652
6794
6656
7025
6930
6937
6928
7029
6929
6923
6938
6922
7037
7040
7027
7028
6939
6898
6940
6946
6945
6994
6996
6957
7038
6948
6958
6992
6816
6949
6989
6991
6990
6950
6954
6947
6988
6955
6995
6956
6960
6815
6987
6636
6628
6618
6624
6631
6622
6634
6635
6633
6660
6621
6623
6630
6658
7023
6933
6927
6931
7022
6934
6932
6935
7032
7021
6925
6926
6936
7024
7039
6998
6981
6983
6993
6952
6941
7000
6944
6999
6819
6817
6818
6997
6982
6942
6953
6943
6986
6984
6951
6985
6959
6638
6625
6627
6626
4887
6629
6639
6640
6637
6632
6897
7124
6893
7126
7118
6892
6891
7119
7123
7121
7122
6899
7117
6900
6894
6661
6824
6727
6724
6830
6679
6835
6678
6721
6885
6722
6723
6829
6677
6836
6887
6828
6834
6725
6886
6680
6670
4675
4676
6668
6665
6666
4666
4674
4669
4668
4670
6669
6896
7001
7128
6888
7127
7129
6895
6890
6889
7125
7116
7130
6729
6826
6673
6883
6831
6726
6728
6821
6833
6822
6664
6884
6675
6832
6730
6825
6882
6823
6662
6827
6881
4662
4664
4679
6672
4665
6671
4672
4663
4673
4667
4678
4661
6667
4671
4677
6676
6674
7136
7138
7137
7176
7139
7175
7174
6851
7006
7133
6853
6850
7134
6852
7140
6848
6847
6906
6855
7145
6838
6732
7141
7143
6904
6733
6905
6731
6858
6914
6902
7144
6911
7146
7142
6903
6916
6736
7149
6901
6854
6186
6189
6198
6199
4680
6187
6913
6919
6789
6200
6197
6188
6185
7135
7131
6842
6856
7177
6845
7179
6843
7132
6846
7178
6839
7152
6739
6859
7148
6740
6910
6734
6735
6837
6738
7147
6857
6908
7150
7153
6840
7151
6737
6663
6915
6909
6907
6860
6196
6183
6181
6195
6182
6193
6184
6191
6912
6192
6190
6194
ITEM: TIMESTEP
9600000
ITEM: NUMBER OF ATOMS
407
ITEM: BOX BOUNDS pp pp pp
-2.3387999999999999e-02 3.0020864000000000e+01
-3.9633349999999998e+00 2.5960021000000001e+01
-2.1261413199467391e+01 5.5264653199461179e+01
ITEM: ATOMS id
7021
7023
7036
7035
6873
7022
7024
7033
6865
6867
6866
6871
6880
6700
6697
6998
6801
6687
6802
6811
6813
6688
7154
6699
6690
7000
6997
6812
6698
6692
6804
6691
6815
7155
6803
6685
6797
6650
6645
6800
6659
4898
4900
6798
6648
6647
4899
4897
6649
6646
6657
6658
6879
7034
7027
6870
6864
7040
7025
6868
7039
7037
7026
6877
7031
7030
7028
7029
7032
6682
6695
7157
6817
6683
6684
6819
6686
6696
6809
6808
7160
6810
6694
6693
7158
6806
6816
6681
7038
6814
6818
6805
6807
6820
6653
4894
6652
6654
6651
6656
6796
6644
6794
6641
6655
6643
4896
6642
4895
6930
6937
6928
6898
6938
6929
6935
6897
6900
6893
6940
6939
6891
6887
6954
6956
6985
6995
6946
6959
6986
6639
6960
6990
6994
6957
6950
6948
6992
6958
6949
6826
6827
6987
6996
6988
6991
4664
6640
6635
6638
6622
6623
6621
6634
6660
6637
6618
6624
6616
6617
6620
6636
6933
6983
6931
6896
6932
6890
6936
6894
6934
6999
6824
6942
6676
6989
6953
6955
6674
6945
6677
6993
6823
6947
6941
6822
6951
6944
6984
6678
6943
6982
6821
6675
6952
6680
6679
6883
6981
6626
6625
4887
6619
6628
6629
6631
6632
6633
6630
6627
7131
6892
7118
7125
7127
7129
6886
7117
7126
7130
7128
7136
7132
6899
7133
6833
6670
6828
6830
6666
6733
6668
6913
6721
6836
6723
6722
6825
6669
6834
6911
6835
6831
6665
6724
6912
6901
4673
4665
4663
4667
4678
4661
4677
4662
6667
4671
4672
4679
7139
7121
7001
7122
6889
7123
7002
6885
6895
6888
7124
7119
6728
6671
6884
6837
6881
6729
6726
6910
6840
6727
6838
6839
6661
6905
6731
6908
6673
6907
6662
6909
6829
6882
6732
6725
6730
6663
6832
6664
4676
4675
4666
6672
4670
4668
4669
4674
4680
7174
7175
7171
7135
6842
7176
6875
6843
6874
7172
6872
7134
7173
6876
6841
6845
6860
6903
6854
7148
7151
6919
6846
7153
6914
7152
6736
6735
6857
7150
6859
6856
6858
6689
6847
6902
6734
7149
6189
6920
6186
6199
6200
6197
6185
6187
6917
6188
6198
6789
6918
7004
6878
6844
7179
7180
7177
7140
6869
7170
7137
7178
7168
7138
6851
6848
6740
6853
7147
6739
7141
6738
6855
6916
7159
6850
6852
7144
6849
7143
6906
7146
7142
7156
7145
6737
6904
6193
6194
6181
6192
6183
6196
6191
6195
6190
6184
6182
6915
ITEM: TIMESTEP
9700000
ITEM: NUMBER OF ATOMS
405
ITEM: BOX BOUNDS pp pp pp
-2.3387999999999999e-02 3.0020864000000000e+01
-3.9633349999999998e+00 2.5960021000000001e+01
-2.1261413199467391e+01 5.5264653199461179e+01
ITEM: ATOMS id
6875
6872
7036
6698
7033
7029
6873
6871
7023
6874
6867
7022
7034
7031
7032
6868
6807
6689
6688
6815
6697
6685
7155
6687
7151
6812
7154
6690
6809
6686
6814
6811
7156
6808
6805
6806
6700
6699
7150
4899
6798
6641
6649
6648
4897
6646
6645
6650
6657
6659
6800
4900
7030
7025
7037
6880
6870
6876
7028
6879
7040
7026
6877
6869
6878
7027
6819
6802
6813
6681
6804
6682
7158
6683
6696
6692
7157
7159
6801
6684
7160
6810
6694
6693
6803
6691
6695
6920
7039
6647
6644
4894
6794
6653
6651
6795
6797
4896
6656
6654
6642
6796
6652
6658
6799
6655
6643
4895
6922
7024
6930
6940
6898
6923
6897
6938
6937
6929
6921
6900
7021
6928
7035
6935
6941
6959
6986
6989
6945
6990
6985
6958
6950
6944
6987
6942
6946
6943
6949
6988
6999
6997
7000
6998
6948
6639
6957
6816
6939
6638
6621
6660
6620
6622
6640
6614
6623
6617
6618
4898
6624
6637
6936
6933
6934
6931
6896
6927
6925
6894
6932
6926
7038
6820
6956
6991
6982
6953
6955
6981
6992
6952
6947
6817
6995
6951
6954
6993
6818
6994
6996
6626
6629
6635
6632
6625
6631
6633
6636
6628
4887
6619
6627
6634
6630
7131
6893
6886
6892
7118
7120
7129
7119
7117
6891
6899
7128
7133
7132
7127
6723
6661
6827
6828
6834
6960
6671
6722
6662
6721
6831
6887
6826
6825
6830
6724
6675
6833
6672
6835
6663
6673
4680
4671
4664
4678
6615
4672
4677
4662
6666
6665
4661
4663
4673
4679
6616
6678
7121
7126
6890
7122
7123
6895
7140
6885
7124
7116
7125
6888
6889
7114
7115
6679
6824
6674
6882
6728
6823
6822
6821
6832
6983
6984
6676
6677
6726
6884
6883
6881
6727
6669
6664
6829
6725
6667
4675
4665
6680
4666
4668
4670
4676
4669
4667
6670
4674
6668
7130
7134
7136
6853
6847
7177
7178
6848
6851
6850
6852
7145
7147
6909
6915
7142
6912
6731
7152
7143
6910
6733
7146
6730
7148
6908
7144
6836
6854
6905
6736
6855
6735
6911
6734
6732
6856
6188
6198
6186
6185
6789
6189
6907
6200
6193
6197
6199
6191
6190
6187
7138
6844
6842
7137
7180
6843
6849
6841
6845
6846
7139
6858
7179
6740
7141
6918
6737
6840
6839
6901
6838
7149
6917
6919
6837
6739
6859
6913
6904
6738
6903
6902
6857
6729
6914
6860
6916
6196
6183
6192
6195
6182
6906
6184
6194
6181
ITEM: TIMESTEP
9800000
ITEM: NUMBER OF ATOMS
406
ITEM: BOX BOUNDS pp pp pp
-2.3387999999999999e-02 3.0020864000000000e+01
-3.9633349999999998e+00 2.5960021000000001e+01
-2.1261413199467391e+01 5.5264653199461179e+01
ITEM: ATOMS id
7024
7021
7023
7035
7034
6867
7022
6873
6698
6697
7036
7033
6700
6805
6658
6807
6812
6687
6998
6689
6920
6806
6690
6688
6660
6809
6997
6686
6685
6819
6817
6999
6818
6808
6652
6657
6649
6645
4900
4899
4897
6647
6797
6648
6646
6659
6800
6799
6650
7031
6864
6870
7028
7027
7040
7025
7029
7030
6869
7026
7037
7032
6868
6880
6865
6693
6804
6803
6815
6684
7039
6681
7038
6683
6695
6691
6802
6814
6811
6682
6816
6801
6813
6694
6810
6917
6918
6656
6919
6641
6642
6643
4894
6796
6655
6644
4896
6651
6653
6654
6922
6924
6899
6898
6930
6935
6897
6934
6921
6938
6929
6891
6893
6923
6892
6928
6900
6937
6925
6940
6886
6988
7000
6950
6939
6987
6986
6956
6958
6948
6945
6985
6946
6887
6990
6820
6949
6633
6629
6620
6626
6617
6618
6631
6619
4898
6627
6632
6630
6628
6625
6636
6931
6926
6896
6890
6933
6889
6927
6894
6932
6888
6895
6944
6983
6953
6941
6982
6881
6984
6981
6882
6951
6952
6995
6883
6994
6954
6992
6942
6936
6991
6947
6943
6885
6996
6989
6993
6621
6640
6635
6624
6637
6639
6623
6622
4887
4895
6638
6634
7136
7124
7120
7131
7133
7139
7118
7119
7137
7122
7135
7117
7134
7126
7121
7123
6834
6722
6824
6734
6960
6730
6731
6724
6821
6672
6835
6822
6671
6721
6673
6832
6723
6831
6733
6836
6829
6957
6833
6823
7144
6959
6675
4677
6665
4680
4661
6666
4664
4671
4674
6614
4673
4662
4663
4679
4676
4670
7129
7125
7114
7138
7116
7128
7127
7130
7115
7140
7132
6732
6726
6828
6838
6679
6840
6830
6826
6727
6676
6677
6837
6955
6827
6839
6674
6884
6729
6725
6669
6728
6825
6738
6670
4667
6616
4675
6680
4666
4665
4668
6668
4669
4672
6678
6842
6846
6871
6875
6847
7174
7176
6843
6845
7175
6872
6874
7155
7142
7151
6736
6857
6913
6911
7153
6692
6856
6664
7152
7145
7146
6860
7143
6909
6735
6912
6859
6854
6855
7147
6661
6699
6185
6908
6187
6186
6188
6198
6193
6200
6189
6910
6197
6663
6199
6190
6662
7179
6878
6877
6841
6848
7178
6844
6852
7177
6850
6879
6876
6696
7148
7160
6737
7156
7157
7150
7158
6903
6740
6849
6904
6916
7159
7149
6851
6853
7154
6901
6902
6914
6739
7141
6858
6195
6182
6905
6907
6191
6183
6192
6915
6194
6667
6181
6906
6196
6184
ITEM: TIMESTEP
9900000
ITEM: NUMBER OF ATOMS
409
ITEM: BOX BOUNDS pp pp pp
-2.3387999999999999e-02 3.0020864000000000e+01
-3.9633349999999998e+00 2.5960021000000001e+01
-2.1261413199467391e+01 5.5264653199461179e+01
ITEM: ATOMS id
6875
6873
7033
7024
7031
6872
7022
6698
7023
7034
7035
6867
6871
7025
6874
7021
6700
6659
6686
6998
6806
6820
6819
6809
6687
6697
6805
6807
6818
6690
6685
6812
6808
6817
6688
6658
7036
6646
6655
6800
6648
4896
6798
6654
4894
6797
4892
6650
6799
6657
6649
6660
6869
6870
7028
7026
7040
7027
6877
7030
7029
6868
6880
7037
6879
7032
6815
6801
6695
6816
6684
6810
6681
7038
6683
6693
6803
6692
6811
6814
6802
6691
6682
6694
6813
7039
6696
6689
6647
6944
6642
6651
6656
4898
4900
6795
6653
6641
6644
6796
6645
4897
4899
6794
6652
6643
6930
6934
6898
6891
6893
6938
6921
6929
6897
6923
6892
6899
6928
6900
6922
6924
6925
6935
6940
6985
6949
6987
6937
6954
6887
6999
6960
6988
6947
6939
7000
6989
6957
6958
6990
6986
6950
6951
6948
6946
6956
6945
6997
6629
6627
6633
6631
6626
6632
6630
6628
6616
6618
6625
6959
6926
6927
6890
7063
6896
6888
6932
6933
6931
6894
6991
6955
6995
6953
6982
6936
6942
6882
6943
6981
6941
6952
6984
6992
6883
6993
6983
6885
6996
6994
6640
6634
6637
6624
4890
6621
6623
6622
6638
6635
6639
6636
7134
7121
7123
7124
7133
7131
7117
7120
7122
7119
7135
7136
7118
6735
6731
6668
6724
6886
6833
6824
6732
6722
6835
6834
6734
6676
6721
6825
6832
6822
6725
6723
6821
6733
6669
6831
6826
6727
6823
6827
4677
4672
6661
6672
4664
4661
4663
4678
4680
6671
4662
4673
6662
6663
6664
6675
6674
7115
6889
7130
7132
7129
7116
6895
7140
7137
7125
7127
7114
7138
7139
7128
7126
6884
6737
6729
6680
6670
6836
6837
6677
6730
6830
6728
6881
6840
6726
6679
6839
6828
6739
6838
6829
6667
4674
4675
4669
4668
4676
4666
6673
4670
6666
4665
6678
4667
4679
4671
6665
6844
7173
6851
6846
6841
7176
6845
6876
7171
6843
6847
6842
6852
6848
6850
6911
6855
7151
7155
6856
6907
7141
6736
7143
6854
6906
7152
6905
6909
6910
6912
7144
6908
7146
7142
7153
6699
6198
6186
6915
6188
6199
6200
6189
6185
6187
6197
6190
6193
6789
6849
7178
7180
7174
7179
7177
7170
7175
6853
6913
6858
7148
6919
7160
6857
7150
6901
6804
6859
7149
7157
6860
6903
7145
6738
6904
7158
6902
7147
7159
6917
6920
6740
6914
7154
7156
6916
6184
6195
6182
6192
6194
6196
6183
6918
6181
6191
ITEM: TIMESTEP
10000000
ITEM: NUMBER OF ATOMS
411
ITEM: BOX BOUNDS pp pp pp
-2.3387999999999999e-02 3.0020864000000000e+01
-3.9633349999999998e+00 2.5960021000000001e+01
-2.1261413199467391e+01 5.5264653199461179e+01
ITEM: ATOMS id
7036
6874
7024
6873
7023
6698
7035
7022
7021
7034
7031
7033
6697
6871
6872
6875
6699
6998
6658
6809
6685
6807
6806
6687
6818
6808
6690
6820
6686
6810
6688
6700
6819
6805
6817
6657
6660
6689
6650
6800
6648
4891
6797
4892
6647
6799
6646
6649
6798
6645
6659
7032
6870
6868
7037
7029
7040
6879
7030
6880
7028
7027
6877
7026
6696
7025
7063
6812
6815
6684
6803
6681
7038
6693
6683
6813
6692
7159
6652
6682
6802
6816
6801
6814
6656
6811
6695
6944
6691
6694
7039
6651
6642
4898
6641
6795
6794
6655
4899
6654
6796
4895
4897
6644
6653
6643
4894
4896
4900
6938
6922
6889
6937
6923
6924
6928
6929
6896
6930
6895
6934
6921
6888
6935
6894
6890
6949
6986
6884
6946
6959
6954
6988
6939
6960
6948
7000
6950
6997
6957
6987
6958
6985
6989
6990
6999
6945
6956
6629
6626
6617
6631
6632
6625
6633
6628
6615
6614
6627
6618
6630
4890
6619
6636
6616
6927
6925
6926
6898
6899
6897
6932
6933
6891
6892
6931
6900
6936
6953
6995
6952
6886
6942
6994
6981
6993
6991
6955
6984
6982
6983
6992
6941
6943
6951
6996
6940
6947
6621
6634
6639
6637
6624
6638
6623
6622
6640
6635
7121
7118
7123
7134
7122
7124
7120
7133
7131
7136
7119
7135
7117
6834
6835
6724
6821
6882
6824
6883
6722
6676
6822
6669
6733
6836
6674
6721
6823
6832
6833
6723
6730
6831
6675
6728
6881
6731
6838
6663
4678
4661
4680
4677
6662
6671
4673
4672
6672
4671
4662
4679
4663
6661
4664
6664
7140
7137
7116
7138
6893
7130
7127
7139
7126
7115
7114
7128
7132
7129
7125
6668
6828
6827
6679
6732
6729
6680
6826
6825
6839
6830
6667
6727
6840
6670
6678
6885
6677
6726
6725
6829
6837
6887
4667
6665
6673
6666
4675
4666
4669
4670
4665
4668
4676
4674
6851
6842
6853
6848
6850
6876
6852
7176
6845
6844
6843
7174
6847
6846
6841
6735
7142
7144
6736
6856
6908
7143
7155
7152
6907
7149
6855
7151
6854
7141
6909
6734
7156
6911
7154
6912
6910
6920
6914
6905
7153
6917
6185
6186
6198
6915
6789
6906
6199
6190
6189
6200
6918
6197
6187
6188
6193
6191
7179
6878
6860
7180
7178
7177
6858
6857
6849
7175
7146
6904
7157
6740
7158
7160
7150
6739
6859
6919
6804
6738
7145
6737
6902
7148
6913
7147
6901
6903
6184
6195
6182
6181
6194
6192
6196
6183
6916
