# Supplementary material for: Guide for Nonequilibrium Molecular Dynamics Simulations of Organic Solvent Transport in Nanopores: The Case of 2D MXene Membranes
Source: J Chem Theory Comput. 2024 Nov 4;20(21):9642–54. doi: 10.1021/acs.jctc.4c00693 (PMC11562068; doi:10.1021/acs.jctc.4c00693)
Supplement: Supplementary file 2 — ct4c00693_si_002.zip [file ct4c00693_si_002.zip › Simulation Files/in_Ti3C2O2-hexane_NEMD.lmp]

# LAMMPS "in" file for NEMD Simulation to calculate hexane transport through 2D Ti3C2O2 nanochannel

# Authors: Aysa Guvensoy-Morkoyun, Tugba Baysal, S. Birgul Tantekin-Ersolmaz, Sadiye Velioglu
# Date: May 27, 2024
# Article Title: Guide for Non-Equilibrium Molecular Dynamics Simulations of Organic Solvent Transport in Nanopores: The Case of 2D MXene Membranes

# Settings and force field parameters

units real
boundary p p p
atom_style full
bond_style harmonic 
angle_style harmonic
dihedral_style opls
special_bonds lj/coul 0.0 0.0 0.5
pair_style lj/cut/coul/long 14.0 14.0		
pair_modify mix arithmetic
kspace_style pppm 1.0e-4

# Reading the data file

read_data data_Ti3C2O2_hexane.lmp

# Setting up groups and variables

group gMXene type 1 2 3 4
group gSOLVENT type 5:104

neighbor 2.0 bin
neigh_modify delay 0 every 1 check yes page 500000 one 50000
neigh_modify exclude group gMXene gMXene

variable vNPRINT equal 1000
variable vNDUMP  equal 100000
variable vPRESS  equal 1.0

# Tethering channel atoms

fix freeze gMXene spring/self 100.0 xyz

# Using SHAKE algorithm for H atoms of the solvent

fix fSHAKE all shake 0.0001 20 0 b 1 2 3 5 6 8 9 11 12 14 15 17 18 19 20 21 22 24 25 27 28 30 31 33 34 36 37 38 39 40 41 43 44 46 47 49 50 52 53 55 56 57 58 59 60 62 63 65 66 68 69 71 72 74 75 76 77 78 79 81 82 84 85 87 88 90 91 93 94 95 a 1 2 3 4 10 16 22 28 34 35 36 37 38 40 46 52 58 64 70 71 72 73 74 76 82 88 94 100 106 107 108 109 110 118 124 130 136 142 143 144 145 146 148 154 160 166 172 178 179 180

compute tempSOLVENT gSOLVENT temp
compute tempMX gMXene temp

# Setting up the spatial slab boundaries

region top block EDGE EDGE EDGE EDGE EDGE -16.3 units box side in		# Check the data file for coordinates
region bottom block EDGE EDGE EDGE EDGE 50.3 EDGE units box side in

# Including all atoms of a solvent molecule straddling the spatial slab boundaries

variable numslabt equal count(gSOLVENT,top)		# number of original top in-slab atoms
variable numslabb equal count(gSOLVENT,bottom)	# number of original bottom in-slab atoms
variable inselt atom rmask(top)					# flag atoms in top region with 1
variable inselb atom rmask(bottom)				# flag atoms in bottom region with 1
compute cpa all chunk/atom molecule				# define per-molecule chunks
compute mpct all reduce/chunk cpa max v_inselt	# all chunks with 1+ atom in top region are 1
compute mpcb all reduce/chunk cpa max v_inselb	# all chunks with 1+ atom in bottom region are 1
compute spmt all chunk/spread/atom cpa c_mpct	# spread per-chunk value to all atoms in chunk (top)
compute spmb all chunk/spread/atom cpa c_mpcb	# spread per-chunk value to all atoms in chunk (bottom)
variable vspmt atom c_spmt						# reference the compute in another atom style variable (top)
variable vspmb atom c_spmb						# reference the compute in another atom style variable (bottom)
group gSLABTOPMOLt dynamic gSOLVENT var vspmt	# define the dynamic group (top)
group gSLABTOPMOLb dynamic gSOLVENT var vspmb	# define the dynamic group (bottom)
variable numslabmolt equal count(gSLABTOPMOLt) 	# number of original in-slab atoms + all atoms of straddling molecules (top)
variable numslabmolb equal count(gSLABTOPMOLb) 	# number of original in-slab atoms + all atoms of straddling molecules (bottom)

# Calculating the variable force (f) to keep n*f=100 value constant. Check the direction, (+1) or (-1).

variable myforcet equal "(-1)*(100/v_numslabmolt)"		# f variable for top region
variable myforceb equal "(-1)*(100/v_numslabmolb)"  	# f variable for bottom region
fix AppForce1 gSLABTOPMOLt addforce 0.0 0.0 v_myforcet  # Applying calculated force to selected atoms (top)
fix AppForce2 gSLABTOPMOLb addforce 0.0 0.0 v_myforceb  # Applying calculated force to selected atoms (bottom)

### Dumping the IDs of conducted atoms

region MX_in block EDGE EDGE 5.0 17.0 5.0 29.0 					# Defining the interior region of the channel, check data file
group solv_in dynamic gSOLVENT region MX_in						# Defining a dynamic group for atoms in this region
dump cond solv_in custom ${vNDUMP} FLUX_Ti3C2O2-hexane.ids id	# Writing the dump file for flux calculation

thermo_style custom step temp c_tempSOLVENT c_tempMX press etotal ke pe evdwl ecoul vol density v_numslabt v_numslabb v_numslabmolt v_numslabmolb v_myforcet v_myforceb
thermo ${vNPRINT}
dump dCONF all custom ${vNDUMP} dump_Ti3C2O2-hexane_NEMD.lammpstrj id mol type element x y z ix iy iz xu yu zu q
dump_modify dCONF element Ti Ti C O H C H H C H H C H H C H H C H H C H H H H C H H C H H C H H C H H C H H C H H H H C H H C H H C H H C H H C H H C H H H H C H H C H H C H H C H H C H H C H H H H C H H C H H C H H C H H C H H C H H H   #check the order of atom id's in data file

timestep 1.0

## ---------- NEMD ---------- ##

fix Fthermo gMXene langevin 298 298.0 100.0 54716	# Appyling thermostat to tethered channel atoms
fix Fnve all nve				# NVE ensemble for all atoms
run 10000000		## 10 ns

## ------------------------- ##

write_data data_Ti3C2O2_hexane_NEMD.lmp
